# Supplementary material for: NF-Y subunits overexpression in gastric adenocarcinomas (STAD)
Source: Sci Rep. 2021 Dec 9;11:23764. doi: 10.1038/s41598-021-03027-y (PMC8660849; doi:10.1038/s41598-021-03027-y)
Supplement: Supplementary file 12 — Supplementary Table S1. [file 41598_2021_3027_MOESM12_ESM.xlsx]

## Sheet: UP Tumor_Normal
Supplementary Table 1. Differentially expressed genes in STAD.
List of upregulated and downregulated genes in STAD samples, compared to normal adjacent tissue, as computed by DESeq2. DEG are sorted according to False Discovery Rate, and the inclusion parameters are the following: FDR < 0.01, |log2FC| > 0.5.
Gene	Log2FC	pvalue	FDR
CSAG2	24.4226	5.9112e-158	1.02086e-153
COL10A1	7.46932	7.10172e-104	6.13234e-100
CST1	7.98685	1.02753e-100	5.91516e-97
ESM1	5.13019	5.28819e-90	2.28318e-86
COL11A1	7.3051	9.90008e-71	3.41949e-67
MTHFD1L	1.97072	7.36449e-64	2.11975e-60
HOXC10	6.94844	4.59729e-59	8.82169e-56
WNT2	4.7714	5.49587e-58	9.49138e-55
KIF14	2.79234	7.66131e-56	1.20283e-52
CLSPN	2.60641	1.13876e-54	1.63886e-51
ECT2	2.42546	1.47719e-54	1.96239e-51
CTHRC1	3.53987	2.25764e-54	2.78496e-51
ACAN	3.74405	9.48933e-54	1.09254e-50
NFE2L3	2.38095	5.2732e-53	5.69176e-50
INHBA	3.54271	6.40991e-53	6.51172e-50
GABRD	3.58491	8.82244e-53	8.46465e-50
MMP11	4.41469	2.62127e-52	2.3826e-49
SALL4	5.20787	2.44091e-50	2.10773e-47
MTBP	2.1482	2.24728e-47	1.84812e-44
ADAM12	3.86257	3.79471e-47	2.84933e-44
STIL	2.2857	1.77121e-46	1.22355e-43
HOXC9	4.54631	9.71229e-46	6.21227e-43
FAM72A	2.97181	2.87694e-45	1.77445e-42
ATAD2	2.00302	2.27086e-44	1.35233e-41
STRA6	4.78954	6.29182e-44	3.62199e-41
HOXC11	4.60844	1.06549e-43	5.93579e-41
BAAT	6.58686	1.1618e-43	6.2701e-41
KIAA1524	1.84389	3.85178e-43	1.90058e-40
HOTAIR	5.98552	5.1889e-43	2.42195e-40
KIF23	2.20326	5.44159e-43	2.47306e-40
COL1A1	3.21292	9.17856e-42	3.77414e-39
ALPP	8.298	2.17819e-41	8.54941e-39
E2F3	1.33376	1.17967e-40	4.52732e-38
CENPF	2.32362	2.06272e-40	7.74416e-38
HELLS	2.04704	5.07628e-40	1.86526e-37
FANCI	1.91036	1.06977e-39	3.77039e-37
CST4	6.62119	1.54795e-39	5.32008e-37
IBSP	7.20812	1.57107e-39	5.32008e-37
ANLN	2.05172	3.70017e-39	1.22888e-36
DSCC1	1.98525	6.04718e-39	1.97047e-36
ZNF695	3.15685	7.72041e-39	2.4691e-36
ATAD5	1.81376	8.85087e-39	2.77917e-36
PRAME	6.71923	1.30931e-38	3.96698e-36
FAM40B	2.86641	1.54644e-38	4.5266e-36
XRCC2	2.05	1.53226e-38	4.5266e-36
ARHGAP11A	1.9181	1.77442e-38	5.10737e-36
LRFN4	2.13345	2.32656e-38	6.58683e-36
KIF18A	2.18675	3.43577e-38	9.57029e-36
C1orf112	1.58802	4.02464e-38	1.10326e-35
TPX2	2.21396	5.077e-38	1.37e-35
FAP	3.16174	5.7558e-38	1.52927e-35
BGN	2.63038	1.07157e-37	2.7621e-35
SLC39A10	1.79787	1.18771e-37	2.97271e-35
DNA2	2.06826	1.47776e-37	3.59451e-35
ENC1	2.01389	2.25911e-37	5.41873e-35
ZWILCH	1.40438	3.16508e-37	7.38662e-35
PIWIL1	7.88721	3.31548e-37	7.63445e-35
LOC541471	1.89832	4.94474e-37	1.12363e-34
FAM72B	2.17372	5.09544e-37	1.14283e-34
KIF18B	2.26208	5.54649e-37	1.22805e-34
EME1	2.11409	7.07272e-37	1.52682e-34
MGC12982	2.27879	1.52636e-36	3.25436e-34
FAM72D	2.36215	1.60572e-36	3.3818e-34
BRCA2	2.13338	2.1494e-36	4.47231e-34
MAGEA12	10.7012	2.46469e-36	5.06729e-34
MAGEA3	10.4554	2.90934e-36	5.9111e-34
CENPE	2.15477	3.11776e-36	6.26089e-34
RAD51AP1	1.95998	4.56185e-36	9.05553e-34
DMBX1	5.06143	6.25691e-36	1.22792e-33
KIAA1199	3.92631	7.57604e-36	1.47009e-33
IQGAP3	2.13757	9.99722e-36	1.91836e-33
KIF26B	2.68414	1.09735e-35	2.07753e-33
KNTC1	1.59094	1.10673e-35	2.07753e-33
ATP11A	1.89982	1.12968e-35	2.09781e-33
DTL	1.95575	1.47649e-35	2.68411e-33
TRIP13	2.21019	1.63113e-35	2.90409e-33
PGM2L1	1.74501	2.35245e-35	4.1456e-33
RFC3	1.76933	2.54098e-35	4.43259e-33
ADAMTS14	2.59733	2.63448e-35	4.54975e-33
EXO1	2.17306	2.94133e-35	4.98007e-33
WDR67	1.47876	4.68159e-35	7.84961e-33
HOXC8	3.9271	5.0892e-35	8.451e-33
NEB	4.9156	5.94381e-35	9.77616e-33
MFI2	3.35969	7.65776e-35	1.24764e-32
TOP2A	2.58144	8.98133e-35	1.4496e-32
KIF4A	2.11053	1.11053e-34	1.77583e-32
HMGA2	4.29471	1.1394e-34	1.80527e-32
IL11	4.59413	1.23247e-34	1.93497e-32
C1QTNF6	2.08047	1.29922e-34	2.0214e-32
MCM10	2.32174	1.35378e-34	2.08748e-32
STK31	4.54926	4.58613e-34	6.8278e-32
BUB1	2.1024	4.99748e-34	7.31411e-32
MAGEA6	9.71194	4.97772e-34	7.31411e-32
NDC80	1.92959	6.45189e-34	9.36337e-32
WDR62	2.16398	7.92498e-34	1.14054e-31
RAD54B	1.86803	1.04269e-33	1.48821e-31
HOXA10	3.68395	1.06934e-33	1.51373e-31
GAD1	4.62297	1.47693e-33	2.07371e-31
OLR1	3.13164	2.13182e-33	2.94532e-31
KIF15	2.07674	3.25914e-33	4.46709e-31
FAM91A1	1.30196	4.2727e-33	5.8102e-31
FAM54A	2.12377	5.60646e-33	7.56434e-31
PABPC1L	2.597	1.22715e-32	1.59345e-30
BUB1B	2.01458	1.9861e-32	2.54074e-30
ADAMTS12	2.96123	2.12283e-32	2.69569e-30
RNFT2	2.29502	2.35164e-32	2.96444e-30
CILP2	4.10489	2.53611e-32	3.15099e-30
NUF2	2.09511	2.52842e-32	3.15099e-30
QTRTD1	0.939608	3.33615e-32	4.11538e-30
CEP55	1.9488	3.44555e-32	4.22019e-30
ASPM	2.10114	3.79941e-32	4.62083e-30
PRC1	1.72972	3.83814e-32	4.63529e-30
SNX10	1.90388	4.2624e-32	5.11191e-30
RECQL4	2.19213	4.7484e-32	5.65551e-30
CDC7	1.78193	4.93441e-32	5.8368e-30
CELSR3	2.7214	5.24021e-32	6.15635e-30
SPP1	4.0345	6.31934e-32	7.37399e-30
HOXA11	4.49588	8.86122e-32	1.02707e-29
DBF4	1.67381	8.94011e-32	1.02931e-29
CENPI	2.05184	1.40512e-31	1.58604e-29
SDS	2.69772	1.76031e-31	1.97407e-29
MKI67	1.94488	1.77391e-31	1.97648e-29
MAPK15	3.82172	1.82075e-31	2.01567e-29
CCDC150	2.79372	2.29427e-31	2.52369e-29
DKC1	1.2391	2.57776e-31	2.81759e-29
FANCD2	1.76224	2.88409e-31	3.11854e-29
MEST	2.17153	2.90727e-31	3.11854e-29
FEZF1	5.60896	5.0455e-31	5.28096e-29
CHRNA1	3.53814	5.65398e-31	5.81215e-29
IGF2BP1	6.49153	5.62376e-31	5.81215e-29
TREM2	2.80292	6.06612e-31	6.19893e-29
FOXS1	2.61678	8.70182e-31	8.78833e-29
C5orf34	1.97099	9.02797e-31	9.06471e-29
C4BPA	5.35126	1.0252e-30	1.01754e-28
BMP8A	1.85174	1.15131e-30	1.13618e-28
PRR5-ARHGAP8	2.41958	1.72804e-30	1.68606e-28
RCC2	1.19469	1.81938e-30	1.76521e-28
NEK2	2.08991	1.94264e-30	1.87427e-28
SKA3	2.02938	2.10942e-30	2.02387e-28
NUDCD1	1.29946	2.37707e-30	2.2556e-28
TEAD4	1.52737	2.66738e-30	2.50356e-28
WDHD1	1.57686	2.86352e-30	2.65877e-28
SOX4	1.87054	3.04519e-30	2.81232e-28
FANCB	1.94412	3.51137e-30	3.2256e-28
SGOL2	1.62523	4.42593e-30	4.04422e-28
TM7SF4	4.1485	4.4587e-30	4.05272e-28
GAGE2D	24.023	5.34311e-30	4.83118e-28
MMP3	5.03934	6.4421e-30	5.79454e-28
HMGB3	1.75294	6.97992e-30	6.21357e-28
KIF2C	1.83995	8.22523e-30	7.24743e-28
HJURP	1.99461	9.41802e-30	8.21461e-28
C6orf167	1.44297	1.27531e-29	1.09873e-27
ZNF469	2.47925	1.27878e-29	1.09873e-27
HEATR1	1.12729	1.45747e-29	1.24606e-27
CCDC99	1.27945	1.53609e-29	1.30681e-27
CDCA2	2.11945	1.56607e-29	1.32578e-27
TROAP	2.0557	2.08902e-29	1.75133e-27
ETV4	2.66658	3.20467e-29	2.6608e-27
RIPK2	1.32208	3.61321e-29	2.98565e-27
TIMELESS	1.47888	3.63784e-29	2.99169e-27
KIF20B	1.38031	3.76965e-29	3.0854e-27
LIF	2.27232	4.57148e-29	3.70283e-27
ZNF367	1.48019	9.04366e-29	7.1644e-27
PPAT	1.39054	1.09629e-28	8.64516e-27
DNMT3B	2.64459	1.23369e-28	9.64067e-27
TMEM26	1.8926	1.37502e-28	1.06487e-26
OSBPL3	1.38573	1.49181e-28	1.15016e-26
NCAPG2	1.48236	1.61643e-28	1.23521e-26
GINS1	1.80133	1.77556e-28	1.35083e-26
APLN	2.96397	2.11955e-28	1.59608e-26
GDF15	2.71544	2.12564e-28	1.59608e-26
CDK1	1.84421	2.39213e-28	1.78841e-26
GTSE1	1.86512	2.5677e-28	1.90318e-26
HSPD1	1.38425	3.38922e-28	2.48017e-26
RAD54L	1.87834	3.504e-28	2.55334e-26
SGOL1	1.83983	3.711e-28	2.69281e-26
BRCA1	1.48376	3.79005e-28	2.72726e-26
RPLP0P2	2.85375	5.20016e-28	3.71102e-26
PRIM2	1.06273	5.30835e-28	3.77264e-26
C11orf82	1.8478	5.33446e-28	3.77566e-26
ORC6L	1.84008	5.68822e-28	4.00962e-26
KIF11	1.57449	6.47535e-28	4.5459e-26
PUS7	1.51969	8.13885e-28	5.6449e-26
E2F1	1.69365	8.17423e-28	5.64676e-26
COL5A2	2.03897	9.98477e-28	6.84274e-26
NOX1	5.20425	1.00696e-27	6.87363e-26
CDCA5	1.7906	1.11898e-27	7.60817e-26
LOC286467	4.00314	1.14792e-27	7.74396e-26
LOC440905	5.17393	1.17051e-27	7.86563e-26
RUNX1	1.38179	1.27268e-27	8.48618e-26
CENPO	1.39654	1.77862e-27	1.18141e-25
TRIM59	1.40289	1.9427e-27	1.28055e-25
UHRF1	1.90562	2.22831e-27	1.45769e-25
GLT25D1	0.938283	2.4337e-27	1.57416e-25
MMP13	4.81433	2.72078e-27	1.74676e-25
FOXM1	1.88858	2.77007e-27	1.77182e-25
ALPPL2	5.78042	2.78672e-27	1.77589e-25
GINS4	1.63381	3.66658e-27	2.31948e-25
FGF19	6.61818	3.90309e-27	2.46009e-25
GTPBP4	1.05643	4.90153e-27	3.07816e-25
SPAG5	1.70653	5.04259e-27	3.15528e-25
OTX1	2.23861	5.28466e-27	3.2948e-25
PLEKHG4	2.33878	5.40386e-27	3.357e-25
CKAP2L	1.75679	6.08966e-27	3.76948e-25
MCM8	1.40567	9.23043e-27	5.63285e-25
MAD2L1	1.73813	9.59426e-27	5.83426e-25
ANGPT2	1.81803	9.80035e-27	5.9179e-25
BLM	1.85051	9.79959e-27	5.9179e-25
NOP2	1.1743	1.22266e-26	7.33172e-25
SULF1	2.49593	1.22972e-26	7.34856e-25
TNFRSF10B	1.34713	1.43517e-26	8.48814e-25
KPNA2	1.38156	1.78812e-26	1.05395e-24
HMMR	1.90229	1.89023e-26	1.11035e-24
AGRN	1.59115	2.13439e-26	1.24952e-24
POLQ	2.01569	2.21484e-26	1.29224e-24
TMEM206	1.07444	2.45373e-26	1.4268e-24
LRP8	2.22979	2.9374e-26	1.69096e-24
MELK	1.86284	3.11563e-26	1.78761e-24
DPY19L1	1.35993	3.3047e-26	1.88981e-24
PLK4	1.53042	4.17644e-26	2.38043e-24
CSAG1	8.06199	4.49904e-26	2.55587e-24
TNFSF11	2.65047	5.29872e-26	3.00029e-24
GRIN2D	2.62148	5.41818e-26	3.0579e-24
PNPT1	1.0417	5.51753e-26	3.10383e-24
PRKCG	4.00229	7.43708e-26	4.14317e-24
P4HA3	2.52359	7.65252e-26	4.24948e-24
CBFB	1.03781	7.72201e-26	4.27433e-24
C1orf135	1.71562	8.16031e-26	4.47392e-24
CENPL	1.1251	9.0601e-26	4.95152e-24
ATP13A3	1.12878	1.02169e-25	5.49678e-24
SERPINH1	1.38998	1.08809e-25	5.8358e-24
KIF20A	1.77878	1.13414e-25	6.06394e-24
LAMC2	2.47368	1.32237e-25	7.04854e-24
PIGW	1.13715	1.35731e-25	7.21252e-24
CHEK1	1.3452	1.40036e-25	7.40512e-24
CKAP2	1.48433	1.40213e-25	7.40512e-24
GAGE2C	20.4324	1.44328e-25	7.5992e-24
E2F7	2.07458	1.54054e-25	8.08665e-24
MTL5	2.06648	1.64699e-25	8.61927e-24
POLR1B	0.955018	1.66084e-25	8.66545e-24
C10orf2	1.20745	1.80546e-25	9.39165e-24
FNDC1	3.22735	2.02961e-25	1.04944e-23
FANCA	1.7595	2.06079e-25	1.06238e-23
APOC1	2.86691	2.15407e-25	1.10717e-23
URB2	1.15976	2.43967e-25	1.24286e-23
QSOX2	1.24461	2.52521e-25	1.28266e-23
ADAMTS2	2.38901	2.54604e-25	1.28945e-23
MCM2	1.4551	2.66819e-25	1.34736e-23
DCLK3	2.31009	2.90635e-25	1.46334e-23
DLGAP5	1.79761	2.98659e-25	1.49909e-23
DNMT1	1.11498	2.99471e-25	1.49909e-23
SPDYC	5.93916	4.38524e-25	2.18251e-23
FCGR1A	2.37487	4.51815e-25	2.2422e-23
UBE2T	1.64425	4.68691e-25	2.31928e-23
CYP27B1	2.24096	5.28926e-25	2.60244e-23
C1orf107	0.871802	6.53987e-25	3.19953e-23
BIRC7	4.49096	8.47333e-25	4.11052e-23
ACTL8	6.29585	8.5948e-25	4.15777e-23
CAD	1.13205	9.70715e-25	4.6825e-23
MEX3A	2.55436	1.02893e-24	4.93598e-23
CKAP5	0.958407	1.28758e-24	6.15969e-23
FOXD2	2.07999	1.33296e-24	6.35919e-23
ZNF761	1.64032	1.45573e-24	6.92576e-23
RAD51	1.46987	1.45988e-24	6.92643e-23
C13orf34	1.37866	1.8287e-24	8.58198e-23
C3P1	7.1401	1.9178e-24	8.97572e-23
IL8	3.37194	2.0384e-24	9.48874e-23
TOPBP1	1.0319	2.07345e-24	9.62593e-23
NFKBIL2	1.61337	2.09512e-24	9.70048e-23
TTYH3	1.59155	2.24445e-24	1.03641e-22
CSAG3	7.18066	2.97441e-24	1.35536e-22
ERCC6L	1.67902	3.58057e-24	1.623e-22
HTRA4	3.30486	3.72145e-24	1.68244e-22
TTK	1.92029	3.93528e-24	1.77447e-22
CCNF	1.51707	4.34681e-24	1.95493e-22
CHIT1	4.53457	4.6813e-24	2.09446e-22
TGIF1	1.02067	4.82323e-24	2.15238e-22
AURKA	1.82989	4.86271e-24	2.16441e-22
MAGEA2	7.96505	5.4512e-24	2.42011e-22
RBM28	0.980469	5.51606e-24	2.44262e-22
MSH2	1.0885	5.87945e-24	2.59688e-22
DDX21	1.0781	6.31867e-24	2.77668e-22
ULBP1	3.52289	6.35265e-24	2.78452e-22
THBS2	2.59818	7.96678e-24	3.46565e-22
CDC6	2.3477	9.27895e-24	4.00619e-22
NCAPG	1.71345	9.45241e-24	4.0709e-22
CLDN6	6.55601	9.50345e-24	4.0827e-22
MSH5	1.62439	1.01592e-23	4.35357e-22
DEPDC1B	1.78487	1.07241e-23	4.5843e-22
SKA1	1.76833	1.16915e-23	4.96101e-22
CBX3	0.989807	1.33107e-23	5.62044e-22
MFAP2	2.32704	1.83183e-23	7.62306e-22
NCAPH	1.69637	2.00407e-23	8.29985e-22
FAM64A	1.90362	2.21398e-23	9.12538e-22
HOXA9	3.84724	2.41312e-23	9.8755e-22
POP1	1.24607	2.58405e-23	1.055e-21
SLCO1B3	6.10674	2.91253e-23	1.1863e-21
F2R	1.52392	3.15938e-23	1.28382e-21
RFC4	1.11597	3.52355e-23	1.4251e-21
UBE2C	2.04921	3.56188e-23	1.43723e-21
DNAH2	3.73025	3.6887e-23	1.47805e-21
COL3A1	2.23256	3.79363e-23	1.51657e-21
GRM8	3.00784	4.10174e-23	1.63596e-21
C6orf223	3.44572	4.19966e-23	1.66731e-21
COMP	4.19745	4.19328e-23	1.66731e-21
SMC2	1.15615	4.7219e-23	1.86181e-21
C16orf59	1.71463	5.72535e-23	2.25232e-21
ARHGAP11B	1.75966	5.96531e-23	2.34138e-21
IGFL2	4.42897	6.46139e-23	2.52462e-21
CXCL9	3.08021	8.59884e-23	3.32964e-21
SHCBP1	1.48508	8.83227e-23	3.40476e-21
ZNF267	0.911201	9.96723e-23	3.80827e-21
DCAF13	1.1993	1.20887e-22	4.57834e-21
MYBL2	2.0214	1.39052e-22	5.2433e-21
SOX9	1.58998	1.39502e-22	5.24881e-21
C12orf48	1.44282	1.42705e-22	5.35763e-21
XPO1	0.806016	1.50606e-22	5.64199e-21
CHTF18	1.44847	1.67474e-22	6.24682e-21
PLAU	1.98637	1.88748e-22	6.96512e-21
NCAPD3	1.17555	1.94045e-22	7.14534e-21
PAQR4	1.51435	2.33014e-22	8.54383e-21
MMP7	4.02658	2.50673e-22	9.17186e-21
MATN3	2.84878	2.57704e-22	9.4092e-21
FAM176A	2.60491	2.75743e-22	1.00254e-20
CORIN	2.65284	3.09897e-22	1.11731e-20
MTHFD2	1.21856	3.22558e-22	1.16054e-20
RHPN1	1.74228	3.32885e-22	1.19272e-20
ATR	1.09852	3.64765e-22	1.30424e-20
IGF2BP3	3.12397	4.20656e-22	1.49173e-20
WDR43	0.86425	4.78568e-22	1.68671e-20
LSG1	0.815744	4.96671e-22	1.7434e-20
AMH	3.20878	5.09215e-22	1.7838e-20
COL22A1	3.42813	5.32786e-22	1.85883e-20
ITGAX	1.86284	6.97386e-22	2.4282e-20
MUC16	4.98383	7.47397e-22	2.58668e-20
HOXC13	5.45556	7.7863e-22	2.68939e-20
C14orf105	5.00959	8.17618e-22	2.81842e-20
ATAD3B	1.43217	8.46612e-22	2.91255e-20
ARHGAP8	1.65415	9.4263e-22	3.23642e-20
RFWD3	1.00825	1.24896e-21	4.26275e-20
MASTL	1.01414	1.29366e-21	4.4066e-20
PRR11	1.42631	1.37503e-21	4.67455e-20
IGFBP1	5.18914	1.53453e-21	5.19634e-20
COL1A2	2.05956	1.64553e-21	5.55044e-20
DNAJC2	1.13874	1.73074e-21	5.81514e-20
MSR1	2.05825	1.74599e-21	5.855e-20
LEFTY1	4.56961	1.81248e-21	6.04278e-20
DLEU2	1.64916	1.83666e-21	6.11157e-20
NUP107	1.17846	1.86431e-21	6.17979e-20
MYO1B	1.24618	2.09058e-21	6.89013e-20
SASS6	1.09325	2.1647e-21	7.1073e-20
LOC731789	6.16395	2.26644e-21	7.42723e-20
BMP1	1.18719	2.28758e-21	7.48229e-20
RBL1	1.21051	2.47446e-21	8.06299e-20
CLEC5A	2.45415	2.51519e-21	8.16491e-20
MET	2.02462	2.6734e-21	8.66223e-20
PDCD11	0.910515	2.68631e-21	8.68774e-20
KIF4B	1.84513	2.8158e-21	9.05566e-20
CMTM1	1.10715	2.89313e-21	9.28707e-20
TNFRSF11B	3.11462	3.09397e-21	9.89496e-20
NKRF	0.930961	3.27008e-21	1.04196e-19
ACTBL2	4.27322	3.30464e-21	1.04857e-19
GEN1	1.22368	3.30904e-21	1.04857e-19
CASP2	0.889549	3.32031e-21	1.05021e-19
DIAPH3	1.60495	3.64539e-21	1.15093e-19
FMNL2	1.14343	3.70711e-21	1.16684e-19
DEPDC1	1.69015	4.11602e-21	1.29008e-19
SP8	5.73284	4.23108e-21	1.31897e-19
TARBP1	1.07664	4.25075e-21	1.32271e-19
C6orf150	1.34015	4.34153e-21	1.34853e-19
HAVCR1	5.02081	4.40471e-21	1.36318e-19
PODXL	1.28957	4.45491e-21	1.37386e-19
HSP90AA1	1.05778	4.53145e-21	1.39497e-19
EZH2	1.40593	4.87295e-21	1.48948e-19
PARP14	1.23249	4.86846e-21	1.48948e-19
SUV39H2	1.04035	4.92804e-21	1.50366e-19
MC1R	1.56717	5.1106e-21	1.55662e-19
ELFN2	3.46936	5.38829e-21	1.63543e-19
FOXH1	3.19177	5.38465e-21	1.63543e-19
BTBD16	4.08476	5.52154e-21	1.67293e-19
CCDC18	1.3888	6.02799e-21	1.81999e-19
CCNJ	1.01517	6.18266e-21	1.86018e-19
CPXM1	2.34905	6.26419e-21	1.88144e-19
PPM1H	1.72033	6.33605e-21	1.89972e-19
JRKL	0.937613	6.46611e-21	1.93535e-19
DDX12	1.51404	6.58793e-21	1.965e-19
SEPT11	0.922911	7.88774e-21	2.32857e-19
MMP10	3.57257	9.33282e-21	2.7226e-19
FRMD5	2.18639	9.68758e-21	2.82132e-19
IL17RB	1.88394	9.7489e-21	2.8344e-19
PKMYT1	1.80438	1.07475e-20	3.10383e-19
SFRP4	3.20845	1.19345e-20	3.42947e-19
CCNE1	2.59949	1.20174e-20	3.44752e-19
IL24	3.90061	1.21701e-20	3.48552e-19
CCL7	4.53595	1.24361e-20	3.55582e-19
GPATCH4	0.964601	1.25568e-20	3.58441e-19
NAT10	0.828166	1.33403e-20	3.79551e-19
ADAMTS18	2.94838	1.38335e-20	3.92936e-19
LOC389791	3.18072	1.51128e-20	4.25772e-19
CSE1L	1.07519	1.56833e-20	4.40409e-19
CBX2	2.39005	1.61712e-20	4.52637e-19
C9orf140	1.81419	1.79528e-20	5.01691e-19
WDR72	3.39991	1.83203e-20	5.11134e-19
TTF2	1.03991	2.10284e-20	5.85742e-19
LOC147804	1.61486	2.11278e-20	5.87563e-19
CASC5	1.67139	2.32956e-20	6.42675e-19
ACBD7	2.31907	2.38329e-20	6.55404e-19
ZNF485	1.12231	2.55859e-20	7.02494e-19
TMC7	1.73756	2.61206e-20	7.16037e-19
CDC25B	1.46407	2.76178e-20	7.54684e-19
CXorf61	5.6651	2.75837e-20	7.54684e-19
CXCL11	2.99781	2.77435e-20	7.5692e-19
EML4	0.92406	2.78077e-20	7.57473e-19
GSG2	1.52624	3.01366e-20	8.19621e-19
SEMA5B	2.03836	3.04062e-20	8.25653e-19
PRKDC	1.06656	3.17388e-20	8.59136e-19
UTP20	0.96736	3.2976e-20	8.91229e-19
TYMS	1.42453	3.3378e-20	9.00684e-19
PLA2G7	2.1107	3.41632e-20	9.19001e-19
CENPA	1.67539	3.59327e-20	9.65096e-19
PMEPA1	2.09477	3.73894e-20	1.00266e-18
NUSAP1	1.38462	4.28981e-20	1.14505e-18
C15orf23	1.16666	4.53931e-20	1.20606e-18
XPO5	1.20706	5.09822e-20	1.3504e-18
UBD	2.75902	5.12967e-20	1.35665e-18
ABCE1	0.955487	5.15159e-20	1.36037e-18
PLOD3	1.28105	6.67713e-20	1.74718e-18
BRIP1	1.59972	6.93116e-20	1.81091e-18
WDR75	0.766543	7.04035e-20	1.83666e-18
FAM60A	1.23399	7.05521e-20	1.83776e-18
C17orf53	1.39086	7.20716e-20	1.87451e-18
MCM4	1.33041	7.56386e-20	1.95844e-18
SLC4A5	1.1663	7.81016e-20	2.01918e-18
MAGEA1	8.78591	7.95378e-20	2.05018e-18
ARHGAP39	1.38578	8.39262e-20	2.15685e-18
CKS1B	1.20818	1.0007e-19	2.53404e-18
GAL3ST2	3.57177	1.03519e-19	2.61369e-18
BMS1	0.669557	1.05552e-19	2.65725e-18
CHST4	3.81743	1.1415e-19	2.86121e-18
LOC399815	2.48343	1.18891e-19	2.96712e-18
PAICS	1.03662	1.26148e-19	3.13915e-18
GDPD5	1.91972	1.2671e-19	3.14862e-18
DCLRE1B	0.817547	1.30063e-19	3.22266e-18
CCT6A	1.00212	1.32648e-19	3.28199e-18
TRMT6	1.04652	1.4497e-19	3.58173e-18
C13orf23	1.02845	1.47034e-19	3.62237e-18
PLK1	1.54034	1.47013e-19	3.62237e-18
TIGD1	1.23807	1.50865e-19	3.70616e-18
KIF24	1.36109	1.69018e-19	4.14035e-18
FCGR3A	2.13513	1.69278e-19	4.14084e-18
PBK	1.83427	1.7043e-19	4.16313e-18
LEPRE1	1.01667	1.84723e-19	4.50588e-18
C4orf21	1.32731	1.8955e-19	4.6171e-18
CDCA8	1.4419	1.90549e-19	4.63491e-18
GUCY1B2	3.4033	2.09998e-19	5.08648e-18
DHX34	0.985554	2.24786e-19	5.42187e-18
ATAD3A	1.14792	2.45458e-19	5.91222e-18
DSN1	1.03589	2.50213e-19	6.01e-18
DUSP27	5.60696	2.70042e-19	6.45039e-18
FAM122B	1.10937	2.78564e-19	6.63558e-18
FTHL3	3.47345	2.79949e-19	6.65938e-18
RRP12	0.958292	2.88865e-19	6.85261e-18
MCM3	0.982573	3.05554e-19	7.22865e-18
TRPM2	1.6236	3.26157e-19	7.67402e-18
PVT1	1.54375	3.8568e-19	8.9888e-18
TMEM48	1.17202	4.08493e-19	9.49486e-18
CIT	1.18263	4.457e-19	1.03457e-17
PUS1	0.991117	4.50281e-19	1.04381e-17
DHRS2	3.80555	5.41957e-19	1.24961e-17
CHORDC1	1.05206	5.45796e-19	1.25679e-17
DCBLD1	1.00387	5.51889e-19	1.26894e-17
NPSR1	5.22342	5.55164e-19	1.27327e-17
FEN1	1.05663	5.65957e-19	1.2963e-17
KRT7	3.32531	6.50649e-19	1.48242e-17
CATSPERB	3.03146	6.65706e-19	1.5124e-17
C15orf42	1.61891	6.69577e-19	1.51753e-17
CTPS	0.922618	7.04914e-19	1.59553e-17
CEP135	0.8953	8.02769e-19	1.80284e-17
EPYC	5.54736	8.06562e-19	1.809e-17
PAEP	5.62475	8.34649e-19	1.86715e-17
HSP90AB1	0.969351	8.5931e-19	1.91983e-17
KAT2A	0.932185	8.88964e-19	1.98096e-17
TOMM34	1.09367	9.24558e-19	2.05233e-17
ORC1L	1.59331	9.34195e-19	2.0684e-17
IGF2BP2	1.69547	9.59163e-19	2.11285e-17
CEP72	1.59531	9.97831e-19	2.18687e-17
SFRS13A	0.679592	1.05639e-18	2.30643e-17
FAM111A	0.923358	1.0745e-18	2.34301e-17
TERT	3.11094	1.14234e-18	2.48778e-17
WHSC1	0.927361	1.14488e-18	2.49018e-17
SLC5A6	1.23132	1.26755e-18	2.75007e-17
DARS2	1.16855	1.33312e-18	2.88871e-17
THY1	1.691	1.37402e-18	2.9736e-17
CSF2	4.10037	1.42296e-18	3.07565e-17
POLE2	1.41483	1.43664e-18	3.10135e-17
HOXA13	3.22341	1.44105e-18	3.10698e-17
NOP56	0.990396	1.62651e-18	3.49376e-17
LMNB2	1.08131	1.63642e-18	3.51068e-17
FAM81A	1.83057	1.67316e-18	3.58505e-17
MAGEA4	8.90571	1.67671e-18	3.58821e-17
DLEU7	1.83	1.69137e-18	3.61509e-17
CHAF1B	1.21827	1.75037e-18	3.73197e-17
ATHL1	1.85116	1.81214e-18	3.84941e-17
LIMK1	0.962618	1.82366e-18	3.86912e-17
FIGNL1	1.07835	1.85111e-18	3.92253e-17
NOLC1	0.876524	2.21131e-18	4.65724e-17
ZIC5	4.29984	2.52385e-18	5.29609e-17
CXCL10	2.75248	2.56213e-18	5.36989e-17
FHOD1	0.803538	2.58078e-18	5.40244e-17
ODF2	0.784049	2.59411e-18	5.4172e-17
CCNB2	1.44019	2.6716e-18	5.56556e-17
C19orf51	2.52102	2.71832e-18	5.65606e-17
TMTC4	1.06314	2.72593e-18	5.66509e-17
SLC11A1	1.93203	2.78017e-18	5.77e-17
ZNF195	0.996503	2.93452e-18	6.0621e-17
CHML	1.30036	3.05053e-18	6.28672e-17
CST2	3.22201	3.17283e-18	6.53096e-17
C20orf3	0.853405	3.18184e-18	6.53966e-17
RNF219	0.894797	3.18463e-18	6.53966e-17
CTAG2	11.1778	3.2252e-18	6.6151e-17
DBF4B	1.01496	3.37725e-18	6.91056e-17
NCAPD2	1.02536	3.39181e-18	6.93214e-17
KRTAP4-1	6.07994	3.56236e-18	7.26351e-17
DDX55	0.828492	3.59622e-18	7.31528e-17
TRAIP	1.28816	3.9688e-18	8.03666e-17
DDX18	0.717176	4.03369e-18	8.15713e-17
MXRA5	1.74395	4.082e-18	8.24517e-17
CXCL6	3.31412	4.97499e-18	9.97805e-17
KIAA0406	0.859656	5.31349e-18	1.06208e-16
CDCA7	1.68481	5.48745e-18	1.09432e-16
ITIH2	4.74003	5.50172e-18	1.0959e-16
UAP1L1	1.38564	5.59218e-18	1.11136e-16
DDX31	0.836254	5.99594e-18	1.18614e-16
NUP160	0.757434	6.24544e-18	1.23408e-16
BYSL	1.05437	6.66333e-18	1.31365e-16
ZWINT	1.31662	7.01207e-18	1.37533e-16
BRIX1	1.05176	7.02827e-18	1.37617e-16
TTC26	1.1875	7.04297e-18	1.37749e-16
HOXC12	7.54015	7.69221e-18	1.50277e-16
ATIC	0.793125	7.96109e-18	1.55354e-16
KRT23	4.07406	8.41069e-18	1.63757e-16
APOA2	6.97793	8.85426e-18	1.71621e-16
EPHB4	1.0776	8.85435e-18	1.71621e-16
COX6B2	3.09198	9.00038e-18	1.74256e-16
HSPH1	1.2737	9.192e-18	1.77767e-16
UTP18	0.711993	9.4079e-18	1.81739e-16
HAGHL	1.91195	9.52829e-18	1.83859e-16
PFAS	0.927908	1.03508e-17	1.99062e-16
ZNF468	1.32257	1.04437e-17	2.00627e-16
LRRC8B	0.842742	1.08001e-17	2.07013e-16
MND1	1.50502	1.16686e-17	2.2341e-16
NOP58	0.987053	1.2911e-17	2.46379e-16
IER5L	1.57706	1.322e-17	2.51996e-16
CENPK	1.37616	1.33955e-17	2.55061e-16
C16orf88	0.899993	1.39033e-17	2.63567e-16
CDC45	1.57032	1.43494e-17	2.71726e-16
ANP32E	1.00435	1.44794e-17	2.73888e-16
TNNI3	3.88838	1.4959e-17	2.82341e-16
INTS8	0.889224	1.65575e-17	3.10475e-16
OLFML2B	1.90637	1.83308e-17	3.42241e-16
PCNA	1.14682	1.89289e-17	3.52644e-16
CCDC14	1.04306	1.90941e-17	3.54957e-16
NUP62CL	2.08809	2.01769e-17	3.7428e-16
SNRPD1	1.14689	2.07587e-17	3.84247e-16
NAA25	0.798799	2.08193e-17	3.84956e-16
CCNB1	1.3354	2.11578e-17	3.90798e-16
CXCL1	2.57615	2.17574e-17	4.01014e-16
VCAN	1.73098	2.28111e-17	4.19094e-16
TIMP1	1.5389	2.33219e-17	4.28023e-16
FCHO1	1.69945	2.33501e-17	4.28085e-16
TMPO	0.872967	2.37154e-17	4.33769e-16
FOXE3	3.46857	2.48017e-17	4.52776e-16
ADPGK	0.666474	2.60918e-17	4.75824e-16
ACTL6A	0.883626	2.64061e-17	4.80541e-16
DTX3L	0.871979	2.67098e-17	4.85556e-16
MAGEC1	8.05251	2.67833e-17	4.8587e-16
DONSON	0.918654	2.71712e-17	4.91358e-16
ARHGEF38	2.00464	2.73291e-17	4.93697e-16
CHRNA5	1.38245	2.74536e-17	4.95427e-16
LIN9	0.983844	3.32012e-17	5.94798e-16
TCOF1	0.908928	3.40708e-17	6.08151e-16
C18orf54	1.15021	3.7079e-17	6.58123e-16
ZNF765	1.0099	3.76116e-17	6.66891e-16
TDRD5	3.17297	3.92442e-17	6.9158e-16
IDO1	3.22349	3.97472e-17	6.99088e-16
LIPG	1.89128	3.97513e-17	6.99088e-16
MMP8	4.52035	4.17242e-17	7.32294e-16
CHI3L1	2.40646	4.3554e-17	7.62085e-16
GORAB	0.773725	4.56878e-17	7.98611e-16
C8orf39	1.2974	4.79696e-17	8.35959e-16
FBXO5	0.991571	5.04346e-17	8.77145e-16
KIFC1	1.40258	5.36996e-17	9.31117e-16
BAMBI	2.67212	5.3933e-17	9.34225e-16
NASP	0.783843	5.85405e-17	1.00999e-15
DDX10	0.76758	6.07496e-17	1.04705e-15
C8orf31	2.42785	6.10607e-17	1.05136e-15
GMPS	0.781164	6.11444e-17	1.05176e-15
SLC29A2	1.3548	6.55285e-17	1.12381e-15
CENPN	1.02639	6.57658e-17	1.12676e-15
TIPIN	0.961785	6.60242e-17	1.13007e-15
RUVBL1	0.823072	6.86893e-17	1.1722e-15
OIP5	1.39888	7.06513e-17	1.20449e-15
SIX1	2.54933	7.09862e-17	1.20894e-15
STK3	0.825528	7.2494e-17	1.23225e-15
ZNF239	1.27993	7.46098e-17	1.26573e-15
FGFR4	1.91647	7.51957e-17	1.27442e-15
MYO7A	1.54092	7.74487e-17	1.30868e-15
SPC25	1.35706	8.29688e-17	1.39656e-15
CCNA2	1.34249	8.5219e-17	1.43304e-15
DHX37	0.803509	8.77368e-17	1.47394e-15
CCR8	2.12988	8.89129e-17	1.49225e-15
RPL36A	1.35844	9.174e-17	1.53522e-15
DDX11	1.17039	9.63377e-17	1.60439e-15
EVX1	4.89517	9.79752e-17	1.62852e-15
LGR5	2.97912	1.03564e-16	1.71811e-15
HOXA11AS	3.45288	1.03793e-16	1.72025e-15
PHF14	1.05351	1.11538e-16	1.84685e-15
HOXB9	2.69278	1.13033e-16	1.86981e-15
SPARC	1.52435	1.23783e-16	2.03983e-15
CD276	0.972338	1.2507e-16	2.05907e-15
CASK	0.961601	1.31816e-16	2.15983e-15
CHSY3	1.39751	1.33895e-16	2.19182e-15
CDC25A	1.49883	1.36924e-16	2.23504e-15
CSPP1	0.994101	1.40185e-16	2.28612e-15
C12orf27	2.20172	1.52917e-16	2.4914e-15
PKD2L1	2.90203	1.55052e-16	2.51904e-15
RIF1	0.84199	1.57889e-16	2.56274e-15
DUSP5P	3.17503	1.59915e-16	2.59317e-15
MCM7	1.19586	1.62379e-16	2.63066e-15
PIK3AP1	1.45249	1.65766e-16	2.68302e-15
CHEK2	1.11672	1.74809e-16	2.82409e-15
TMEM201	0.967976	1.7955e-16	2.89527e-15
TEX10	0.823863	1.80689e-16	2.91091e-15
RHEBL1	1.76449	1.9928e-16	3.19848e-15
RAB15	1.48956	1.9966e-16	3.2016e-15
EFTUD2	0.65765	2.01264e-16	3.22134e-15
SMYD5	0.674768	2.02455e-16	3.2374e-15
PRPF40A	0.591749	2.27739e-16	3.6216e-15
TACC3	1.19881	2.33249e-16	3.70414e-15
XIRP1	2.84536	2.40175e-16	3.80185e-15
UTP6	0.668891	2.48521e-16	3.9196e-15
ZNF473	0.816863	2.51971e-16	3.97038e-15
RBM12B	0.709931	2.73331e-16	4.27962e-15
RAB3IP	1.33696	2.88028e-16	4.50565e-15
SLC30A7	0.736401	3.05092e-16	4.75537e-15
MCM6	0.856125	3.14903e-16	4.89943e-15
CDKN2A	2.8062	3.21354e-16	4.9953e-15
BAT2L2	0.663007	3.24073e-16	5.03304e-15
LMNB1	1.22922	3.25878e-16	5.05265e-15
C13orf37	1.03863	3.40378e-16	5.26261e-15
PRR7	1.50261	3.41496e-16	5.27517e-15
STAT1	1.23509	3.5427e-16	5.46272e-15
F2RL2	1.78151	3.54767e-16	5.46551e-15
CDKN3	1.3789	3.55648e-16	5.47419e-15
SPERT	4.90284	3.57049e-16	5.49087e-15
BIRC5	1.51945	3.59945e-16	5.52065e-15
C5orf46	4.56029	3.95597e-16	6.02466e-15
TOP1MT	1.09182	4.04017e-16	6.14746e-15
HAPLN3	1.59315	4.24112e-16	6.43622e-15
C8orf30A	1.08957	4.43991e-16	6.73197e-15
FBXO41	1.43276	4.57581e-16	6.92587e-15
PLXNA1	0.996652	4.63932e-16	7.00359e-15
NSUN2	0.765847	4.67791e-16	7.04952e-15
HELB	1.22817	4.82128e-16	7.25925e-15
EPHB2	2.04686	5.21095e-16	7.8323e-15
SNORA8	1.11059	5.28501e-16	7.92981e-15
NOC3L	0.803736	5.4163e-16	8.1127e-15
CCT5	0.811304	5.46846e-16	8.18373e-15
PHF6	0.911909	5.49458e-16	8.21571e-15
PIF1	1.25628	5.76845e-16	8.59543e-15
IL13RA2	3.29684	6.50329e-16	9.63223e-15
TAF1A	0.97707	6.60811e-16	9.7791e-15
KLHL35	2.24491	6.72038e-16	9.93672e-15
LEMD1	3.55197	7.06368e-16	1.04265e-14
SERPINE1	2.03946	7.25823e-16	1.06954e-14
AAA1	4.63868	7.44607e-16	1.09628e-14
KRTAP5-1	1.96008	8.68565e-16	1.27227e-14
TSN	0.622246	8.71194e-16	1.27396e-14
DHX9	0.535575	8.77023e-16	1.2814e-14
SPOCD1	1.76739	8.78209e-16	1.28205e-14
FCGR1B	1.84434	9.7968e-16	1.42431e-14
TNFRSF6B	2.58791	1.0052e-15	1.45759e-14
UCA1	3.46154	1.03122e-15	1.49281e-14
CCDC41	0.887311	1.05455e-15	1.52275e-14
CDC25C	1.47405	1.08658e-15	1.56769e-14
TFAP4	0.920232	1.10332e-15	1.59051e-14
CKS2	1.33261	1.10604e-15	1.59311e-14
MSLN	3.10362	1.11732e-15	1.608e-14
WDR90	1.14574	1.16205e-15	1.67099e-14
HAUS6	0.939734	1.16872e-15	1.67919e-14
RACGAP1	1.00159	1.17953e-15	1.69331e-14
NFXL1	0.893866	1.23483e-15	1.7639e-14
LRRC8D	0.680326	1.25197e-15	1.7869e-14
SLC38A7	0.717259	1.32113e-15	1.8794e-14
HPDL	1.88478	1.38049e-15	1.96222e-14
TGS1	0.756885	1.3886e-15	1.97213e-14
HNRNPA2B1	0.585072	1.44872e-15	2.04909e-14
LBP	4.57377	1.45332e-15	2.05391e-14
PNO1	0.624676	1.47994e-15	2.08983e-14
P4HA1	1.15406	1.48399e-15	2.09383e-14
INTS7	0.752639	1.55701e-15	2.18742e-14
DOC2A	2.86277	1.57414e-15	2.2084e-14
TRIB3	1.97838	1.58734e-15	2.22512e-14
ZIC2	3.53613	1.60226e-15	2.24421e-14
RPSAP52	3.58125	1.64399e-15	2.29707e-14
CHAF1A	0.940033	1.73948e-15	2.4246e-14
ZNF146	0.664196	1.89072e-15	2.62693e-14
NEIL3	1.47297	1.91503e-15	2.65856e-14
NOX4	1.84237	2.00276e-15	2.77367e-14
SMS	0.872607	2.07253e-15	2.86112e-14
MAGEA11	7.16101	2.0944e-15	2.8844e-14
MAGEA9B	6.5289	2.12816e-15	2.92623e-14
DCLRE1A	0.871804	2.15362e-15	2.95888e-14
TKTL1	4.60309	2.3552e-15	3.223e-14
KIAA0101	1.38756	2.58527e-15	3.52945e-14
TRAF2	0.783313	2.60047e-15	3.5446e-14
B3GNTL1	0.983088	2.66231e-15	3.61748e-14
FANCL	0.882714	2.93601e-15	3.96441e-14
EN2	4.12653	2.99598e-15	4.03593e-14
TCAM1P	4.63564	3.00537e-15	4.04542e-14
CLCN5	1.16588	3.26546e-15	4.37845e-14
CNTD2	2.68802	3.41702e-15	4.57103e-14
NOL10	0.566329	3.72733e-15	4.95161e-14
RCOR2	1.96952	4.09479e-15	5.42725e-14
NOL11	0.635013	4.2438e-15	5.61183e-14
LIG1	0.985157	4.47462e-15	5.89448e-14
UTP14A	0.766693	4.55081e-15	5.99028e-14
CENPH	1.07943	4.77303e-15	6.25419e-14
CPNE7	2.25519	5.05861e-15	6.59835e-14
SLCO1A2	4.67929	5.24393e-15	6.80411e-14
XRN2	0.691296	5.59734e-15	7.25176e-14
LYAR	1.0287	5.74434e-15	7.43664e-14
SSB	0.776793	5.75818e-15	7.44897e-14
FBXO43	1.9354	5.7753e-15	7.46553e-14
AURKB	1.45887	5.96673e-15	7.70145e-14
NUP155	1.03182	5.97189e-15	7.70236e-14
CHD7	1.02841	6.10547e-15	7.85704e-14
C1orf96	0.836076	6.2488e-15	8.02848e-14
SLC12A7	1.13481	6.66131e-15	8.51523e-14
STAMBPL1	1.13508	6.85288e-15	8.74072e-14
ATP6V1C1	0.742398	6.89172e-15	8.78376e-14
NCBP2	0.658405	6.95518e-15	8.85158e-14
SAGE1	7.58984	7.04457e-15	8.95875e-14
CHST1	1.4514	7.1432e-15	9.06415e-14
YTHDF1	0.676017	7.23973e-15	9.17989e-14
CCDC78	1.90049	7.41871e-15	9.38616e-14
GABPB1	0.508385	7.60055e-15	9.60919e-14
UBE2S	1.30067	7.6187e-15	9.61805e-14
POLA1	0.824459	7.82742e-15	9.86712e-14
CYP2W1	3.69712	8.15018e-15	1.02366e-13
SLC9A5	1.47877	8.21098e-15	1.0298e-13
LOC653786	2.46281	8.4864e-15	1.06203e-13
CLN6	0.884813	8.52868e-15	1.06501e-13
GXYLT1	0.811378	8.87467e-15	1.10501e-13
TGIF2	0.892984	9.14296e-15	1.13515e-13
FAM111B	1.38521	9.30177e-15	1.15238e-13
NKD2	2.62626	9.34528e-15	1.15694e-13
AQP2	4.32861	9.35459e-15	1.15726e-13
GPR84	1.94397	9.47077e-15	1.16829e-13
ERI1	1.00651	1.01053e-14	1.24213e-13
FIBCD1	3.54606	1.00985e-14	1.24213e-13
KIAA1549	1.41883	1.04669e-14	1.28566e-13
C8orf77	1.55461	1.07144e-14	1.31419e-13
CCNE2	1.31723	1.0991e-14	1.34524e-13
SLC25A32	0.736917	1.10825e-14	1.35453e-13
CDH24	1.0207	1.14233e-14	1.39126e-13
SLC12A8	1.11498	1.15582e-14	1.4057e-13
C1orf59	1.37866	1.16322e-14	1.41371e-13
WDR89	0.600069	1.16785e-14	1.41734e-13
FAM49B	0.809007	1.21342e-14	1.47161e-13
PALB2	0.714427	1.37447e-14	1.65762e-13
BUB3	0.698738	1.38484e-14	1.6678e-13
UPK3A	4.0078	1.41439e-14	1.69865e-13
SDCCAG3	0.690003	1.4171e-14	1.69953e-13
UBFD1	0.638135	1.43147e-14	1.71438e-13
RPGRIP1L	0.899511	1.45464e-14	1.74093e-13
MMP1	2.77222	1.48927e-14	1.78114e-13
SET	0.646417	1.50803e-14	1.80233e-13
LOXL2	1.25863	1.52206e-14	1.81784e-13
BID	0.891239	1.53454e-14	1.83148e-13
PRIM1	1.00423	1.55947e-14	1.85995e-13
LRRN4	2.66139	1.56828e-14	1.86787e-13
NEK5	2.662	1.56756e-14	1.86787e-13
ITGA11	1.76771	1.58026e-14	1.88085e-13
LOC100190940	5.01294	1.62435e-14	1.93066e-13
HS2ST1	0.734365	1.64829e-14	1.95643e-13
FOXJ1	3.21394	1.68736e-14	1.99594e-13
SLC6A6	0.915901	1.73411e-14	2.04704e-13
NUPL1	0.756031	1.7401e-14	2.0527e-13
ZNF281	0.677743	1.78564e-14	2.10498e-13
KIAA0907	0.826967	1.79641e-14	2.11623e-13
CCT2	1.00695	1.81137e-14	2.1324e-13
ZDHHC23	1.07242	1.83753e-14	2.15978e-13
SR140	0.697503	1.89749e-14	2.2262e-13
SUPT16H	0.621645	2.02046e-14	2.35926e-13
SIX4	1.7236	2.04635e-14	2.38787e-13
THOC2	0.835539	2.13833e-14	2.49184e-13
TTC13	0.78883	2.17323e-14	2.53079e-13
MTPAP	0.679479	2.28459e-14	2.64798e-13
AURKAPS1	1.53451	2.36992e-14	2.74319e-13
FOXN2	0.730387	2.41898e-14	2.79437e-13
AP3M2	0.837171	2.44735e-14	2.82525e-13
WDR3	0.775806	2.46604e-14	2.84303e-13
OXTR	1.78657	2.55141e-14	2.93948e-13
POLR1A	0.756273	2.55417e-14	2.9407e-13
PASK	0.952554	2.62023e-14	3.01475e-13
RRM2	1.33104	2.68394e-14	3.086e-13
HTR2C	6.22462	2.68582e-14	3.0861e-13
NOL6	0.867905	2.70512e-14	3.10415e-13
VMA21	0.768044	2.74785e-14	3.15109e-13
SMC1B	3.23409	2.75739e-14	3.15783e-13
SNORD1C	1.34366	2.81136e-14	3.21417e-13
TAS2R38	3.59048	2.89591e-14	3.3077e-13
LOC400696	3.34922	2.90643e-14	3.31752e-13
FKBP9	0.742438	2.91383e-14	3.31954e-13
GPR172A	1.02515	2.94404e-14	3.34717e-13
SRPK1	0.751907	2.95619e-14	3.35878e-13
CCDC138	1.15196	2.97911e-14	3.38259e-13
CCL3	2.03814	2.98246e-14	3.38417e-13
COL4A1	1.24008	2.99533e-14	3.39654e-13
WDR12	0.832471	3.04813e-14	3.44962e-13
DKFZp686O24166	1.5866	3.10073e-14	3.50686e-13
DPH2	0.686841	3.10461e-14	3.50894e-13
XPOT	0.888869	3.12674e-14	3.53165e-13
TMEM63A	0.98695	3.26742e-14	3.68571e-13
C20orf72	0.850605	3.34633e-14	3.77227e-13
IPO9	0.563202	3.42222e-14	3.85027e-13
SFMBT1	0.785857	3.42187e-14	3.85027e-13
SSX4	7.57577	3.47341e-14	3.90533e-13
SLC22A11	4.49087	3.49047e-14	3.92195e-13
MUC12	3.13621	3.52888e-14	3.95739e-13
SH2D5	2.88721	3.6087e-14	4.03903e-13
STMN1	1.02484	3.67959e-14	4.10508e-13
C20orf20	0.962907	3.75765e-14	4.18404e-13
C6orf15	5.3107	3.8097e-14	4.23927e-13
CDK6	1.61106	3.851e-14	4.27972e-13
ECEL1	2.89647	3.90447e-14	4.33532e-13
NRCAM	2.43406	3.90605e-14	4.33532e-13
LOX	1.53772	4.05031e-14	4.47529e-13
RDM1	1.95685	4.45042e-14	4.89546e-13
MORC2	0.571607	4.46101e-14	4.90362e-13
CDT1	1.3785	4.57871e-14	5.02379e-13
HEATR2	0.712977	4.68627e-14	5.12876e-13
PBX4	1.39984	4.71396e-14	5.1558e-13
PPPDE1	0.561633	4.76698e-14	5.20467e-13
TMEM2	1.08915	4.90089e-14	5.32652e-13
RNF207	1.32084	5.22395e-14	5.65983e-13
PDGFRB	1.30642	5.5411e-14	5.99591e-13
GNL2	0.589061	5.7361e-14	6.19528e-13
SLC37A3	0.624297	5.88231e-14	6.33734e-13
SLC17A9	1.80103	5.92093e-14	6.37497e-13
NCL	0.597245	5.93213e-14	6.38305e-13
RTEL1	1.0092	5.97035e-14	6.42017e-13
VAV2	0.960467	6.1085e-14	6.56464e-13
GRM2	1.66566	6.23896e-14	6.69236e-13
LCN12	2.34012	6.32057e-14	6.77568e-13
LRRC15	2.33466	6.43827e-14	6.88903e-13
CEP78	0.742501	6.57e-14	7.02128e-13
ADAT2	1.11427	6.66704e-14	7.11618e-13
CREG2	2.7681	6.87453e-14	7.31955e-13
UTP15	0.631054	6.91669e-14	7.3599e-13
ZNF28	1.20505	6.92857e-14	7.36801e-13
C2orf48	2.25323	6.9374e-14	7.37285e-13
BBC3	1.23231	7.13407e-14	7.57255e-13
PDE7A	0.887505	7.49987e-14	7.95594e-13
MFSD2B	1.98939	7.91344e-14	8.37922e-13
POLE	0.833879	7.95854e-14	8.42181e-13
TNNC1	2.65868	8.25514e-14	8.72498e-13
CACNA1D	1.80799	8.28659e-14	8.75286e-13
ALG3	0.85734	8.5563e-14	9.03223e-13
C10orf18	0.648802	8.71918e-14	9.18172e-13
CYP19A1	2.36227	9.16112e-14	9.63536e-13
MLF1IP	1.19826	9.19144e-14	9.66136e-13
ZMIZ2	0.702103	9.20899e-14	9.67392e-13
DNAJC9	0.745729	9.34807e-14	9.81105e-13
POLD1	1.07978	9.35089e-14	9.81105e-13
TAF4	0.780303	9.73408e-14	1.01945e-12
POC5	0.613994	1.03656e-13	1.08297e-12
NUP43	0.627589	1.04729e-13	1.09351e-12
CCDC86	0.831258	1.05025e-13	1.09594e-12
SCML1	1.29825	1.18508e-13	1.23365e-12
C14orf106	0.706156	1.24495e-13	1.29286e-12
NUP85	0.587538	1.26193e-13	1.30813e-12
TTLL4	0.85901	1.29612e-13	1.34277e-12
CEP152	0.972775	1.30018e-13	1.34617e-12
CSMD2	2.05837	1.3245e-13	1.36971e-12
SMPD4	0.552173	1.33719e-13	1.38118e-12
ELOVL3	2.61641	1.4154e-13	1.45673e-12
LOC100272146	1.20945	1.42409e-13	1.4648e-12
ATP2C1	0.679628	1.42502e-13	1.46488e-12
ASCL2	2.54717	1.49524e-13	1.53433e-12
LPCAT1	1.137	1.49474e-13	1.53433e-12
MTERFD1	0.786752	1.53468e-13	1.57387e-12
POLG2	0.648584	1.54706e-13	1.58562e-12
STC2	1.60173	1.61079e-13	1.64801e-12
TMEM194A	0.907463	1.63262e-13	1.66836e-12
C2CD4A	2.27805	1.64699e-13	1.68105e-12
CSTF3	0.546317	1.71044e-13	1.74376e-12
PTPRO	2.0801	1.81172e-13	1.84158e-12
KIF22	0.833455	1.83872e-13	1.86792e-12
MAT1A	3.34211	1.88367e-13	1.91247e-12
SMC4	0.942778	1.89615e-13	1.924e-12
C4A	2.13157	1.93911e-13	1.96528e-12
EXOC6	0.723811	1.98333e-13	2.00774e-12
ANKRD13B	1.23129	1.98765e-13	2.01094e-12
MYB	1.77677	1.99524e-13	2.01743e-12
DUS4L	0.792919	2.00034e-13	2.02022e-12
TIMM8A	0.801317	1.99991e-13	2.02022e-12
LOC100127888	2.50566	2.00481e-13	2.02356e-12
GPRC5A	1.6774	2.08394e-13	2.09974e-12
ALG11	1.10875	2.10263e-13	2.11611e-12
CLDN9	2.69424	2.1082e-13	2.12048e-12
BOP1	1.19704	2.11686e-13	2.12795e-12
ATP8B5P	2.41105	2.24304e-13	2.25086e-12
FAM150A	2.32612	2.32445e-13	2.32445e-12
RAD21	0.706641	2.45812e-13	2.45244e-12
C2orf65	2.37846	2.47187e-13	2.46474e-12
ANAPC1	0.77599	2.50122e-13	2.49112e-12
MORC4	1.06375	2.51324e-13	2.50165e-12
TYW1	0.577823	2.52837e-13	2.51526e-12
ATP2A1	1.87443	2.7446e-13	2.71473e-12
CACNA1E	2.83414	2.7939e-13	2.76034e-12
C5orf58	2.24698	2.83055e-13	2.79175e-12
FKTN	0.694585	2.82903e-13	2.79175e-12
IVNS1ABP	0.826814	2.85085e-13	2.80697e-12
ALG8	0.898299	2.92105e-13	2.87224e-12
HSPE1	1.00158	2.92213e-13	2.87224e-12
NUFIP2	0.57144	2.97189e-13	2.91783e-12
POLD3	1.01785	3.00213e-13	2.94082e-12
COCH	2.32415	3.13512e-13	3.06936e-12
TBL1XR1	0.738366	3.23265e-13	3.15233e-12
CDC20	1.36118	3.27753e-13	3.1943e-12
BCL7A	0.815497	3.3304e-13	3.24216e-12
GPATCH2	0.591393	3.35676e-13	3.26415e-12
ZNF697	1.02893	3.44598e-13	3.34714e-12
ORC2L	0.592999	3.53203e-13	3.42687e-12
NOL8	0.639414	3.55058e-13	3.44292e-12
ILDR1	1.47084	3.75024e-13	3.62229e-12
KIAA1751	3.42795	3.88488e-13	3.74188e-12
PGF	1.20506	3.90266e-13	3.75482e-12
METTL1	0.895611	3.98014e-13	3.82084e-12
HAVCR2	1.38399	4.02964e-13	3.86621e-12
C16orf75	1.10854	4.09154e-13	3.92125e-12
SH3KBP1	0.896081	4.28884e-13	4.09896e-12
COX19	0.773548	4.35656e-13	4.16138e-12
C1orf163	0.692808	4.3751e-13	4.17447e-12
NCEH1	1.20317	4.38892e-13	4.18303e-12
ABL2	0.665697	4.41612e-13	4.20664e-12
DSCR8	8.26988	4.41943e-13	4.20719e-12
HPS3	0.693923	4.45483e-13	4.23418e-12
LOC100129637	0.861812	4.56503e-13	4.33414e-12
CCL3L1	2.36257	4.78506e-13	4.53307e-12
WDFY1	0.626002	4.93746e-13	4.66721e-12
FAM102B	0.857477	5.05185e-13	4.77012e-12
ZNF200	0.587854	5.28227e-13	4.98224e-12
ZNF280A	4.57433	5.31153e-13	5.00437e-12
C2orf27A	1.30012	5.33621e-13	5.02229e-12
GART	0.659513	5.33637e-13	5.02229e-12
LRRC46	1.57471	5.42612e-13	5.10121e-12
YEATS2	0.62113	5.47757e-13	5.14398e-12
TAF2	0.649328	5.67817e-13	5.31789e-12
TH1L	0.915217	5.78164e-13	5.40894e-12
MICB	1.39176	5.80917e-13	5.43175e-12
G3BP1	0.570257	5.93667e-13	5.54196e-12
SC65	1.43473	5.93596e-13	5.54196e-12
PRR19	1.64904	5.96545e-13	5.56582e-12
ACPL2	0.939473	6.06124e-13	5.65214e-12
C10orf79	1.93474	6.2003e-13	5.77246e-12
MYOM3	2.62361	6.27312e-13	5.83556e-12
DNAH5	2.09406	6.29417e-13	5.8504e-12
CDK2	0.722368	6.41638e-13	5.95757e-12
ASF1B	1.178	6.43373e-13	5.97047e-12
ZNF789	1.05633	6.55051e-13	6.06906e-12
GGH	1.70981	6.59158e-13	6.10384e-12
ANKRD1	3.82458	6.72464e-13	6.2104e-12
POU5F1B	2.13446	6.72248e-13	6.2104e-12
PHF16	0.770367	7.01889e-13	6.47177e-12
ZNF643	1.08805	7.02325e-13	6.47233e-12
TBX4	3.77207	7.07625e-13	6.5177e-12
CPLX1	1.66805	7.12993e-13	6.55665e-12
ROS1	3.76846	7.29005e-13	6.6932e-12
TNFSF4	1.45885	7.28985e-13	6.6932e-12
C8orf51	1.57977	7.31946e-13	6.71664e-12
HOXC6	1.89857	7.88858e-13	7.20443e-12
BICD1	1.03046	8.11551e-13	7.39994e-12
ESF1	0.983892	8.16579e-13	7.43793e-12
NCRNA00176	2.01077	8.24216e-13	7.50353e-12
ZNF280C	0.871255	8.30818e-13	7.55966e-12
FCGR1C	1.78341	8.38049e-13	7.61743e-12
DLX4	2.47284	8.74365e-13	7.93499e-12
PAK1IP1	0.769677	8.76465e-13	7.94987e-12
RCN1	0.968195	9.01689e-13	8.1658e-12
RTKN	0.958328	9.16954e-13	8.29534e-12
RDH8	4.02986	9.30124e-13	8.41007e-12
ZNF525	1.39692	9.43505e-13	8.52214e-12
KBTBD2	0.5322	9.48711e-13	8.56468e-12
C8ORFK29	2.02924	9.77612e-13	8.80718e-12
LY6E	1.42626	9.84143e-13	8.86139e-12
CLCN4	1.62079	1.00425e-12	9.02835e-12
PA2G4P4	1.1008	1.05611e-12	9.47482e-12
AP2B1	0.659853	1.07905e-12	9.67559e-12
COL5A1	1.45123	1.08362e-12	9.70647e-12
ZBTB33	0.669384	1.11977e-12	9.9992e-12
RAET1K	1.6879	1.15423e-12	1.03016e-11
PALM2	1.44497	1.15919e-12	1.03405e-11
CLDN2	2.77604	1.15993e-12	1.03417e-11
CCDC21	0.841891	1.17001e-12	1.04155e-11
ACTR5	0.747524	1.23025e-12	1.09124e-11
APOBEC3B	1.71121	1.23585e-12	1.09452e-11
PNN	0.657525	1.25045e-12	1.10688e-11
CGB5	5.41614	1.26846e-12	1.12225e-11
SUZ12	0.648131	1.27559e-12	1.12798e-11
FKBP10	1.71809	1.42126e-12	1.25039e-11
PVR	0.985726	1.42494e-12	1.25299e-11
DLX6	3.61418	1.44929e-12	1.27181e-11
C9orf100	1.1623	1.49451e-12	1.3095e-11
XRCC3	0.81165	1.53545e-12	1.34333e-11
SPDYE3	1.14004	1.54771e-12	1.35337e-11
C19orf28	0.793746	1.55293e-12	1.35724e-11
C5orf28	0.810417	1.59081e-12	1.38965e-11
ABHD11	1.13687	1.59704e-12	1.39438e-11
SLC12A9	0.79167	1.64756e-12	1.43559e-11
GPC2	2.03212	1.66485e-12	1.44992e-11
ZNF107	0.876205	1.81285e-12	1.57248e-11
CDK5RAP1	0.602517	1.81859e-12	1.57666e-11
RRP1B	0.624692	1.98418e-12	1.70974e-11
NOXO1	2.26096	1.99845e-12	1.71965e-11
SATB2	1.53831	2.02965e-12	1.74388e-11
C4orf46	0.73911	2.05912e-12	1.76745e-11
TBX15	2.08059	2.06764e-12	1.77387e-11
TMPRSS5	2.59766	2.09033e-12	1.79067e-11
LOC401010	1.13951	2.12178e-12	1.81671e-11
ZNF124	0.832646	2.12794e-12	1.82109e-11
COL9A1	2.49565	2.20286e-12	1.87961e-11
CCDC34	1.12547	2.2098e-12	1.88461e-11
APOE	1.78982	2.21875e-12	1.8913e-11
ADAR	0.561553	2.37917e-12	2.01908e-11
NHLRC3	0.648589	2.40526e-12	2.03821e-11
ATP6V1B1	2.6559	2.41618e-12	2.04647e-11
KIAA1024	1.21089	2.44293e-12	2.06507e-11
PRPF4	0.607545	2.44845e-12	2.06873e-11
ANKRD32	0.711971	2.48508e-12	2.0966e-11
HSP90B3P	2.54551	2.6269e-12	2.21301e-11
LILRB4	1.63029	2.63886e-12	2.22199e-11
CD3EAP	0.76831	2.65301e-12	2.23282e-11
MPHOSPH9	0.817896	2.70446e-12	2.2739e-11
CAPRIN1	0.557826	2.72911e-12	2.2924e-11
MIOX	3.66186	2.8215e-12	2.36311e-11
DDX27	0.804195	2.85811e-12	2.39261e-11
C12orf75	1.37338	2.9053e-12	2.42858e-11
PSMD14	0.586605	2.99019e-12	2.49351e-11
LRRC36	2.08771	3.02579e-12	2.52076e-11
RELT	0.93855	3.06431e-12	2.55039e-11
GTF2E1	0.500032	3.14348e-12	2.61377e-11
CASP8	0.707705	3.25413e-12	2.70187e-11
PPIAL4C	3.3548	3.35938e-12	2.78657e-11
FERMT1	1.3585	3.36527e-12	2.79012e-11
SEH1L	0.737578	3.40762e-12	2.82117e-11
R3HDM1	0.522182	3.4543e-12	2.85707e-11
SLCO1B1	5.03862	3.52678e-12	2.91424e-11
TAF1D	0.84575	3.57847e-12	2.95412e-11
CPSF3	0.537037	3.6797e-12	3.03478e-11
LOC151009	1.26567	3.88624e-12	3.19749e-11
MAK16	0.725651	3.99631e-12	3.28492e-11
SIX3	3.48898	4.0447e-12	3.32312e-11
GPR180	0.793927	4.10275e-12	3.36761e-11
MSX2	1.74945	4.1474e-12	3.3978e-11
FANCC	0.668064	4.31688e-12	3.53162e-11
CXCL16	1.01614	4.36106e-12	3.56439e-11
LRRIQ4	2.19822	4.56601e-12	3.7266e-11
PIGU	0.746564	4.65156e-12	3.78748e-11
MAGEA10	7.42927	4.65959e-12	3.79223e-11
RNF32	1.22789	4.79146e-12	3.89405e-11
PNMA5	4.01497	4.89432e-12	3.97391e-11
ZNF443	1.20535	5.02904e-12	4.07562e-11
C1orf182	1.91904	5.16781e-12	4.18197e-11
CALB1	3.62113	5.16995e-12	4.18197e-11
FAM71E2	4.58861	5.17498e-12	4.18408e-11
THNSL1	0.926293	5.21465e-12	4.21221e-11
LINGO1	1.59082	5.46207e-12	4.39767e-11
NXF2	7.83456	6.19991e-12	4.97318e-11
RAE1	0.764036	6.37117e-12	5.10631e-11
ZNF600	0.997781	6.44448e-12	5.15977e-11
ITIH5L	3.45914	6.52789e-12	5.22171e-11
VCX3A	5.15847	6.70733e-12	5.36028e-11
GGCT	0.812744	6.72494e-12	5.36939e-11
CENPQ	0.887056	6.74192e-12	5.37796e-11
TOMM40	0.894125	6.9241e-12	5.51339e-11
CPSF6	0.562164	7.01252e-12	5.57836e-11
HS3ST2	2.02416	7.08096e-12	5.62762e-11
PRDM12	1.90923	7.43782e-12	5.89225e-11
GBAP1	1.40827	7.71068e-12	6.09443e-11
MESP2	2.33369	7.73725e-12	6.10926e-11
NUP37	0.724022	7.74004e-12	6.10926e-11
CENPP	0.699365	8.08239e-12	6.37365e-11
KAL1	1.58228	8.10821e-12	6.38817e-11
PAXIP1	0.595787	8.12158e-12	6.39288e-11
RCC1	1.30122	8.18542e-12	6.44019e-11
PRSS33	2.86333	8.26373e-12	6.49884e-11
AZI1	0.816588	8.31779e-12	6.53838e-11
TUBB	0.549714	8.33848e-12	6.55167e-11
MARCKSL1	0.979131	8.44339e-12	6.63108e-11
MYBBP1A	0.831177	8.7305e-12	6.8317e-11
FNDC3B	0.735147	8.84293e-12	6.91029e-11
PTDSS1	0.632934	9.1222e-12	7.11886e-11
GBP5	1.99454	9.12816e-12	7.12029e-11
LOC646851	1.40679	9.16194e-12	7.14342e-11
KCNJ14	1.12318	9.17458e-12	7.15005e-11
IPO4	0.774763	9.2775e-12	7.22373e-11
NETO2	1.68267	9.37519e-12	7.28666e-11
ZNF114	2.73671	9.43616e-12	7.32745e-11
THADA	0.516488	9.61746e-12	7.45817e-11
MIR17HG	1.52572	9.72192e-12	7.5358e-11
SPATA17	1.99218	9.74229e-12	7.5482e-11
PDIA3	0.692565	9.86584e-12	7.63365e-11
GPR19	1.41956	9.89936e-12	7.65615e-11
ARAP3	0.993516	9.98799e-12	7.71434e-11
FANCF	0.695682	9.99377e-12	7.71535e-11
COL12A1	1.44728	1.07059e-11	8.2467e-11
FCGR2A	1.24826	1.11725e-11	8.59082e-11
PAH	4.08346	1.12305e-11	8.63155e-11
PRSS21	3.26347	1.12506e-11	8.64318e-11
DNAJC10	0.663602	1.12691e-11	8.65348e-11
TRIM72	3.85978	1.13447e-11	8.70772e-11
HSP90AB2P	1.68132	1.1657e-11	8.92757e-11
FTSJ2	0.56428	1.16698e-11	8.93343e-11
RHBDF2	0.951698	1.19505e-11	9.1402e-11
PSRC1	1.08649	1.20373e-11	9.19433e-11
STK4	0.603273	1.20339e-11	9.19433e-11
MMP14	1.01721	1.22248e-11	9.32518e-11
SEZ6L2	1.38734	1.22201e-11	9.32518e-11
TCF3	0.756916	1.2285e-11	9.367e-11
DUSP9	3.34429	1.28598e-11	9.79226e-11
ZNF587	0.758352	1.29646e-11	9.86338e-11
ARMC3	3.20643	1.34802e-11	1.02376e-10
AHCTF1	0.607011	1.35263e-11	1.02681e-10
DCDC2	2.73275	1.36826e-11	1.03776e-10
C6orf134	0.753191	1.39496e-11	1.05708e-10
BZW2	0.783252	1.49001e-11	1.12812e-10
IL23A	1.86287	1.51195e-11	1.14373e-10
IKBIP	0.765794	1.52147e-11	1.15043e-10
PTK7	1.41846	1.5367e-11	1.16143e-10
CD80	1.5311	1.55771e-11	1.1768e-10
C21orf96	2.16599	1.60725e-11	1.21317e-10
UCK2	0.731028	1.63741e-11	1.23324e-10
SKP2	1.03801	1.69664e-11	1.27562e-10
ADAM10	0.75781	1.69812e-11	1.27618e-10
PATL1	0.537237	1.70979e-11	1.28383e-10
ZBTB41	0.729417	1.79251e-11	1.34128e-10
LRPPRC	0.661811	1.79697e-11	1.34345e-10
SHOX2	2.08893	1.85004e-11	1.38074e-10
SEMG2	4.69161	1.90416e-11	1.41928e-10
PLA2G15	0.6397	1.93559e-11	1.44147e-10
LBX2	1.60975	1.94573e-11	1.44839e-10
MAP4K4	0.736274	1.94944e-11	1.45053e-10
NR2C1	0.614817	2.00113e-11	1.48579e-10
WDR4	0.779227	2.06094e-11	1.52954e-10
STAC3	1.21351	2.06285e-11	1.5303e-10
MLEC	0.82793	2.08285e-11	1.54447e-10
ADAT1	0.688205	2.14138e-11	1.58651e-10
CCAR1	0.585141	2.17123e-11	1.60725e-10
TMEM180	0.853304	2.22101e-11	1.6434e-10
SPAST	0.547933	2.3189e-11	1.7107e-10
TRIM71	4.92546	2.37053e-11	1.74729e-10
NARS2	0.677636	2.37535e-11	1.75009e-10
DHX15	0.537361	2.37806e-11	1.75134e-10
RSRC1	0.565754	2.38263e-11	1.75396e-10
DLL4	0.962825	2.39833e-11	1.76327e-10
UBAP2	0.637174	2.48577e-11	1.82445e-10
PLXNA3	0.90286	2.48715e-11	1.82469e-10
PPFIA1	0.695108	2.63841e-11	1.93073e-10
ZNF792	0.755072	2.73246e-11	1.99617e-10
PSME4	0.556148	2.74226e-11	2.00249e-10
XPO4	0.721084	2.80916e-11	2.04785e-10
PARP1	0.609964	2.82487e-11	2.0576e-10
NSUN5P1	1.0673	2.83131e-11	2.06142e-10
HOXD11	6.25153	2.84194e-11	2.06828e-10
DKFZp686A1627	8.18258	2.84392e-11	2.06885e-10
NUFIP1	0.722664	2.96267e-11	2.15252e-10
IL4I1	1.28393	2.99143e-11	2.1725e-10
RPP25	0.962478	3.04629e-11	2.20677e-10
ZNF618	0.934887	3.11664e-11	2.25584e-10
YDJC	0.944395	3.16063e-11	2.28576e-10
LOC642846	0.990527	3.22032e-11	2.32796e-10
FZD2	1.33007	3.28141e-11	2.37014e-10
FANCM	0.764253	3.52966e-11	2.54095e-10
AGBL2	1.57812	3.55308e-11	2.55674e-10
RCCD1	0.781253	3.56603e-11	2.56499e-10
RAI14	0.86449	3.58507e-11	2.57761e-10
WT1	3.36093	3.67627e-11	2.64208e-10
ZNF217	0.912725	3.77799e-11	2.7118e-10
TFRC	1.12131	3.84078e-11	2.75458e-10
CD177	2.88084	3.89711e-11	2.79034e-10
TNS3	0.739293	3.96281e-11	2.83504e-10
NPHP4	0.901406	4.01269e-11	2.86953e-10
SLC20A1	0.782666	4.10135e-11	2.92808e-10
PTK2	0.528011	4.10994e-11	2.93301e-10
PMFBP1	2.02481	4.13105e-11	2.94685e-10
C21orf45	0.913803	4.34972e-11	3.09389e-10
STIP1	0.622113	4.47014e-11	3.17693e-10
MKI67IP	0.654999	4.54346e-11	3.22638e-10
SPRN	0.720088	4.54826e-11	3.22713e-10
LRGUK	2.23821	4.61541e-11	3.27075e-10
C1orf131	0.686744	4.70878e-11	3.33145e-10
DSCR4	6.92197	4.71473e-11	3.33429e-10
CXorf30	4.89861	4.7458e-11	3.35489e-10
CHST13	2.33889	4.85625e-11	3.42736e-10
DMP1	3.16468	4.9178e-11	3.46655e-10
ZSCAN12P1	1.12491	4.97912e-11	3.50405e-10
TMEM33	0.615778	5.03926e-11	3.54493e-10
ZNF799	1.14381	5.06341e-11	3.56047e-10
RANBP17	1.90017	5.09773e-11	3.58284e-10
SRCIN1	1.84487	5.09938e-11	3.58284e-10
C2CD4D	1.30174	5.10856e-11	3.58783e-10
PYY2	2.08918	5.20967e-11	3.65736e-10
NME1	0.95759	5.32375e-11	3.73593e-10
NUP205	0.649091	5.50759e-11	3.85867e-10
NLRC5	1.08291	5.51435e-11	3.86184e-10
PTPRU	1.54154	5.54759e-11	3.88196e-10
SNHG1	0.942553	5.59e-11	3.90847e-10
USP14	0.557821	5.71608e-11	3.9934e-10
OCLM	1.24712	5.76296e-11	4.02289e-10
CALHM3	3.3543	5.89003e-11	4.10496e-10
PILRB	0.970672	5.97507e-11	4.15584e-10
C15orf28	1.21568	5.98716e-11	4.16121e-10
C19orf48	0.989752	5.99408e-11	4.16403e-10
ADAM8	1.33076	6.08613e-11	4.22628e-10
CYP17A1	4.01589	6.14137e-11	4.26196e-10
APAF1	0.655354	6.1666e-11	4.27699e-10
G2E3	0.641836	6.38458e-11	4.4228e-10
P2RY6	1.25505	6.45324e-11	4.46325e-10
C20orf46	1.7232	6.50792e-11	4.49744e-10
KIAA0020	0.844629	6.51048e-11	4.49744e-10
TGDS	0.681957	6.71372e-11	4.63228e-10
TMEM68	0.704001	6.71703e-11	4.63271e-10
TLR2	1.15421	6.82112e-11	4.70075e-10
LOC150197	1.72749	7.02009e-11	4.83016e-10
MTDH	0.530976	7.11315e-11	4.89224e-10
PSMC3IP	0.965132	7.13277e-11	4.90378e-10
EARS2	0.588395	7.20045e-11	4.94244e-10
NLN	0.808667	7.24346e-11	4.96999e-10
RFX8	2.61569	7.30329e-11	5.00706e-10
ADNP	0.582769	7.40016e-11	5.07146e-10
C9orf117	1.10228	7.41061e-11	5.0746e-10
PPRC1	0.559833	7.57057e-11	5.18002e-10
WDR36	0.606252	7.8326e-11	5.35083e-10
ERMN	1.66934	8.09341e-11	5.51591e-10
MSL3L2	1.29046	8.12247e-11	5.53354e-10
SLC7A6	0.758882	8.23571e-11	5.60405e-10
OSCAR	1.32432	8.34736e-11	5.67279e-10
E2F6	0.549852	8.52478e-11	5.78252e-10
MFHAS1	0.901926	8.74586e-11	5.92783e-10
VCPIP1	0.528672	8.9746e-11	6.07809e-10
AACSL	4.04236	9.00525e-11	6.09407e-10
CENPW	1.01675	9.10137e-11	6.15671e-10
C2orf15	0.956864	9.24994e-11	6.24986e-10
LOC100132354	3.42434	9.43632e-11	6.37081e-10
PMS2L1	1.06507	9.47763e-11	6.39619e-10
C17orf96	1.42899	9.53557e-11	6.42964e-10
GPR158	2.17965	9.90281e-11	6.65971e-10
ZDHHC9	0.789471	9.91457e-11	6.66503e-10
VARS	0.708778	1.00729e-10	6.76356e-10
PRMT3	0.687491	1.00825e-10	6.76738e-10
TFB2M	0.673438	1.01801e-10	6.83026e-10
TMEM132A	1.13229	1.04162e-10	6.97511e-10
C12orf59	1.55157	1.0719e-10	7.15403e-10
MTF2	0.565183	1.07206e-10	7.15403e-10
MRTO4	0.694373	1.07341e-10	7.16024e-10
RTN4RL2	1.39192	1.08514e-10	7.2329e-10
ZBTB9	0.614585	1.10209e-10	7.33455e-10
PRR5L	1.18386	1.10996e-10	7.3727e-10
LOC100125556	0.937519	1.11489e-10	7.40258e-10
EIF2C2	0.808395	1.11874e-10	7.42532e-10
RMI1	0.704217	1.13445e-10	7.52671e-10
WBP11P1	2.5258	1.14136e-10	7.56961e-10
KDELC1	0.874902	1.14741e-10	7.6025e-10
FBXO45	0.628831	1.1559e-10	7.65429e-10
TFDP1	0.66046	1.20337e-10	7.95642e-10
CCT8	0.649833	1.2128e-10	8.00654e-10
CDH11	1.28978	1.2178e-10	8.03337e-10
WBSCR27	1.73635	1.29827e-10	8.54136e-10
GAS2L3	1.13105	1.32706e-10	8.70424e-10
IARS	0.64672	1.37251e-10	8.98532e-10
RNASE2	1.80379	1.38344e-10	9.04659e-10
HIST2H3C	1.70028	1.38397e-10	9.04662e-10
NAA15	0.605186	1.39385e-10	9.10774e-10
ATXN2L	0.517164	1.40932e-10	9.20187e-10
ZMYND15	1.15655	1.41687e-10	9.24415e-10
EIF3B	0.589061	1.42777e-10	9.30825e-10
NANP	0.713149	1.44844e-10	9.42876e-10
RASGEF1A	1.75623	1.46214e-10	9.51079e-10
PIWIL4	1.17507	1.537e-10	9.97522e-10
PLEKHA9	0.532351	1.56122e-10	1.01134e-09
HK3	1.52204	1.57026e-10	1.01681e-09
RFC5	0.655874	1.68753e-10	1.08989e-09
FAR2	1.27408	1.69439e-10	1.0935e-09
CLDN1	1.59994	1.71703e-10	1.10728e-09
IL1F7	3.51555	1.83413e-10	1.17972e-09
RPL19P12	1.82015	1.88245e-10	1.2072e-09
EPRS	0.566829	1.91001e-10	1.22396e-09
UTS2	3.04176	1.92982e-10	1.23437e-09
WISP3	3.07027	1.94234e-10	1.24192e-09
RPL7L1	0.681154	2.03344e-10	1.29824e-09
POLR1C	0.718208	2.05475e-10	1.31088e-09
C8orf55	0.959806	2.05898e-10	1.31263e-09
FAM19A5	1.53235	2.08914e-10	1.32987e-09
HN1L	0.577585	2.1119e-10	1.34288e-09
TDG	0.632389	2.12772e-10	1.35094e-09
RPRD1B	0.544138	2.13624e-10	1.35536e-09
PTCD3	0.577769	2.18666e-10	1.38633e-09
NXPH4	2.21355	2.22206e-10	1.40722e-09
SRGAP2	0.616891	2.2586e-10	1.42827e-09
LACTB2	1.09984	2.26055e-10	1.42898e-09
ALG6	0.610476	2.40401e-10	1.51523e-09
SMC6	0.547243	2.43986e-10	1.53558e-09
SMC1A	0.58886	2.55837e-10	1.60841e-09
C19orf59	2.24471	2.57497e-10	1.61708e-09
CLDN14	1.78494	2.5888e-10	1.62517e-09
GMFB	0.583685	2.6045e-10	1.63444e-09
WDR93	1.89297	2.60577e-10	1.63464e-09
CCT3	0.578785	2.68067e-10	1.6798e-09
KIAA1731	0.706527	2.73569e-10	1.71303e-09
GPR137C	1.0903	2.78243e-10	1.74104e-09
ZNF716	5.25474	2.86653e-10	1.79171e-09
C7orf29	0.895005	2.89355e-10	1.80795e-09
GARS	0.602743	2.89992e-10	1.81127e-09
NXF3	3.5062	2.92227e-10	1.82325e-09
SF3B3	0.54655	3.0165e-10	1.88068e-09
PDCD2L	0.806444	3.01784e-10	1.88084e-09
SMARCC1	0.554548	3.05101e-10	1.90083e-09
DPY19L4	0.620855	3.14888e-10	1.95898e-09
ASB4	4.20306	3.34349e-10	2.07184e-09
KIAA1804	1.02654	3.40368e-10	2.10611e-09
NUP62	0.511364	3.41134e-10	2.1101e-09
TPP2	0.547839	3.42996e-10	2.12085e-09
PTGES3	0.5539	3.4697e-10	2.14466e-09
RAD51L3	0.539026	3.53777e-10	2.18517e-09
SAMD12	0.97473	3.6375e-10	2.24356e-09
TDP1	0.526965	3.65667e-10	2.25458e-09
LAMP3	1.37279	3.69925e-10	2.27677e-09
C6orf26	1.17688	3.73833e-10	2.29878e-09
DNASE1L2	1.55949	3.79909e-10	2.33323e-09
PRIC285	0.959795	3.91106e-10	2.39943e-09
USP1	0.541459	3.92468e-10	2.40694e-09
CBX8	0.869804	3.95406e-10	2.42151e-09
RRP9	0.753604	4.05164e-10	2.47863e-09
LRRC58	0.560268	4.16728e-10	2.54846e-09
SNRPG	0.771024	4.16873e-10	2.54846e-09
ALG10	0.717526	4.28876e-10	2.61813e-09
PCNXL2	0.903488	4.30138e-10	2.62491e-09
IFT80	0.703007	4.31472e-10	2.63119e-09
MTHFD1	0.659278	4.32608e-10	2.63718e-09
CDK12	0.748266	4.37716e-10	2.66644e-09
MSLNL	3.80726	4.37605e-10	2.66644e-09
SYCP2L	3.34177	4.44543e-10	2.70612e-09
LEF1	1.15647	4.45038e-10	2.70662e-09
WNT8B	2.08432	4.44854e-10	2.70662e-09
GCM1	2.92094	4.48038e-10	2.72164e-09
TWISTNB	0.639766	4.50404e-10	2.73505e-09
FGL1	3.8592	4.5173e-10	2.74214e-09
KCNC3	1.38514	4.56341e-10	2.76721e-09
CCDC77	0.775507	4.57417e-10	2.77276e-09
PRKRIR	0.610019	4.5956e-10	2.78477e-09
TMEM62	0.681666	4.61616e-10	2.79625e-09
CPNE1	0.803371	4.67779e-10	2.8316e-09
PMS2L3	0.821605	4.71573e-10	2.85256e-09
EMR2	1.23177	4.74806e-10	2.87111e-09
UPF0639	2.67686	4.76964e-10	2.88315e-09
SPC24	1.09704	4.77211e-10	2.88364e-09
NCBP1	0.555159	4.79046e-10	2.89169e-09
C13orf29	1.30522	4.84422e-10	2.92108e-09
SLC6A14	2.25092	4.85772e-10	2.9282e-09
MTIF2	0.562422	4.8966e-10	2.94957e-09
ZNF670	0.699591	5.00784e-10	3.01028e-09
GNGT1	3.7558	5.05196e-10	3.03575e-09
TMEM182	0.732182	5.15332e-10	3.09558e-09
PPIL1	0.636819	5.18945e-10	3.11512e-09
NMI	0.726257	5.20463e-10	3.12205e-09
SNAPC4	0.6516	5.21251e-10	3.1257e-09
NUP188	0.617219	5.25298e-10	3.14887e-09
PCSK9	1.93084	5.3234e-10	3.18887e-09
HSPBAP1	0.596075	5.38446e-10	3.22321e-09
EIF2AK1	0.530974	5.68373e-10	3.39883e-09
ADCY3	0.654505	5.69241e-10	3.40284e-09
OAS3	1.05756	5.74623e-10	3.43263e-09
MMP12	2.20155	5.84832e-10	3.49241e-09
RPAP3	0.50645	5.9133e-10	3.52999e-09
WDR76	0.826788	5.9169e-10	3.53092e-09
CPN1	5.72675	5.97655e-10	3.56405e-09
TOP1P1	0.57574	6.02539e-10	3.59194e-09
PTPN2	0.591222	6.08671e-10	3.62724e-09
PMCH	2.0987	6.26348e-10	3.72615e-09
LCLAT1	0.611586	6.28223e-10	3.73473e-09
PYCRL	0.909789	6.43163e-10	3.81567e-09
C8orf38	0.685326	6.52869e-10	3.86881e-09
IL17C	2.6024	6.53016e-10	3.86881e-09
ESCO1	0.668264	6.60699e-10	3.91299e-09
KNG1	3.67484	6.64847e-10	3.93351e-09
ANKRD33	3.63191	6.74963e-10	3.99062e-09
TCTE3	0.964134	6.8164e-10	4.02734e-09
F5	2.1058	6.89842e-10	4.07301e-09
RSPO4	3.06094	6.95569e-10	4.10262e-09
DLL3	2.87172	7.2592e-10	4.26852e-09
STEAP1	1.19744	7.3615e-10	4.32425e-09
MRPS17	0.837466	7.37567e-10	4.3311e-09
DKK1	2.99777	7.37989e-10	4.33211e-09
C1orf104	0.9813	7.40498e-10	4.34389e-09
GRB7	1.91889	7.44191e-10	4.36259e-09
NLK	0.537829	7.64303e-10	4.47289e-09
SEMG1	3.15477	7.76861e-10	4.54023e-09
IGFBP3	1.17561	7.80887e-10	4.56222e-09
GPR56	1.05169	7.90194e-10	4.61347e-09
ILF2	0.567119	7.94182e-10	4.63519e-09
PTPN12	0.636229	7.97427e-10	4.65098e-09
LOC100130331	2.59509	8.11122e-10	4.72607e-09
SNHG12	0.865522	8.11542e-10	4.72692e-09
HSD17B3	2.6794	8.3006e-10	4.82665e-09
IL18BP	1.04819	8.31189e-10	4.82935e-09
CCDC52	0.619617	8.34307e-10	4.84482e-09
COL7A1	1.84225	8.60281e-10	4.98894e-09
AGPS	0.50612	8.76116e-10	5.07736e-09
CHDH	1.06035	8.85967e-10	5.12756e-09
KCNH8	2.01693	8.90097e-10	5.14974e-09
DNAH14	1.76005	9.1039e-10	5.26186e-09
PPM1N	1.37961	9.14264e-10	5.27895e-09
SNHG4	1.20121	9.1852e-10	5.30175e-09
CREBZF	0.694366	9.33481e-10	5.38271e-09
PTRH2	0.618578	9.37616e-10	5.40295e-09
ARL6IP1	0.757255	9.38418e-10	5.40576e-09
CTAG1B	7.88021	9.48152e-10	5.46001e-09
C8orf76	0.636126	9.52826e-10	5.4851e-09
CXorf22	4.51026	9.64168e-10	5.53931e-09
MLH3	0.55702	9.64049e-10	5.53931e-09
C9orf109	1.53777	9.80942e-10	5.6282e-09
RBBP8	0.767478	1.0119e-09	5.80004e-09
TP53I11	0.914291	1.0187e-09	5.83709e-09
DPF1	1.91058	1.04788e-09	5.99833e-09
COL8A1	1.67663	1.05204e-09	6.0181e-09
RRS1	0.766822	1.05365e-09	6.02335e-09
C3orf65	1.77329	1.08249e-09	6.18001e-09
ENOPH1	0.552786	1.11168e-09	6.32993e-09
C6orf123	1.83955	1.11513e-09	6.34672e-09
MRPL3	0.532206	1.13491e-09	6.4516e-09
UCN2	2.0976	1.13997e-09	6.47824e-09
TMEM44	0.774427	1.14379e-09	6.49778e-09
OSM	1.82038	1.1717e-09	6.64321e-09
MUCL1	4.69804	1.17397e-09	6.65215e-09
PKD1L1	1.45024	1.17404e-09	6.65215e-09
PRSS30P	2.4483	1.17785e-09	6.67151e-09
COL18A1	0.971876	1.18437e-09	6.70403e-09
FAM186A	1.65379	1.18412e-09	6.70403e-09
IARS2	0.581426	1.22754e-09	6.93933e-09
DENND4B	0.505686	1.22923e-09	6.94661e-09
C12orf5	0.648693	1.23471e-09	6.97531e-09
LOC221442	1.57034	1.26385e-09	7.12592e-09
SPON2	1.09925	1.28899e-09	7.26057e-09
NAA40	0.550951	1.29576e-09	7.29629e-09
TOP1	0.569483	1.35117e-09	7.58853e-09
ADAMTS7	1.04458	1.35412e-09	7.60264e-09
TAF5	0.576396	1.35722e-09	7.61755e-09
PILRA	1.27976	1.36107e-09	7.63669e-09
EMID2	2.51106	1.3696e-09	7.67702e-09
TNFRSF25	1.21492	1.37164e-09	7.68598e-09
ECE2	0.92189	1.39063e-09	7.78228e-09
MRM1	0.83451	1.40459e-09	7.85281e-09
PDP1	0.799042	1.52989e-09	8.51471e-09
CANX	0.507801	1.59942e-09	8.88169e-09
C21orf29	2.19311	1.6118e-09	8.94754e-09
RLIM	0.590342	1.65025e-09	9.14924e-09
ZNF749	0.683907	1.66287e-09	9.21622e-09
C2CD3	0.505737	1.70818e-09	9.46129e-09
UGGT2	0.612122	1.71078e-09	9.47262e-09
GNPNAT1	0.718701	1.7289e-09	9.56685e-09
WDR87	2.99376	1.73873e-09	9.61507e-09
TASP1	0.591361	1.74162e-09	9.62799e-09
ASPHD1	1.62747	1.74678e-09	9.65338e-09
SPRY4	0.835275	1.8084e-09	9.97479e-09
LYG1	1.69774	1.8091e-09	9.97549e-09
NOC2L	0.661718	1.81106e-09	9.98311e-09
C19orf40	0.848877	1.81877e-09	1.00224e-08
TTC27	0.523504	1.86303e-09	1.02499e-08
MTX1	0.799448	1.88795e-09	1.03804e-08
RCN3	1.15095	1.88894e-09	1.03825e-08
STK32C	1.13847	1.95074e-09	1.07154e-08
ANXA2P3	2.79316	1.9688e-09	1.08078e-08
THOC1	0.584332	1.98778e-09	1.09084e-08
KRT17	2.72982	1.9971e-09	1.09561e-08
C21orf90	1.89018	2.03541e-09	1.11592e-08
ZNF816A	0.856828	2.05486e-09	1.12623e-08
SH2B3	0.667078	2.06683e-09	1.13243e-08
DCP2	0.577057	2.10503e-09	1.14935e-08
CDH3	1.56193	2.12018e-09	1.15652e-08
SMC3	0.556773	2.1373e-09	1.16512e-08
CMTM6	0.554833	2.15495e-09	1.17327e-08
NOTUM	3.05561	2.18525e-09	1.18938e-08
MRE11A	0.679292	2.19233e-09	1.19287e-08
NEDD1	0.558816	2.298e-09	1.24879e-08
LPPR4	1.53079	2.31693e-09	1.25828e-08
POU2F1	0.748101	2.38824e-09	1.29457e-08
EPHX4	1.74598	2.41066e-09	1.3059e-08
SLC45A2	2.9382	2.42876e-09	1.31529e-08
MARS2	0.697776	2.46129e-09	1.33165e-08
TMEM209	0.554374	2.49241e-09	1.3468e-08
LAMB1	0.773805	2.50057e-09	1.35037e-08
SLC1A5	1.05204	2.61542e-09	1.40887e-08
ESCO2	1.08204	2.66945e-09	1.43618e-08
C1orf27	0.55942	2.67916e-09	1.44051e-08
GFM1	0.534765	2.79705e-09	1.50156e-08
NBN	0.548253	2.82351e-09	1.51482e-08
PTCD1	0.692405	2.89152e-09	1.54986e-08
LHX2	1.93728	2.90837e-09	1.55793e-08
ZNF26	0.685317	2.9519e-09	1.58075e-08
CEP170	0.781537	2.96255e-09	1.58547e-08
UMPS	0.531653	2.96526e-09	1.58643e-08
CT45A5	7.9858	3.02151e-09	1.61502e-08
TFAM	0.565061	3.11512e-09	1.66403e-08
HSPA9	0.558452	3.26117e-09	1.73882e-08
ASCC3	0.640114	3.28133e-09	1.74795e-08
TEX19	2.8567	3.30175e-09	1.75829e-08
NOM1	0.541245	3.33423e-09	1.77504e-08
CXorf38	0.65265	3.35821e-09	1.7856e-08
OTUD6B	0.692059	3.37843e-09	1.7958e-08
COL5A3	1.16497	3.40404e-09	1.80663e-08
KIAA1841	0.684302	3.43093e-09	1.81773e-08
LMLN	0.681317	3.43036e-09	1.81773e-08
RARRES1	1.67824	3.43127e-09	1.81773e-08
COL27A1	1.25696	3.47185e-09	1.83698e-08
ZNF700	0.699295	3.47598e-09	1.8386e-08
WDR5	0.557868	3.47951e-09	1.8399e-08
STRC	1.78363	3.49869e-09	1.84948e-08
CLMN	0.832432	3.50607e-09	1.85281e-08
FOXD4	1.43431	3.51952e-09	1.85935e-08
CTCFL	2.58615	3.5232e-09	1.86072e-08
CCL18	1.93631	3.53074e-09	1.86413e-08
AGPAT5	0.861503	3.58624e-09	1.89286e-08
SYT13	1.94168	3.66294e-09	1.93098e-08
OSMR	1.09661	3.6875e-09	1.94097e-08
TNFSF9	1.83873	3.68743e-09	1.94097e-08
PARP9	0.681818	3.71846e-09	1.95607e-08
C7orf40	0.715344	3.74113e-09	1.96651e-08
TDRKH	0.844955	3.75336e-09	1.97203e-08
C1orf187	2.06462	3.787e-09	1.98849e-08
LARP4	0.558269	3.80005e-09	1.99474e-08
C12orf11	0.79315	3.86594e-09	2.02809e-08
LOC283314	0.91445	3.8803e-09	2.03501e-08
SUV39H1	0.709353	3.93334e-09	2.0605e-08
BCAT1	1.37887	3.9376e-09	2.06193e-08
AVL9	0.628543	3.941e-09	2.06308e-08
MED14	0.570512	3.97147e-09	2.0784e-08
KIAA1875	1.54081	3.9956e-09	2.0904e-08
RRP15	0.556968	4.01912e-09	2.10143e-08
SLC6A10P	4.09693	4.08746e-09	2.13522e-08
FOXRED2	1.02813	4.24574e-09	2.21322e-08
FAM156A	0.621645	4.25757e-09	2.21871e-08
GJB7	3.02594	4.2843e-09	2.23063e-08
C20orf195	1.63639	4.28628e-09	2.23098e-08
LIPC	2.34041	4.29974e-09	2.23732e-08
HEYL	1.22556	4.47261e-09	2.32028e-08
VGLL1	3.28551	4.54254e-09	2.35514e-08
NIP7	0.551413	4.55805e-09	2.36247e-08
THSD1P1	0.968369	4.61967e-09	2.39226e-08
SNRPA1	0.641566	4.64914e-09	2.4068e-08
ZNF121	0.77418	4.78223e-09	2.47051e-08
GNL3L	0.543056	4.81426e-09	2.48557e-08
MSH6	0.54381	4.87271e-09	2.51424e-08
RNF213	0.850387	4.89117e-09	2.52301e-08
RAD18	0.658086	5.0281e-09	2.58746e-08
HAMP	2.0797	5.03294e-09	2.58918e-08
ARFGAP1	0.589572	5.03675e-09	2.59037e-08
HP	3.05444	5.19105e-09	2.66576e-08
KIAA1598	0.736301	5.3096e-09	2.72259e-08
SEC61A2	0.738608	5.36481e-09	2.74763e-08
KCNQ1OT1	1.36603	5.43381e-09	2.77885e-08
PTH2R	3.4297	5.45337e-09	2.78803e-08
SNRNP48	0.616441	5.50856e-09	2.81292e-08
ANKRD5	0.802817	5.53467e-09	2.82458e-08
UHRF1BP1	0.552769	5.53645e-09	2.82465e-08
RPS6KL1	0.984862	5.61623e-09	2.86451e-08
DNASE2B	2.48709	5.64962e-09	2.87984e-08
LOC100131496	1.25632	5.75638e-09	2.9308e-08
F2	3.75386	5.77488e-09	2.93849e-08
CACYBP	0.611892	5.82771e-09	2.96275e-08
BEST3	2.87383	5.86486e-09	2.97901e-08
PUS7L	0.658836	5.93538e-09	3.01114e-08
POU6F2	3.69377	5.94276e-09	3.01325e-08
WARS	1.34116	5.94518e-09	3.0136e-08
AATF	0.551611	5.95364e-09	3.017e-08
PARD6B	0.971207	5.97667e-09	3.02778e-08
CRNKL1	0.504798	6.16773e-09	3.12091e-08
LRP2	3.25265	6.18772e-09	3.13011e-08
CNGB3	2.78231	6.20678e-09	3.13883e-08
SLC39A6	0.647872	6.26159e-09	3.16285e-08
SP140L	0.665188	6.26974e-09	3.16604e-08
SYCP2	2.03652	6.38522e-09	3.22247e-08
LIN28B	5.06141	6.53912e-09	3.29628e-08
XPNPEP3	0.51542	6.67343e-09	3.36202e-08
HOXD10	3.11235	6.72299e-09	3.38502e-08
SEMA4F	0.789799	6.73796e-09	3.39156e-08
PAFAH1B3	0.867708	6.75094e-09	3.39711e-08
HSPA14	0.537789	7.01163e-09	3.52213e-08
CLDN12	0.836896	7.05631e-09	3.54354e-08
TMEM81	0.66684	7.1057e-09	3.56627e-08
MAGEC2	6.40064	7.11068e-09	3.56773e-08
RANBP1	0.663054	7.27371e-09	3.64424e-08
SS18L1	0.737289	7.29303e-09	3.6518e-08
MNX1	1.2047	7.29758e-09	3.65302e-08
TMEM123	0.558713	7.31197e-09	3.6581e-08
KCNG3	2.17841	7.57934e-09	3.7831e-08
AHSG	3.89098	7.71667e-09	3.84942e-08
GPR4	0.828049	7.79737e-09	3.88855e-08
TBRG4	0.590883	7.90711e-09	3.93987e-08
GNL3	0.616198	7.95457e-09	3.96009e-08
NAT9	0.561649	8.16792e-09	4.06045e-08
CNTNAP2	1.96989	8.22284e-09	4.08658e-08
H19	2.30743	8.2436e-09	4.09531e-08
SLC24A6	0.577348	8.67656e-09	4.29846e-08
DDX56	0.502613	8.75397e-09	4.33432e-08
CYP24A1	3.09103	8.89086e-09	4.39957e-08
DLX6AS	3.02379	8.96558e-09	4.43274e-08
ZRANB3	0.780024	9.0498e-09	4.46932e-08
ACTR3B	0.719033	9.1909e-09	4.53635e-08
POU5F1	1.53309	9.34513e-09	4.60589e-08
TREM1	1.66339	9.6129e-09	4.73112e-08
EHMT2	0.558506	9.78918e-09	4.81286e-08
PDGFB	0.841281	9.79015e-09	4.81286e-08
PKP4	0.513753	9.93195e-09	4.87841e-08
FAM105B	0.521766	9.95994e-09	4.89077e-08
LOC727896	0.878575	1.0175e-08	4.98927e-08
MRPL42	0.548953	1.0449e-08	5.11783e-08
R3HDML	2.0737	1.04736e-08	5.12843e-08
PIK3CB	0.562504	1.05465e-08	5.16264e-08
SLAMF8	1.19361	1.07231e-08	5.24166e-08
TBC1D24	0.650312	1.07895e-08	5.27264e-08
ZNF711	1.00949	1.14841e-08	5.60255e-08
EIF2AK2	0.616749	1.16156e-08	5.66352e-08
ZNF678	0.744702	1.16491e-08	5.67823e-08
ZC3H3	0.583408	1.17039e-08	5.70333e-08
ZNF696	0.648938	1.18436e-08	5.76818e-08
SYNGR4	1.94526	1.18982e-08	5.78824e-08
AGT	1.67752	1.20358e-08	5.84857e-08
TMEM90B	1.40821	1.20937e-08	5.87506e-08
C2	1.1751	1.27067e-08	6.16246e-08
DDAH1	0.740512	1.28539e-08	6.23036e-08
BATF2	1.32167	1.28822e-08	6.24056e-08
ZNF131	0.561094	1.34033e-08	6.47536e-08
NOP14	0.518661	1.34689e-08	6.50289e-08
L1TD1	2.01171	1.39336e-08	6.72346e-08
MACC1	1.16294	1.42213e-08	6.85847e-08
LTV1	0.513938	1.44448e-08	6.96236e-08
TTLL2	1.85667	1.45196e-08	6.99647e-08
SLC35E4	0.920995	1.46805e-08	7.07204e-08
NCRNA00152	0.936404	1.48042e-08	7.12963e-08
PCDHB8	1.79707	1.49638e-08	7.20141e-08
TLX1	2.04918	1.52248e-08	7.32402e-08
HNF1B	1.4199	1.53258e-08	7.3685e-08
CBX4	0.717371	1.53329e-08	7.36988e-08
C7orf27	0.603029	1.56404e-08	7.51556e-08
SNRPF	0.794933	1.57385e-08	7.55849e-08
SAA2	2.44262	1.58611e-08	7.61105e-08
ZMYM1	0.554452	1.5931e-08	7.64036e-08
IFI30	0.977522	1.59704e-08	7.65496e-08
ADAP1	0.905266	1.61029e-08	7.70991e-08
C14orf184	1.72373	1.61598e-08	7.73187e-08
C17orf46	1.36506	1.63554e-08	7.82041e-08
PROX1	2.0333	1.63563e-08	7.82041e-08
CD46	0.637338	1.65825e-08	7.92419e-08
WRN	0.636313	1.66865e-08	7.96506e-08
WDR66	1.60602	1.71505e-08	8.17524e-08
PODNL1	1.28958	1.74944e-08	8.33225e-08
NCRNA00095	0.842153	1.76862e-08	8.41667e-08
FAT1	0.862395	1.83984e-08	8.72914e-08
OGT	0.665106	1.84682e-08	8.75982e-08
DTX4	0.792014	1.87676e-08	8.89695e-08
TNFAIP2	1.16107	1.878e-08	8.90041e-08
DKK2	1.60825	1.93076e-08	9.13542e-08
DCAF4L1	1.34781	1.93352e-08	9.14595e-08
SNHG10	0.76218	1.93725e-08	9.16074e-08
GAGE12D	9.74259	1.96362e-08	9.28069e-08
SBK1	1.62502	2.03201e-08	9.58296e-08
FAM136A	0.518336	2.03804e-08	9.60617e-08
EIF2S2	0.627659	2.17855e-08	1.02433e-07
GJB4	1.88689	2.21898e-08	1.04192e-07
FAM76B	0.511721	2.2283e-08	1.04601e-07
KREMEN2	1.61478	2.27455e-08	1.06656e-07
TNFRSF9	1.33882	2.29142e-08	1.07418e-07
RELL2	1.12276	2.30129e-08	1.07852e-07
LMX1B	2.45393	2.33527e-08	1.09296e-07
TRRAP	0.676599	2.33503e-08	1.09296e-07
CEP192	0.62288	2.3426e-08	1.09579e-07
NLE1	0.61493	2.35126e-08	1.09925e-07
EGFL6	1.51106	2.43071e-08	1.13455e-07
KDM1B	0.654321	2.45974e-08	1.14717e-07
UNC5A	2.19276	2.48238e-08	1.15679e-07
KIFC2	0.901279	2.50002e-08	1.16375e-07
ITGA6	0.834145	2.51519e-08	1.16987e-07
ROD1	0.57878	2.53162e-08	1.17688e-07
FBXO22OS	0.825064	2.57558e-08	1.19571e-07
C17orf86	0.624542	2.6398e-08	1.22354e-07
ICAM1	1.04076	2.63931e-08	1.22354e-07
NCRNA00169	1.10625	2.67383e-08	1.23865e-07
PCDH12	0.860462	2.69654e-08	1.24884e-07
EFNA1	0.847867	2.73821e-08	1.26712e-07
NHS	1.04538	2.76994e-08	1.28009e-07
CDC123	0.506548	2.83222e-08	1.30746e-07
C20orf94	0.798945	2.88476e-08	1.33066e-07
NT5C3	0.710957	2.91698e-08	1.34372e-07
FASTKD3	0.550829	2.93103e-08	1.34984e-07
MDM2	0.953493	2.93346e-08	1.3499e-07
SLC38A6	0.60693	2.94575e-08	1.35517e-07
DOCK6	0.549118	2.95701e-08	1.35999e-07
CCL20	1.95352	2.99658e-08	1.37599e-07
ZNF814	0.727152	3.08253e-08	1.41283e-07
RP9	0.722019	3.22362e-08	1.47632e-07
ADAMTSL2	1.19417	3.26279e-08	1.49346e-07
ADAMTS20	4.43766	3.26536e-08	1.49405e-07
PSAT1	1.19429	3.27306e-08	1.49698e-07
CLDN16	1.99152	3.32535e-08	1.52009e-07
ORC5L	0.572017	3.39622e-08	1.55084e-07
AKAP5	0.920982	3.44506e-08	1.57231e-07
MDFI	1.11389	3.51648e-08	1.60321e-07
TMSB15A	1.63606	3.56383e-08	1.62308e-07
KCNS1	2.16278	3.68701e-08	1.67477e-07
TRMT1	0.559628	3.69338e-08	1.67722e-07
PLEKHA8	0.58239	3.70685e-08	1.68201e-07
LRRC16A	0.67808	3.7381e-08	1.6953e-07
PPEF1	1.62363	3.7539e-08	1.70202e-07
UBA2	0.555038	3.81083e-08	1.72602e-07
MCCC2	0.558862	3.91825e-08	1.77188e-07
AHR	0.667599	3.96563e-08	1.79096e-07
PHTF1	0.582232	4.06507e-08	1.83252e-07
PMS2L5	0.99594	4.1255e-08	1.85879e-07
LOC150786	1.26765	4.16583e-08	1.875e-07
ELF5	2.9363	4.29975e-08	1.93125e-07
WDR52	0.947742	4.34038e-08	1.94798e-07
ARL6IP6	0.539618	4.36338e-08	1.95576e-07
PRKCI	0.82578	4.3675e-08	1.9571e-07
MS4A14	1.09559	4.45038e-08	1.99218e-07
VOPP1	0.869271	4.46049e-08	1.99618e-07
BAGE2	3.11405	4.55449e-08	2.03508e-07
RPN2	0.586272	4.56457e-08	2.03906e-07
PDZD8	0.788048	4.65129e-08	2.07726e-07
ZNF738	0.932522	4.67188e-08	2.08538e-07
SLC6A7	2.26963	4.69032e-08	2.09307e-07
SAA4	2.78752	4.69891e-08	2.09636e-07
PGAM5	0.652043	4.80884e-08	2.14485e-07
TCP1	0.525121	4.98298e-08	2.21966e-07
CALU	0.596014	5.028e-08	2.23798e-07
PLSCR1	0.64873	5.06607e-08	2.25376e-07
PLA1A	1.4237	5.08386e-08	2.2611e-07
LOC100272216	1.51058	5.13759e-08	2.28285e-07
ZNF616	0.596688	5.13805e-08	2.28285e-07
LOC729603	0.922086	5.14048e-08	2.28334e-07
PPAN	0.535945	5.15711e-08	2.29013e-07
PTTG1	0.92595	5.18153e-08	2.30038e-07
EFCAB10	1.21074	5.22271e-08	2.31748e-07
YJEFN3	1.10896	5.26526e-08	2.33516e-07
CLK2P	1.02211	5.31757e-08	2.35775e-07
CCDC45	0.504263	5.36981e-08	2.37969e-07
IFI6	1.39994	5.3827e-08	2.38418e-07
SGK196	0.895834	5.42366e-08	2.39925e-07
WNT11	2.29014	5.53753e-08	2.44336e-07
RNF2	0.533676	5.60002e-08	2.46967e-07
SCN8A	1.50502	5.60822e-08	2.47266e-07
IFITM1	1.19179	5.61437e-08	2.47474e-07
TTPAL	0.585542	5.68779e-08	2.50327e-07
SLC4A11	1.46468	5.72664e-08	2.51844e-07
MANEAL	1.12307	5.73009e-08	2.51895e-07
RNASEH2A	0.734741	5.73073e-08	2.51895e-07
ZMYND19	0.627046	5.94352e-08	2.60651e-07
KAAG1	2.54462	6.01874e-08	2.63749e-07
GPX8	0.971061	6.02482e-08	2.63949e-07
LOC100128842	0.857496	6.11489e-08	2.67612e-07
PKDCC	1.15711	6.19588e-08	2.70619e-07
ZNF321	0.973274	6.25468e-08	2.73049e-07
MSI2	0.678788	6.27113e-08	2.73698e-07
NUP35	0.54512	6.45666e-08	2.8144e-07
C10orf81	1.63462	6.46574e-08	2.81765e-07
GINS2	1.01721	6.51164e-08	2.83622e-07
C9orf43	1.25268	6.51777e-08	2.83817e-07
CDK4	0.702458	6.62594e-08	2.88237e-07
PKHD1	2.13503	6.6333e-08	2.88484e-07
ZNF320	0.804287	6.70661e-08	2.91452e-07
HSF2BP	1.18059	6.72475e-08	2.92094e-07
SERPINA10	3.27109	6.76818e-08	2.93758e-07
SAAL1	0.560759	6.8085e-08	2.95434e-07
NFYA	0.551268	6.86113e-08	2.97643e-07
FAM9C	4.11427	6.8776e-08	2.98283e-07
ALB	3.92448	6.96668e-08	3.01918e-07
NACAP1	1.96098	7.09267e-08	3.07224e-07
SGK494	0.834691	7.12541e-08	3.08565e-07
GBP4	1.37374	7.14023e-08	3.09052e-07
UBXN11	0.625364	7.14273e-08	3.09083e-07
PAX2	3.40569	7.17965e-08	3.10525e-07
CP	2.07161	7.1837e-08	3.10622e-07
HSD3B7	0.841831	7.19939e-08	3.11145e-07
MMP9	1.43282	7.32927e-08	3.16204e-07
ANKRD45	1.94497	7.46992e-08	3.2163e-07
DNAH17	1.01062	7.47946e-08	3.2196e-07
LOC401387	2.59947	7.55295e-08	3.25042e-07
FAM196B	1.45905	7.58197e-08	3.26047e-07
C6orf165	1.60064	7.68977e-08	3.30436e-07
AEN	0.656526	7.75758e-08	3.33101e-07
CGB	3.94826	7.98607e-08	3.42402e-07
E2F8	0.973612	8.02904e-08	3.44159e-07
NUAK1	0.793717	8.14691e-08	3.49038e-07
ANK1	1.77472	8.16048e-08	3.49533e-07
ZC3H8	0.579736	8.16784e-08	3.49761e-07
CCDC19	1.48859	8.27091e-08	3.54087e-07
ZNF81	0.624927	8.28856e-08	3.54667e-07
LMBR1	0.502761	8.32394e-08	3.56042e-07
SAC3D1	0.703448	8.32483e-08	3.56042e-07
ANKRD10	0.617288	8.37079e-08	3.57831e-07
DCLRE1C	0.55318	8.38914e-08	3.58526e-07
ITGA2	0.984532	8.39722e-08	3.58783e-07
BCL2L12	0.69127	8.48664e-08	3.62245e-07
AZIN1	0.508785	8.50182e-08	3.62803e-07
SLC35D3	2.49752	8.55986e-08	3.6519e-07
TXLNG	0.564463	8.57718e-08	3.65838e-07
LILRA6	1.16174	8.581e-08	3.65843e-07
SLC28A3	1.79459	8.81153e-08	3.75e-07
KLHL17	0.826707	8.84352e-08	3.76269e-07
DYX1C1	0.949448	8.98847e-08	3.81872e-07
CLPB	0.589702	9.14104e-08	3.87781e-07
POC1A	0.811087	9.1531e-08	3.88197e-07
DNAH3	1.47352	9.41565e-08	3.98647e-07
SLBP	0.538123	9.45536e-08	4.00133e-07
NOTCH4	0.761507	9.467e-08	4.00429e-07
CYP2D7P1	1.32357	9.632e-08	4.07109e-07
PDIA3P	0.576418	9.66808e-08	4.08534e-07
ENTPD6	0.656385	1.02725e-07	4.33013e-07
CCNI2	1.19055	1.03336e-07	4.35485e-07
SLC43A3	0.905128	1.03599e-07	4.36378e-07
POFUT1	0.718624	1.10497e-07	4.63851e-07
VNN3	2.13682	1.11863e-07	4.69355e-07
DNAH6	1.48808	1.13933e-07	4.77696e-07
NR2C2AP	0.562816	1.14636e-07	4.80408e-07
NEURL3	1.81194	1.16064e-07	4.86155e-07
SPRED1	0.502675	1.17221e-07	4.90767e-07
NEK3	0.925562	1.17643e-07	4.92412e-07
TFAP2E	1.40658	1.20271e-07	5.02924e-07
RP1	2.29044	1.23173e-07	5.14313e-07
UCN	1.2525	1.23469e-07	5.15298e-07
XPR1	0.528484	1.23581e-07	5.15643e-07
SULF2	0.90908	1.25101e-07	5.21605e-07
SERPINA6	3.25962	1.2631e-07	5.26519e-07
RTN4R	0.989439	1.30618e-07	5.42645e-07
RRBP1	0.752859	1.32494e-07	5.50041e-07
NXT2	0.682839	1.33145e-07	5.52612e-07
LRP6	0.568086	1.34641e-07	5.58416e-07
ZNF692	0.552568	1.36086e-07	5.63869e-07
NALCN	1.78485	1.3642e-07	5.65118e-07
CAMK2N2	1.70469	1.37883e-07	5.70902e-07
PGBD5	1.41777	1.42406e-07	5.88363e-07
WBSCR22	0.527969	1.43522e-07	5.92689e-07
BAZ1A	0.603615	1.4392e-07	5.94189e-07
IMPG1	1.25976	1.44729e-07	5.97388e-07
RNF43	1.31792	1.44893e-07	5.9792e-07
VMO1	1.36689	1.48562e-07	6.12185e-07
DNAJA1	0.550392	1.52448e-07	6.273e-07
FOXD4L2	1.46832	1.53016e-07	6.29337e-07
ZNF182	0.618617	1.53887e-07	6.32619e-07
ZNF138	0.592928	1.55623e-07	6.39298e-07
FUCA2	0.54724	1.59306e-07	6.53961e-07
IGFN1	2.77783	1.59647e-07	6.55206e-07
ZNF318	0.59764	1.6013e-07	6.56718e-07
NRAS	0.502119	1.61293e-07	6.61332e-07
SLC26A8	1.36575	1.65119e-07	6.75895e-07
SNX8	0.599737	1.69382e-07	6.92035e-07
RCBTB1	0.590909	1.70349e-07	6.95655e-07
IRAK1	0.61879	1.70502e-07	6.96116e-07
EPR1	1.13639	1.70866e-07	6.97438e-07
CCNB3	1.38898	1.7104e-07	6.97981e-07
ACYP1	0.819785	1.72604e-07	7.03865e-07
LRRC39	1.75716	1.75432e-07	7.14553e-07
FSCN1	1.11908	1.77078e-07	7.21087e-07
MGC16384	0.943408	1.77171e-07	7.21298e-07
SYCE2	1.48079	1.77981e-07	7.24253e-07
ARHGEF1	0.537439	1.78141e-07	7.24565e-07
SEC14L4	2.41126	1.79202e-07	7.28534e-07
LOC442454	1.80854	1.82522e-07	7.41159e-07
TAS2R5	1.10037	1.82675e-07	7.41606e-07
DRGX	3.82574	1.83459e-07	7.44615e-07
DDX52	0.514896	1.86035e-07	7.54537e-07
TATDN1	0.641704	1.87153e-07	7.58574e-07
E2F5	0.828737	1.88153e-07	7.62413e-07
LOC284551	2.63643	1.89598e-07	7.67909e-07
SUMO1P1	3.107	1.90834e-07	7.72371e-07
NCRNA00174	0.906371	1.91082e-07	7.7303e-07
SLAMF9	1.89935	1.91087e-07	7.7303e-07
GOLGA8A	1.06422	2.00045e-07	8.07756e-07
RRM2B	0.597432	2.0065e-07	8.0982e-07
C9orf110	1.07326	2.01732e-07	8.1381e-07
ANKIB1	0.811429	2.02186e-07	8.15448e-07
NSUN5	0.596292	2.04492e-07	8.23979e-07
JUB	0.927184	2.05114e-07	8.26295e-07
HHIPL2	2.15882	2.05488e-07	8.27607e-07
MDC1	0.535158	2.06011e-07	8.29519e-07
CD300LF	1.14374	2.06443e-07	8.31063e-07
TRIB2	0.884281	2.06617e-07	8.31573e-07
AP1S3	0.84697	2.07168e-07	8.33594e-07
HPRT1	0.650876	2.08365e-07	8.37438e-07
INTS2	0.559036	2.08686e-07	8.38529e-07
FAM71D	1.27146	2.11255e-07	8.47726e-07
LRRC69	1.68239	2.14044e-07	8.58463e-07
HORMAD1	2.74408	2.19375e-07	8.79231e-07
KCNH4	1.39539	2.1996e-07	8.81372e-07
CT45A1	5.9511	2.20572e-07	8.83618e-07
STAT2	0.501453	2.21485e-07	8.87071e-07
TLCD1	1.00598	2.26083e-07	9.04016e-07
KCNAB3	1.13222	2.26746e-07	9.0646e-07
ADAM22	1.50014	2.27902e-07	9.1087e-07
POLR3A	0.551379	2.28101e-07	9.11455e-07
HES6	1.13464	2.29036e-07	9.14765e-07
PSMD1	0.508002	2.30289e-07	9.19492e-07
PSIMCT-1	1.03384	2.34474e-07	9.34756e-07
MSTO1	0.523822	2.34644e-07	9.35219e-07
XAF1	0.931389	2.35283e-07	9.37115e-07
LOC647288	2.17691	2.35631e-07	9.38285e-07
C7orf46	0.915099	2.35886e-07	9.3887e-07
POLA2	0.543535	2.38599e-07	9.4901e-07
RPGR	0.558603	2.42402e-07	9.63249e-07
PON1	2.93564	2.42872e-07	9.64452e-07
IL32	1.08513	2.49609e-07	9.90068e-07
SNRPE	0.620265	2.57728e-07	1.0211e-06
ZFP42	4.38019	2.62494e-07	1.03807e-06
C1GALT1	0.691557	2.68959e-07	1.06316e-06
GLIS3	1.1616	2.69858e-07	1.06598e-06
FJX1	0.875355	2.75475e-07	1.08716e-06
DRAM1	0.77251	2.76958e-07	1.09227e-06
C3orf26	0.61661	2.78947e-07	1.09962e-06
MRPL47	0.57835	2.81214e-07	1.10754e-06
LHFPL3	2.11617	2.86672e-07	1.12698e-06
NUDT15	0.580684	2.90969e-07	1.14231e-06
SNRPB	0.627756	2.9115e-07	1.14277e-06
PAX8	1.10317	2.91891e-07	1.14541e-06
PPBP	2.49969	2.92026e-07	1.14542e-06
B3GALT6	0.575336	2.93607e-07	1.1511e-06
GAR1	0.519715	2.94719e-07	1.1552e-06
DTYMK	0.657272	2.95475e-07	1.1579e-06
VRK1	0.60401	2.97998e-07	1.16673e-06
MSX1	1.07234	2.98508e-07	1.16846e-06
TMEM145	1.93824	3.03922e-07	1.18884e-06
SLC13A5	2.62516	3.06383e-07	1.1982e-06
GUCY1A2	1.10968	3.07796e-07	1.20345e-06
LOC643677	1.59318	3.07989e-07	1.20393e-06
NSUN5P2	0.754768	3.10195e-07	1.21201e-06
SFTPA2	2.14898	3.11108e-07	1.21502e-06
RPF2	0.602407	3.16324e-07	1.234e-06
MYLK2	1.30949	3.19465e-07	1.24569e-06
LOC387646	1.37096	3.20748e-07	1.24959e-06
TMEM49	0.511158	3.20755e-07	1.24959e-06
GOLT1B	0.596078	3.21816e-07	1.25344e-06
FOXC1	1.1413	3.33565e-07	1.29832e-06
LRRC45	0.655489	3.33895e-07	1.29932e-06
FAM84B	0.766473	3.39219e-07	1.31885e-06
LRP5L	0.709637	3.43815e-07	1.33581e-06
TMEM67	0.717943	3.46869e-07	1.34677e-06
NCOA7	0.728886	3.47843e-07	1.34994e-06
TFEC	1.11188	3.49781e-07	1.35685e-06
AGAP6	0.787089	3.53685e-07	1.37046e-06
ABCA17P	2.05333	3.58016e-07	1.38631e-06
KLK4	2.77398	3.6447e-07	1.41003e-06
CENPJ	0.634004	3.67421e-07	1.42113e-06
TRPM8	2.17871	3.68659e-07	1.42528e-06
C6orf170	0.775302	3.72196e-07	1.43864e-06
ARGFXP2	1.09071	3.85396e-07	1.48733e-06
DSG2	0.942939	3.87273e-07	1.4939e-06
TK1	0.822979	3.89958e-07	1.50359e-06
CTSB	0.805169	3.93362e-07	1.51604e-06
FAM199X	0.536699	3.98412e-07	1.53413e-06
GRIN3B	1.8713	3.99468e-07	1.53751e-06
VASH1	0.696778	4.03353e-07	1.55074e-06
YEATS4	0.752655	4.05524e-07	1.55874e-06
PLXND1	0.746283	4.12318e-07	1.58415e-06
FOXD4L1	1.19932	4.14892e-07	1.59297e-06
PNPLA3	1.87324	4.17687e-07	1.60299e-06
CD97	0.600658	4.18012e-07	1.60388e-06
FLJ40292	1.27828	4.22147e-07	1.61939e-06
VWA5B1	3.07478	4.2289e-07	1.62188e-06
SH3BP4	0.65539	4.25168e-07	1.62989e-06
EMX1	2.0719	4.26981e-07	1.63647e-06
ZNF841	0.723979	4.27475e-07	1.63801e-06
C2orf89	1.44886	4.37871e-07	1.67672e-06
DBR1	0.707429	4.45171e-07	1.70279e-06
B4GALNT4	2.08051	4.48975e-07	1.71506e-06
ZNF572	0.991482	4.57251e-07	1.7459e-06
ATP6V0D2	1.53364	4.58371e-07	1.74902e-06
HMGN1	0.55512	4.5832e-07	1.74902e-06
PLAC1	2.14365	4.60807e-07	1.75718e-06
NFKBIE	0.704666	4.64767e-07	1.77186e-06
IQCB1	0.505278	4.68394e-07	1.7845e-06
LST-3TM12	4.27778	4.70207e-07	1.79102e-06
KBTBD6	0.552506	4.7254e-07	1.79951e-06
SNHG3	0.831343	4.78136e-07	1.81961e-06
GTPBP5	0.596743	4.78489e-07	1.82055e-06
ZNF165	0.77567	4.80516e-07	1.82787e-06
RPL22L1	1.14381	4.81635e-07	1.83131e-06
[truncated: 1,216 more rows]

## Sheet: DOWN Tumor_Normal
Supplementary Table 1. Differentially expressed genes in STAD.
List of upregulated and downregulated genes in STAD samples, compared to normal adjacent tissue, as computed by DESeq2. DEG are sorted according to False Discovery Rate, and the inclusion parameters are the following: FDR < 0.01, |log2FC| > 0.5.
Gene	Log2FC	pvalue	FDR
CIDEB	-2.781	6.99434e-63	1.7256e-59
CBR1	-2.53435	9.87257e-60	2.13124e-56
SYNPO2L	-5.01457	2.67286e-47	2.09819e-44
FLG	-6.3606	1.75955e-46	1.22355e-43
ENPP7	-7.28978	2.53531e-46	1.68403e-43
BEST4	-4.00684	2.20502e-43	1.15396e-40
EMP1	-3.40198	2.61893e-43	1.33026e-40
CA7	-5.55784	4.60922e-43	2.21114e-40
PCK2	-2.42783	1.8746e-42	8.30111e-40
SLC2A5	-3.51021	3.05767e-42	1.32015e-39
GLTP	-1.98456	5.62064e-42	2.36752e-39
CLEC3B	-3.30342	1.23085e-41	4.94344e-39
ASAH2	-4.44771	8.3398e-40	3.00059e-37
SLC5A4	-4.60877	9.89506e-39	3.05157e-36
KHK	-2.75571	9.58581e-38	2.50829e-35
NAALADL1	-3.34513	1.14725e-37	2.91368e-35
SLC25A34	-3.09539	1.25778e-37	3.10313e-35
BTG2	-2.33578	2.35942e-37	5.58182e-35
ALOX12	-4.85596	6.2771e-37	1.37222e-34
SLC28A1	-5.94534	1.45006e-35	2.66411e-33
TTC36	-3.23329	1.5719e-35	2.82778e-33
AQP11	-2.35952	2.80784e-35	4.80113e-33
ABHD6	-1.46196	2.99906e-34	4.58352e-32
PTGR1	-2.08974	3.0964e-34	4.69077e-32
ENPP3	-4.83963	4.00315e-34	6.01169e-32
CRADD	-1.08341	1.78433e-33	2.48511e-31
HADHB	-0.964674	6.16954e-33	8.25953e-31
ACE	-2.2701	7.16986e-33	9.52489e-31
KRT1	-6.09754	8.09505e-33	1.06719e-30
CSRNP1	-1.85466	1.07265e-32	1.40339e-30
CITED2	-1.70035	1.87368e-32	2.41481e-30
C4orf3	-1.27536	1.20062e-31	1.37316e-29
MPZ	-2.73864	1.31285e-31	1.49164e-29
AQP10	-6.01314	2.90721e-31	3.11854e-29
DPT	-3.88406	4.01703e-31	4.28236e-29
FAM54B	-1.05782	4.27979e-31	4.53447e-29
PLCD4	-2.35173	5.01034e-31	5.27613e-29
GPM6B	-2.93455	5.13051e-31	5.33758e-29
PPP1CB	-0.986441	7.12035e-31	7.23343e-29
GSN	-1.95214	9.43932e-31	9.42295e-29
STX12	-0.871201	1.33429e-30	1.30928e-28
CSTB	-2.9609	2.19563e-30	2.09495e-28
PPL	-3.574	2.53926e-30	2.39634e-28
KAT2B	-1.64079	2.83807e-30	2.64938e-28
OSTalpha	-3.82718	6.61656e-30	5.92062e-28
NFE2L2	-0.976122	7.83239e-30	6.93669e-28
ZNF365	-3.76664	8.89527e-30	7.79803e-28
PINK1	-1.13467	1.26874e-29	1.09873e-27
JMJD5	-1.22177	1.95298e-29	1.64527e-27
TREH	-4.74285	3.16526e-29	2.64077e-27
TMEM79	-2.46242	4.3197e-29	3.51892e-27
CFD	-2.93114	4.58834e-29	3.70283e-27
ZER1	-1.04992	5.96256e-29	4.78946e-27
PMM1	-1.47681	8.2559e-29	6.60089e-27
LAMB4	-4.18269	8.47307e-29	6.74332e-27
ETFDH	-1.37582	1.16373e-28	9.13531e-27
VSIG10L	-3.6648	1.35598e-28	1.05485e-26
SAT2	-1.33233	1.58692e-28	1.21805e-26
SLC25A4	-1.92995	2.07993e-28	1.57545e-26
DAK	-1.5716	2.44549e-28	1.82042e-26
TMEM20	-1.96792	2.59369e-28	1.91423e-26
GADD45B	-2.09531	3.13997e-28	2.30754e-26
RNF185	-0.672807	3.73119e-28	2.69613e-26
LYVE1	-2.93222	3.99662e-28	2.86397e-26
ECM1	-3.09194	7.62769e-28	5.33321e-26
ROGDI	-1.24976	7.71826e-28	5.37477e-26
GCOM1	-2.21824	9.58285e-28	6.59346e-26
MYL6	-1.40957	1.1266e-27	7.62994e-26
MEP1B	-6.09208	1.19066e-27	7.97007e-26
CALM1	-0.980391	1.88492e-27	1.24723e-25
MS4A10	-7.0253	2.11025e-27	1.38571e-25
RNF11	-0.936823	2.25573e-27	1.47005e-25
C22orf32	-1.14796	2.29686e-27	1.49123e-25
IGJ	-3.96185	2.54276e-27	1.63856e-25
ACO2	-1.03103	3.48863e-27	2.21502e-25
SFRS5	-0.849331	6.7582e-27	4.16836e-25
PEPD	-1.43589	6.81187e-27	4.18651e-25
GPX3	-2.53712	6.96363e-27	4.2646e-25
BNIPL	-4.636	1.18064e-26	7.10444e-25
GATSL3	-1.92884	1.24053e-26	7.38758e-25
INPP5A	-1.25521	1.42207e-26	8.43955e-25
SLC46A1	-1.9584	2.48763e-26	1.44166e-24
SASH1	-1.67267	2.65784e-26	1.53515e-24
GPR44	-2.73155	5.5869e-26	3.13266e-24
LRRC4	-2.25211	7.01884e-26	3.92283e-24
PGRMC2	-0.862283	8.03933e-26	4.43576e-24
HEBP1	-1.4279	8.15424e-26	4.47392e-24
RAET1E	-4.04081	9.56138e-26	5.20899e-24
DHRS1	-1.45472	9.97522e-26	5.40038e-24
TOM1L2	-1.41125	9.96162e-26	5.40038e-24
KLF10	-1.33292	1.00926e-25	5.44687e-24
CAB39L	-2.14295	1.97944e-25	1.02657e-23
ACOX3	-1.06741	2.2402e-25	1.14802e-23
ACBD4	-1.17181	2.25563e-25	1.15251e-23
TMEM120A	-1.23422	4.16722e-25	2.07999e-23
ANXA1	-3.17462	5.0656e-25	2.49951e-23
HADHA	-0.857213	6.12364e-25	3.00441e-23
CCNDBP1	-0.871878	7.03023e-25	3.42972e-23
MKNK2	-1.21431	8.09891e-25	3.93995e-23
MAF	-1.71191	9.73374e-25	4.6825e-23
ZG16	-6.05652	1.46701e-24	6.94118e-23
RAP1A	-1.10892	1.68045e-24	7.92934e-23
ANKRD35	-2.75232	1.6867e-24	7.93713e-23
TEF	-1.55092	1.95998e-24	9.14834e-23
RNASE1	-2.32471	2.44827e-24	1.12751e-22
TSPYL2	-1.69603	2.47128e-24	1.13508e-22
NCOA4	-0.835502	2.63571e-24	1.20739e-22
LEAP2	-2.99543	2.89143e-24	1.32103e-22
IGFBP6	-2.35731	3.26373e-24	1.48328e-22
OSGIN1	-1.95175	4.56213e-24	2.04644e-22
DHRS11	-2.2055	5.92506e-24	2.61035e-22
PIM1	-1.5856	7.11391e-24	3.11031e-22
ZFYVE1	-0.88517	7.31218e-24	3.18892e-22
DENND2C	-2.9537	8.40267e-24	3.64608e-22
RBP2	-6.23007	9.1235e-24	3.94894e-22
UNC45B	-4.20452	1.08521e-23	4.62755e-22
ACY3	-2.81319	1.09971e-23	4.67782e-22
PITX1	-2.28131	1.23853e-23	5.24252e-22
ATP5J	-1.13067	1.49681e-23	6.30485e-22
KCNE2	-4.37903	1.56485e-23	6.57541e-22
ACAA1	-1.089	1.65454e-23	6.92923e-22
HADH	-1.14701	1.65708e-23	6.92923e-22
ABCG2	-2.85192	1.67698e-23	6.99551e-22
CSTA	-4.80421	1.99288e-23	8.27333e-22
TMEM154	-2.4523	2.18145e-23	9.01282e-22
GNG7	-2.31155	2.29799e-23	9.44913e-22
RAB5B	-0.749287	2.35387e-23	9.6559e-22
CYB5A	-1.25002	3.47878e-23	1.41029e-21
BCL2L2	-1.04913	3.60988e-23	1.45321e-21
LOC643008	-2.49077	3.63292e-23	1.45908e-21
CBX7	-1.89487	4.35186e-23	1.72378e-21
KCNA5	-3.12278	4.47214e-23	1.76736e-21
ELL2	-1.481	6.3657e-23	2.49287e-21
RMND5B	-0.886753	6.72725e-23	2.62256e-21
DHDH	-3.03014	7.43707e-23	2.89275e-21
YPEL5	-0.925577	8.04882e-23	3.12367e-21
ARHGAP10	-1.81817	8.68019e-23	3.35362e-21
FBXO8	-0.800552	8.86877e-23	3.41122e-21
RAB30	-1.66865	9.29123e-23	3.56577e-21
CRYL1	-1.59648	9.86428e-23	3.7773e-21
PER1	-1.86261	1.027e-22	3.91529e-21
DHRS7	-1.26875	1.10782e-22	4.21412e-21
HLF	-3.01196	1.18045e-22	4.48052e-21
LCT	-5.57852	1.3423e-22	5.07255e-21
MGAM	-3.82401	1.66032e-22	6.20645e-21
PDLIM2	-1.46064	1.7474e-22	6.50377e-21
FXYD6	-2.50135	1.79138e-22	6.65314e-21
SIGLEC11	-2.59785	1.79707e-22	6.65996e-21
BTD	-1.18278	1.81649e-22	6.71752e-21
SLC6A4	-4.46703	2.13183e-22	7.83334e-21
MXI1	-1.25417	2.73687e-22	9.97168e-21
CRY2	-1.11013	2.83961e-22	1.03025e-20
S100B	-2.42294	2.93678e-22	1.06327e-20
ADAM6	-3.41028	2.98132e-22	1.07714e-20
C1orf177	-3.92005	3.31999e-22	1.19202e-20
GNA11	-1.05819	4.0158e-22	1.43291e-20
AGPAT9	-2.14726	4.07407e-22	1.45071e-20
HSPA2	-2.34719	4.18098e-22	1.48571e-20
USP2	-2.43416	4.43338e-22	1.56894e-20
FBXL5	-0.870818	4.63853e-22	1.63819e-20
STIM1	-0.964112	4.90135e-22	1.72396e-20
ANO10	-1.02377	5.29281e-22	1.85034e-20
BCMO1	-2.84212	7.09099e-22	2.46401e-20
PLCD1	-1.49375	7.28404e-22	2.52601e-20
GCNT4	-2.64708	9.94132e-22	3.40648e-20
CIDEC	-3.83705	1.06573e-21	3.64459e-20
ALDH6A1	-1.1976	1.51125e-21	5.12755e-20
PTGS1	-1.9083	1.62476e-21	5.49111e-20
SEC22C	-0.764873	1.65611e-21	5.57524e-20
C17orf91	-1.39866	1.78151e-21	5.96255e-20
LRRC3	-1.82061	1.79517e-21	5.99664e-20
SLC23A1	-3.36194	1.84079e-21	6.11355e-20
C9orf95	-1.13795	1.92949e-21	6.38358e-20
HPCAL4	-3.22793	1.98854e-21	6.56636e-20
ALDOB	-4.56428	2.10638e-21	6.92899e-20
LGI3	-4.33169	2.42164e-21	7.9058e-20
BTC	-2.03357	2.50967e-21	8.16233e-20
SH3BGR	-2.49265	2.71331e-21	8.75866e-20
EPM2A	-1.78366	2.77264e-21	8.93349e-20
MICALL1	-1.30343	2.99986e-21	9.61178e-20
SPINK5	-4.73714	3.22818e-21	1.03051e-19
C22orf39	-0.995684	3.29289e-21	1.0473e-19
RHOB	-1.82062	3.7093e-21	1.16684e-19
KLF4	-1.73602	3.92624e-21	1.23284e-19
HAGH	-0.859048	4.16647e-21	1.30353e-19
FAM63A	-1.18178	4.22974e-21	1.31897e-19
EHD3	-2.00906	4.38946e-21	1.36097e-19
MAL	-5.13478	4.41239e-21	1.36318e-19
C2orf7	-1.1626	4.73864e-21	1.45616e-19
TXNDC5	-1.12175	4.75936e-21	1.45993e-19
MAPK3	-1.17189	5.98744e-21	1.81091e-19
MYOT	-3.17548	6.08277e-21	1.83332e-19
FGL2	-2.44772	6.57898e-21	1.965e-19
DSTN	-1.42588	6.94353e-21	2.0675e-19
NDRG2	-1.52179	7.02703e-21	2.08876e-19
PXMP2	-1.34208	7.07388e-21	2.09907e-19
PPP1R3C	-2.94633	7.10122e-21	2.10357e-19
C16orf89	-3.59347	7.67142e-21	2.26858e-19
SNX1	-0.690969	8.05104e-21	2.37272e-19
IL11RA	-1.53198	8.24087e-21	2.42453e-19
TCP11L2	-1.54688	8.68995e-21	2.5523e-19
SCNN1B	-4.18472	8.72424e-21	2.55802e-19
RDH12	-3.51145	8.99093e-21	2.63175e-19
SIDT2	-1.1435	9.02965e-21	2.63861e-19
GGN	-1.76452	1.00207e-20	2.90852e-19
IL1RN	-3.01878	1.03359e-20	2.99013e-19
TPM1	-2.10146	1.03365e-20	2.99013e-19
DERL3	-2.57435	1.12517e-20	3.24401e-19
NLRX1	-1.23407	1.19346e-20	3.42947e-19
TPRG1	-3.10061	1.30305e-20	3.71349e-19
ASB8	-0.60652	1.39768e-20	3.96354e-19
S100G	-6.48293	1.40498e-20	3.9777e-19
C10orf116	-2.55446	1.46672e-20	4.1457e-19
MAPKBP1	-1.02793	1.49154e-20	4.20898e-19
DUSP5	-2.01332	1.52588e-20	4.29186e-19
HPGD	-2.62614	1.60429e-20	4.49774e-19
ZFP36	-1.69346	2.12611e-20	5.90321e-19
GRIK1	-2.82381	2.16364e-20	5.99775e-19
KIAA1191	-0.641592	2.18652e-20	6.05149e-19
PPM1A	-0.757961	2.25821e-20	6.23989e-19
PTN	-2.35963	2.351e-20	6.47556e-19
ACADM	-1.07245	3.0599e-20	8.29583e-19
LGI4	-2.26406	3.39093e-20	9.13593e-19
MPP1	-1.73034	3.88153e-20	1.03929e-18
C4orf44	-2.25935	4.03029e-20	1.07745e-18
C3orf18	-1.74514	4.53266e-20	1.20606e-18
TSC22D3	-1.74114	4.53847e-20	1.20606e-18
PM20D1	-2.92696	4.93184e-20	1.30834e-18
DAB1	-3.70805	5.31294e-20	1.40083e-18
SLC25A20	-1.20905	5.58264e-20	1.4697e-18
KLF9	-1.73497	5.89402e-20	1.54931e-18
KLF8	-2.16782	6.2804e-20	1.64837e-18
TM6SF2	-3.56975	6.55551e-20	1.71796e-18
CCDC69	-2.15047	7.36938e-20	1.91382e-18
CALCOCO1	-1.17282	7.50317e-20	1.94564e-18
SLC5A11	-4.11999	7.90658e-20	2.04106e-18
SCARA5	-3.35684	7.98524e-20	2.05522e-18
TMEM100	-3.07851	8.92937e-20	2.29139e-18
ZFYVE21	-0.837826	8.94683e-20	2.29246e-18
AIF1L	-2.45324	9.15952e-20	2.34348e-18
GSTM5	-2.60058	9.38128e-20	2.39667e-18
ZNF185	-2.68803	9.5017e-20	2.42385e-18
C15orf17	-0.859882	9.66275e-20	2.46129e-18
ADRB2	-2.29925	9.74482e-20	2.47854e-18
MXD1	-1.68848	9.86525e-20	2.50548e-18
CDKN1A	-1.4411	9.99746e-20	2.53404e-18
FAM107A	-2.34335	1.02315e-19	2.58708e-18
EFS	-2.12792	1.03713e-19	2.61477e-18
ADHFE1	-2.60267	1.09609e-19	2.75538e-18
GJB2	-2.47547	1.09885e-19	2.7583e-18
ADA	-1.81296	1.15361e-19	2.88737e-18
MALL	-2.21976	1.17197e-19	2.92907e-18
PRSS27	-4.09527	1.20889e-19	3.01263e-18
ACE2	-3.59987	1.28053e-19	3.17742e-18
AHNAK	-1.59127	1.47963e-19	3.64007e-18
GFRA2	-2.66852	1.51222e-19	3.70968e-18
RNF222	-4.61517	2.08319e-19	5.06e-18
MOB2	-0.929977	2.08929e-19	5.06769e-18
JDP2	-1.14902	2.17652e-19	5.26449e-18
CCDC159	-1.08047	2.23824e-19	5.40621e-18
ST6GALNAC6	-1.33472	2.49851e-19	6.00964e-18
MOAP1	-0.895729	2.54199e-19	6.09724e-18
CCDC13	-1.64568	2.55098e-19	6.11032e-18
ANGPTL6	-2.41769	2.5602e-19	6.12392e-18
ANKRD9	-1.17448	2.75952e-19	6.58244e-18
ALDH3A2	-1.17257	2.82588e-19	6.71293e-18
METTL7A	-1.65694	3.01075e-19	7.13246e-18
CIRBP	-0.895487	3.10551e-19	7.33683e-18
ZBTB22	-0.756807	3.21144e-19	7.57672e-18
FLRT1	-2.43713	3.2583e-19	7.67402e-18
ATP5O	-0.951589	3.30505e-19	7.76575e-18
C11orf86	-4.12151	3.46386e-19	8.12784e-18
RGS2	-1.89611	3.5257e-19	8.26171e-18
MTTP	-4.64709	3.54694e-19	8.30023e-18
MTUS2	-3.28868	3.56133e-19	8.32261e-18
PLAC9	-2.40508	3.77034e-19	8.79915e-18
C17orf39	-0.999726	4.01379e-19	9.34207e-18
COX7A1	-1.98262	4.84485e-19	1.12159e-17
P2RY14	-2.20736	4.89198e-19	1.13098e-17
ACACB	-1.77966	5.3646e-19	1.23859e-17
TBC1D10A	-0.946101	5.52545e-19	1.26894e-17
TSPYL1	-0.734226	6.08955e-19	1.39293e-17
SLC25A42	-1.15102	6.11595e-19	1.39712e-17
UBXN6	-0.796965	6.29249e-19	1.43555e-17
SNX17	-0.595876	6.57879e-19	1.49691e-17
APOA4	-6.63951	6.66437e-19	1.5124e-17
UFSP2	-0.840322	7.10547e-19	1.60617e-17
ALAD	-0.782795	7.49404e-19	1.69179e-17
CAMK2A	-2.83631	7.61977e-19	1.71793e-17
ADAMTS1	-1.9401	7.72206e-19	1.73872e-17
PARD6G	-1.57386	7.822e-19	1.75893e-17
UBE2J1	-0.741258	8.09752e-19	1.8138e-17
PPP1R1A	-4.03725	8.63354e-19	1.92637e-17
PARK2	-2.12135	9.00403e-19	2.00386e-17
MPI	-0.841112	9.03814e-19	2.00886e-17
PDK4	-2.73362	9.30092e-19	2.06196e-17
ARC	-3.48034	9.42981e-19	2.08518e-17
MGST3	-1.15931	9.45299e-19	2.087e-17
NCAM1	-2.93377	9.46219e-19	2.087e-17
C14orf176	-2.75837	9.68562e-19	2.12942e-17
TINF2	-0.646441	9.69149e-19	2.12942e-17
HIGD1A	-0.89218	9.93342e-19	2.1798e-17
ARHGEF37	-1.58262	1.00251e-18	2.19435e-17
ELOVL4	-2.45977	1.05107e-18	2.29771e-17
SERTAD1	-1.18769	1.16484e-18	2.53041e-17
NAP1L5	-1.59233	1.44518e-18	3.11201e-17
TP53INP2	-1.4026	1.56116e-18	3.35757e-17
DCAF11	-0.689392	1.71844e-18	3.66842e-17
VAMP2	-1.04228	1.76137e-18	3.75079e-17
ENTPD5	-1.54471	1.786e-18	3.79855e-17
P2RY1	-2.29929	1.92619e-18	4.07663e-17
UBL3	-0.932949	1.97278e-18	4.17012e-17
NDRG4	-2.25518	2.11203e-18	4.45902e-17
TNFRSF17	-2.96887	2.15187e-18	4.53758e-17
TTC9	-2.31048	2.35011e-18	4.94354e-17
GLUL	-1.14989	2.52012e-18	5.29471e-17
ACY1	-1.60228	2.59205e-18	5.4172e-17
TNFSF12	-1.57555	2.64483e-18	5.51644e-17
C9orf169	-3.86354	2.7831e-18	5.77e-17
FXYD1	-2.86176	2.80359e-18	5.80551e-17
ABCG5	-3.24891	2.91757e-18	6.03431e-17
C15orf62	-1.78878	3.03836e-18	6.26911e-17
PAX9	-3.48821	3.37363e-18	6.91056e-17
SULT1A1	-1.85359	3.53541e-18	7.21707e-17
FAM129B	-1.32327	3.59273e-18	7.31528e-17
VIT	-3.36873	3.67793e-18	7.4727e-17
WASF2	-0.729458	3.69234e-18	7.49315e-17
ENDOU	-5.04688	3.96947e-18	8.03666e-17
RAB27A	-1.18555	4.16602e-18	8.40505e-17
SLC7A8	-1.72547	4.31194e-18	8.68929e-17
NPTN	-0.697304	4.70249e-18	9.46527e-17
MYOC	-4.93025	4.78693e-18	9.62401e-17
SPAG7	-0.737494	4.90696e-18	9.85387e-17
CPEB3	-0.971246	4.98036e-18	9.97805e-17
IL20RB	-3.12343	5.24088e-18	1.04878e-16
SLC10A6	-2.77118	5.36248e-18	1.07064e-16
KIF1C	-0.849167	5.51852e-18	1.09798e-16
CKB	-2.47798	5.63697e-18	1.11897e-16
RNF122	-1.32585	5.77569e-18	1.14519e-16
NAT8B	-3.48207	5.80664e-18	1.15001e-16
TPRG1L	-0.704593	6.46301e-18	1.27561e-16
GPR172B	-2.78533	6.77173e-18	1.3335e-16
DCTN3	-0.90848	6.88427e-18	1.35383e-16
ZBTB4	-1.12578	6.89067e-18	1.35383e-16
CYB5R1	-0.965179	7.01603e-18	1.37533e-16
NDEL1	-0.686996	8.08088e-18	1.57513e-16
AES	-0.856116	8.48328e-18	1.64985e-16
FKBP5	-1.5975	8.76768e-18	1.70324e-16
TIAM1	-2.07239	1.00571e-17	1.93846e-16
MEI1	-2.1085	1.01133e-17	1.94712e-16
TCEAL6	-2.73784	1.04667e-17	2.00845e-16
ADD1	-0.7153	1.19027e-17	2.27641e-16
UPK3BL	-2.72239	1.19441e-17	2.28179e-16
RANBP9	-0.848761	1.34548e-17	2.55909e-16
WISP2	-3.18117	1.37171e-17	2.60609e-16
CREB3L3	-3.87839	1.38619e-17	2.63072e-16
HCG22	-4.87576	1.46364e-17	2.76554e-16
NDUFA11	-0.993374	1.54651e-17	2.91575e-16
AQP7	-2.53053	1.56472e-17	2.94686e-16
CAST	-0.967563	1.60358e-17	3.01676e-16
TOR1AIP1	-0.868878	1.61204e-17	3.02937e-16
FOXI2	-3.23894	1.64393e-17	3.08593e-16
ALDOC	-1.5617	1.69515e-17	3.17518e-16
MARCH2	-1.05869	1.71209e-17	3.20345e-16
MFN2	-0.7955	1.83175e-17	3.42241e-16
ALDH3A1	-3.00703	1.87837e-17	3.50317e-16
ADAMTSL1	-2.01019	1.89639e-17	3.52916e-16
SLAIN2	-0.638868	2.00444e-17	3.72223e-16
GYS2	-5.28793	2.06564e-17	3.82765e-16
TSLP	-2.30696	2.13343e-17	3.93635e-16
JUN	-1.3388	2.20142e-17	4.05315e-16
SMTN	-2.17647	2.24474e-17	4.1285e-16
C4orf34	-1.0269	2.35723e-17	4.31701e-16
C1QL1	-2.38419	2.37355e-17	4.33769e-16
SSR4	-1.29197	2.61562e-17	4.76496e-16
CTNNBIP1	-1.03692	2.67782e-17	4.8587e-16
RBKS	-1.3645	2.70677e-17	4.90513e-16
NR4A3	-2.23142	2.71686e-17	4.91358e-16
FOSB	-2.7029	2.78254e-17	5.01613e-16
CD36	-2.1588	2.89583e-17	5.21043e-16
PHF1	-0.91358	2.89636e-17	5.21043e-16
SUSD2	-1.96872	2.91625e-17	5.24074e-16
APOB	-4.92027	2.9274e-17	5.25533e-16
PPP1R12C	-1.27514	3.18966e-17	5.72019e-16
KCNJ13	-2.50698	3.33702e-17	5.97205e-16
HRH2	-1.81759	3.3445e-17	5.97924e-16
FOXF2	-1.98741	3.40874e-17	6.08151e-16
DNAJC18	-1.37275	3.42343e-17	6.10141e-16
TMEM25	-1.77265	3.45867e-17	6.15786e-16
ZAK	-1.7737	3.68522e-17	6.55445e-16
HK1	-1.04664	3.70738e-17	6.58123e-16
SOX15	-2.89818	3.78093e-17	6.6971e-16
RXRG	-3.61946	3.78909e-17	6.70468e-16
PITPNM3	-2.15089	3.81706e-17	6.74725e-16
BLOC1S1	-0.994409	3.84745e-17	6.79402e-16
AHCYL1	-0.557127	3.92024e-17	6.91548e-16
SUCLG1	-0.94401	4.12393e-17	7.24519e-16
SNRPN	-1.69706	4.18684e-17	7.34078e-16
ABHD5	-0.843531	4.33814e-17	7.59835e-16
KIAA1370	-1.01939	4.59485e-17	8.02356e-16
NEFM	-3.15125	4.73856e-17	8.26616e-16
ZNF426	-1.33634	5.15029e-17	8.94824e-16
PRMT2	-0.728185	5.33086e-17	9.25266e-16
CYP3A4	-4.73361	5.39932e-17	9.34332e-16
NDUFS4	-0.864934	5.63119e-17	9.7348e-16
FAM23A	-3.12446	5.68041e-17	9.81006e-16
FABP2	-4.68931	6.20946e-17	1.06598e-15
FAM46B	-2.8346	6.20389e-17	1.06598e-15
MED11	-0.808615	6.78068e-17	1.15943e-15
KCTD11	-1.14592	6.84801e-17	1.16978e-15
C19orf69	-3.93466	7.10523e-17	1.20894e-15
BRP44L	-1.06371	7.44808e-17	1.26478e-15
CDHR3	-2.14954	7.6869e-17	1.3015e-15
CA11	-1.52471	7.71563e-17	1.30508e-15
G6PC	-5.69982	7.75203e-17	1.30868e-15
MYOM2	-1.90191	7.7863e-17	1.31318e-15
EIF4E3	-1.29518	8.18702e-17	1.37941e-15
FAM117A	-1.37759	9.06017e-17	1.51912e-15
MAMDC2	-3.15597	9.10022e-17	1.52435e-15
JUND	-1.10188	9.21229e-17	1.54014e-15
ASPA	-2.51445	9.22166e-17	1.54021e-15
HERPUD1	-0.949484	9.38525e-17	1.56602e-15
XPNPEP2	-3.50937	9.46011e-17	1.57699e-15
PEBP1	-0.897102	9.64739e-17	1.60511e-15
CYP4F22	-3.7313	9.84361e-17	1.63461e-15
LIN7B	-1.19639	1.13468e-16	1.87521e-15
C14orf159	-0.948687	1.22154e-16	2.01683e-15
PEX19	-0.581181	1.23221e-16	2.0325e-15
NDUFB8	-0.809874	1.26828e-16	2.08603e-15
UBAP1	-0.702041	1.27546e-16	2.09584e-15
NPAS4	-3.16968	1.30203e-16	2.13746e-15
RPS6KA5	-1.16343	1.30456e-16	2.13958e-15
ALPI	-4.40157	1.36172e-16	2.22699e-15
NR1I3	-1.64433	1.36689e-16	2.23332e-15
AQP3	-2.82573	1.54787e-16	2.51904e-15
OTOP3	-5.15188	1.55011e-16	2.51904e-15
SLC13A4	-2.46749	1.70832e-16	2.76243e-15
SLC5A1	-2.57566	1.78258e-16	2.87712e-15
RRAGA	-0.721629	1.81171e-16	2.91596e-15
GFOD1	-1.70668	1.88349e-16	3.02866e-15
SSBP2	-1.67304	1.91143e-16	3.07074e-15
CA14	-2.14461	2.00209e-16	3.20743e-15
ACADS	-1.34923	2.06942e-16	3.30609e-15
TP53AIP1	-3.73771	2.09908e-16	3.35038e-15
BAG3	-1.29857	2.17322e-16	3.46551e-15
SEMA6D	-2.08163	2.20406e-16	3.51145e-15
RNF141	-0.823313	2.27638e-16	3.6216e-15
FOXF1	-1.90347	2.33372e-16	3.70414e-15
GRIA4	-2.63381	2.33573e-16	3.70414e-15
SEPT5	-1.77063	2.37494e-16	3.76286e-15
CCDC107	-1.13555	2.42475e-16	3.83475e-15
TESK2	-0.942161	2.4546e-16	3.8784e-15
SMPD1	-0.958391	2.47334e-16	3.90444e-15
SLC22A17	-2.00923	2.5445e-16	4.00578e-15
LGALS9C	-3.15013	2.56407e-16	4.03292e-15
AG2	-1.90486	2.5778e-16	4.04715e-15
FBP1	-1.87052	2.57645e-16	4.04715e-15
PAQR7	-1.3321	2.58183e-16	4.04978e-15
HSPB8	-2.71937	2.63973e-16	4.13685e-15
MGC29506	-2.66145	2.88905e-16	4.51529e-15
CRYAB	-2.49773	2.92818e-16	4.5723e-15
TGFBR3	-1.81426	3.03473e-16	4.7344e-15
B3GALT4	-1.15172	3.1189e-16	4.85693e-15
THSD4	-1.94525	3.25921e-16	5.05265e-15
BDH2	-1.14596	3.28516e-16	5.08832e-15
CKM	-3.06787	3.38857e-16	5.24378e-15
ATP6V1G2	-2.05201	3.43835e-16	5.30656e-15
BCKDHA	-0.87586	3.5754e-16	5.49351e-15
DISP1	-1.05711	3.58246e-16	5.49947e-15
SNAP29	-0.564492	3.62896e-16	5.56097e-15
RCAN2	-2.00404	3.67409e-16	5.62514e-15
DGAT1	-1.44744	3.7302e-16	5.70599e-15
EMILIN3	-2.18457	3.7831e-16	5.78178e-15
POLR2J4	-1.00952	3.79338e-16	5.79237e-15
NKAPL	-2.09939	3.90925e-16	5.96403e-15
LYPD3	-3.49082	3.91969e-16	5.97467e-15
FAM165B	-0.835191	4.16113e-16	6.32594e-15
ASB16	-1.56233	4.17414e-16	6.34014e-15
NAT8	-3.82584	4.50147e-16	6.81933e-15
CHMP1B	-0.759946	4.58649e-16	6.93596e-15
PYGM	-3.0358	4.61999e-16	6.98051e-15
FAT3	-3.12196	4.64721e-16	7.00937e-15
ID3	-1.25195	4.99975e-16	7.5214e-15
DCAF5	-0.571467	5.26431e-16	7.90562e-15
RXRA	-0.882264	5.36146e-16	8.03753e-15
DCTN2	-0.691168	5.5001e-16	8.21684e-15
MAST4	-1.45935	5.68238e-16	8.48182e-15
KRT15	-3.84439	5.74923e-16	8.57419e-15
COL4A6	-3.09377	5.85064e-16	8.71039e-15
TOLLIP	-0.691683	5.89956e-16	8.77566e-15
KCNK7	-2.12748	6.05203e-16	8.99471e-15
C5orf32	-1.81436	6.10511e-16	9.06581e-15
JUNB	-1.28675	6.35075e-16	9.42246e-15
CRHBP	-2.14014	6.44619e-16	9.55586e-15
PBXIP1	-1.13323	6.74033e-16	9.9577e-15
DUSP1	-1.71015	7.21218e-16	1.06366e-14
RETSAT	-1.04471	7.81067e-16	1.14898e-14
GBA3	-4.16731	8.08707e-16	1.18863e-14
GPR108	-0.726706	8.30799e-16	1.22006e-14
TBC1D17	-0.763319	8.44737e-16	1.23947e-14
ACADVL	-0.783387	8.52272e-16	1.24947e-14
DMPK	-1.93899	8.71122e-16	1.27396e-14
CHODL	-3.2612	9.43584e-16	1.37633e-14
C1QTNF2	-1.89214	9.54909e-16	1.39167e-14
CES2	-1.95112	9.62481e-16	1.40152e-14
GRHL3	-3.20412	9.79778e-16	1.42431e-14
TMEM35	-3.11518	9.86014e-16	1.43217e-14
ANKRD53	-1.93815	1.00268e-15	1.45516e-14
NCCRP1	-4.24931	1.02006e-15	1.47789e-14
CLIC3	-2.50176	1.03753e-15	1.50068e-14
KLHDC8A	-1.70967	1.0497e-15	1.51701e-14
SELK	-0.767576	1.18371e-15	1.6979e-14
TXNIP	-1.47323	1.18662e-15	1.70066e-14
ARL4D	-2.37388	1.19821e-15	1.71585e-14
IGSF11	-2.91985	1.21953e-15	1.74493e-14
RERG	-2.30865	1.22861e-15	1.75647e-14
BAD	-0.894032	1.25795e-15	1.79395e-14
ATP4B	-5.89223	1.29561e-15	1.84613e-14
ZBTB16	-2.84823	1.31885e-15	1.87771e-14
KLHDC8B	-1.24769	1.40134e-15	1.98859e-14
DNAJB5	-2.26794	1.41512e-15	2.0065e-14
EVPL	-2.02003	1.43277e-15	2.02986e-14
ACADSB	-1.06311	1.43785e-15	2.03538e-14
C3orf54	-1.46987	1.49497e-15	2.10761e-14
MYL9	-2.60585	1.51997e-15	2.14111e-14
EPB41L3	-1.6391	1.52565e-15	2.14735e-14
FOXN3	-0.982101	1.52737e-15	2.14802e-14
CACNB2	-2.24424	1.55792e-15	2.18742e-14
ALDH9A1	-0.773124	1.60934e-15	2.25229e-14
COMMD1	-0.810358	1.63836e-15	2.29105e-14
CSRP1	-1.97339	1.68234e-15	2.34875e-14
DNASE1L3	-2.58377	1.72051e-15	2.4001e-14
CDHR5	-2.45741	1.75124e-15	2.43902e-14
C1orf115	-1.69795	1.85996e-15	2.58835e-14
PI16	-3.37624	1.86599e-15	2.59466e-14
AKR1C1	-2.44298	1.94306e-15	2.69496e-14
PLCL1	-1.56262	1.94437e-15	2.69496e-14
HSPB2	-1.91873	2.02944e-15	2.80837e-14
HOXA4	-1.96915	2.03295e-15	2.81097e-14
PRIMA1	-3.17129	2.07096e-15	2.86112e-14
GNMT	-2.12453	2.07856e-15	2.86486e-14
HOPX	-2.28724	2.0784e-15	2.86486e-14
EPN2	-0.846029	2.09928e-15	2.88881e-14
C22orf23	-1.60955	2.17766e-15	2.98952e-14
ACAT1	-0.927669	2.24244e-15	3.07601e-14
CCDC146	-1.56192	2.34944e-15	3.21767e-14
LOC100128164	-2.55336	2.34792e-15	3.21767e-14
WDR47	-0.809444	2.42306e-15	3.31324e-14
FHL1	-2.64797	2.45201e-15	3.35018e-14
PDZD2	-1.65664	2.59748e-15	3.54333e-14
TOB2	-0.691128	2.6259e-15	3.57645e-14
MRO	-1.90676	2.63173e-15	3.58156e-14
LOC729234	-1.21532	2.66172e-15	3.61748e-14
EVI5L	-0.90877	2.72719e-15	3.70271e-14
ABI3BP	-2.58572	2.74209e-15	3.72003e-14
ABCG4	-1.88673	2.76612e-15	3.74967e-14
FABP5	-2.3382	2.79177e-15	3.78149e-14
PDK2	-0.914515	2.81037e-15	3.80369e-14
REP15	-2.59947	2.84066e-15	3.84167e-14
GHRL	-3.75326	2.9055e-15	3.92628e-14
TGM3	-5.18489	2.9622e-15	3.99665e-14
HYI	-1.0814	2.97246e-15	4.00737e-14
MLYCD	-0.875516	3.14148e-15	4.22534e-14
UROD	-0.663976	3.16352e-15	4.25168e-14
LNX1	-1.29588	3.18037e-15	4.271e-14
ILK	-1.1005	3.26298e-15	4.37845e-14
ATP1B2	-2.0698	3.29723e-15	4.41762e-14
KLF2	-1.63646	3.34934e-15	4.48396e-14
LY6G6C	-3.59218	3.5278e-15	4.71557e-14
DGKG	-2.19786	3.55494e-15	4.74816e-14
CNFN	-4.04454	3.57139e-15	4.76646e-14
LIMS2	-2.20078	3.60564e-15	4.80845e-14
PNRC1	-0.857098	3.65797e-15	4.87447e-14
TDP2	-0.835648	3.67809e-15	4.89373e-14
JMJD7-PLA2G4B	-1.03232	3.70087e-15	4.92025e-14
SGSM3	-0.932605	3.7652e-15	4.99807e-14
SLMAP	-1.33633	3.98815e-15	5.28996e-14
UQCR11	-0.938767	4.1661e-15	5.51753e-14
C5orf4	-2.06949	4.1778e-15	5.52879e-14
TMEM108	-1.74405	4.25883e-15	5.62739e-14
SLC48A1	-0.710178	4.26229e-15	5.62765e-14
MT1X	-1.74113	4.3167e-15	5.69514e-14
DNAJC4	-0.890333	4.32607e-15	5.70315e-14
C6orf72	-0.678222	4.55547e-15	5.99185e-14
PSD	-3.05808	4.65312e-15	6.11563e-14
TP53I3	-1.13584	4.76136e-15	6.25313e-14
GABARAP	-0.761666	4.76909e-15	6.25377e-14
MGC42105	-2.01316	4.76771e-15	6.25377e-14
KAT5	-0.509169	4.85065e-15	6.35107e-14
SLC23A3	-2.25707	4.92312e-15	6.44108e-14
GDPD2	-3.02376	4.98191e-15	6.51306e-14
GRHL1	-2.03131	5.04801e-15	6.59448e-14
SNX24	-1.02356	5.05246e-15	6.59531e-14
ATF4	-0.627714	5.06591e-15	6.60288e-14
CKMT2	-3.15954	5.10156e-15	6.64434e-14
C17orf61	-1.16277	5.13225e-15	6.67928e-14
AQP4	-4.48933	5.14182e-15	6.68669e-14
C3orf10	-0.656836	5.18726e-15	6.74071e-14
UGT1A7	-4.83553	5.19206e-15	6.74187e-14
CLDND1	-0.689609	5.52984e-15	7.16969e-14
ECHDC2	-1.1508	5.82069e-15	7.51857e-14
EZH1	-0.908033	6.07116e-15	7.82455e-14
GHR	-2.13875	6.08126e-15	7.83171e-14
PLP1	-3.67844	6.22498e-15	8.00487e-14
TUBB6	-1.49868	6.31701e-15	8.1051e-14
TRIM3	-0.803933	6.32949e-15	8.1151e-14
PITPNA	-0.5678	6.34382e-15	8.12743e-14
CAMK2G	-1.08649	6.52026e-15	8.34728e-14
KANK2	-1.64655	6.5455e-15	8.3734e-14
OCEL1	-1.01869	6.7017e-15	8.56053e-14
FLJ35390	-1.30311	6.77935e-15	8.65331e-14
ST3GAL3	-1.30758	6.94637e-15	8.84689e-14
CMTM5	-3.99339	7.05141e-15	8.96084e-14
TRIOBP	-0.749463	7.08602e-15	8.9982e-14
C1orf123	-0.74458	7.35675e-15	9.32142e-14
MOBKL2C	-0.673658	7.41198e-15	9.38452e-14
CYBRD1	-1.74734	7.60633e-15	9.60946e-14
TTC22	-1.70596	7.65926e-15	9.6622e-14
MOCS2	-0.751182	8.00852e-15	1.0088e-13
NEGR1	-2.32399	8.09251e-15	1.01864e-13
C1orf183	-1.56143	8.09925e-15	1.01875e-13
C16orf86	-1.24607	8.13578e-15	1.0226e-13
MEGF9	-0.827064	8.18358e-15	1.02711e-13
AMPD1	-3.31503	8.43029e-15	1.05654e-13
RSPH3	-0.768352	8.49981e-15	1.06294e-13
FAM161B	-1.21817	8.52721e-15	1.06501e-13
SLC25A23	-1.08478	8.67469e-15	1.08246e-13
BDKRB1	-1.71992	8.69764e-15	1.08454e-13
GUCA2B	-4.57207	8.75699e-15	1.09115e-13
CSDE1	-0.634867	8.90859e-15	1.10844e-13
ALKBH7	-1.06086	8.97972e-15	1.11648e-13
THTPA	-0.7354	9.03018e-15	1.12195e-13
C17orf108	-1.09358	9.15195e-15	1.13545e-13
CYP4F2	-3.95207	9.15868e-15	1.13547e-13
FBXO3	-0.619735	9.42241e-15	1.16482e-13
SULT1A2	-2.80242	9.44268e-15	1.16649e-13
SCUBE1	-2.33813	9.46311e-15	1.16818e-13
ZFAND2B	-0.719474	9.47824e-15	1.16837e-13
STX8	-0.774884	9.68608e-15	1.19314e-13
ACTR1A	-0.554153	9.7951e-15	1.20571e-13
POLR2J3	-1.2791	1.06918e-14	1.31235e-13
SLC6A1	-1.7477	1.07731e-14	1.32044e-13
CCNI	-0.68324	1.0822e-14	1.3255e-13
TMOD1	-2.04002	1.10368e-14	1.3499e-13
LOH12CR2	-1.35021	1.11064e-14	1.35649e-13
AMFR	-0.671857	1.11411e-14	1.35785e-13
ATPAF1	-0.575985	1.11342e-14	1.35785e-13
PDE2A	-1.82784	1.11406e-14	1.35785e-13
SGEF	-2.27504	1.14978e-14	1.39934e-13
ZCWPW2	-1.64837	1.16489e-14	1.41475e-13
C1orf161	-3.73113	1.23938e-14	1.50205e-13
NAGK	-0.786421	1.26667e-14	1.53404e-13
CHAD	-2.48701	1.27041e-14	1.53749e-13
ZNF331	-1.64931	1.27312e-14	1.53969e-13
MRPL54	-0.870322	1.29519e-14	1.56528e-13
RPS25	-0.943207	1.30057e-14	1.57068e-13
CEBPD	-1.23392	1.3097e-14	1.58061e-13
PIN1	-0.757613	1.37818e-14	1.66093e-13
CORO6	-2.10803	1.38727e-14	1.66956e-13
TXN2	-0.754602	1.40031e-14	1.68408e-13
NDUFB7	-0.939043	1.40434e-14	1.68775e-13
TNFAIP8L3	-1.91718	1.41631e-14	1.69953e-13
TLE4	-1.1429	1.4311e-14	1.71438e-13
PMVK	-0.815914	1.60056e-14	1.9037e-13
TMEM220	-1.48026	1.63186e-14	1.93825e-13
ISCU	-0.708034	1.66632e-14	1.97647e-13
CPEB4	-0.873644	1.67145e-14	1.98118e-13
CGNL1	-1.99317	1.67768e-14	1.98721e-13
LHPP	-1.20726	1.67966e-14	1.9882e-13
FIGF	-3.08268	1.72662e-14	2.03958e-13
GEFT	-2.04263	1.72624e-14	2.03958e-13
PKIG	-1.32677	1.83488e-14	2.1586e-13
KIAA1737	-0.758392	1.83837e-14	2.15978e-13
PLEKHO1	-1.523	1.88835e-14	2.21698e-13
SCIN	-2.21163	1.90581e-14	2.23445e-13
KLF15	-2.37934	1.94327e-14	2.27681e-13
BEX4	-1.70893	1.96732e-14	2.30343e-13
FAM129A	-2.12554	1.97334e-14	2.30892e-13
CAP2	-2.1348	1.97695e-14	2.31157e-13
NPR1	-1.71834	1.9867e-14	2.3214e-13
LOC407835	-0.70424	2.11731e-14	2.46901e-13
TXNDC15	-0.701179	2.1755e-14	2.53173e-13
TGFB1I1	-1.79151	2.1816e-14	2.53712e-13
PDZRN4	-3.34788	2.18687e-14	2.54153e-13
LMO3	-2.70945	2.19288e-14	2.5468e-13
NECAB1	-2.41166	2.24237e-14	2.60106e-13
OAT	-1.35255	2.2426e-14	2.60106e-13
RNASE7	-5.00818	2.34991e-14	2.72186e-13
BMP6	-1.33352	2.38985e-14	2.76441e-13
LOC100302650	-1.57668	2.39588e-14	2.76954e-13
PHLPP2	-1.20326	2.45156e-14	2.82822e-13
LY6H	-2.35023	2.68942e-14	3.08818e-13
TUBG2	-1.12214	2.7567e-14	3.15783e-13
AHDC1	-1.0538	2.79597e-14	3.19989e-13
BLVRB	-1.16827	2.81216e-14	3.21417e-13
ADI1	-0.751987	2.91071e-14	3.31954e-13
NTN1	-2.13925	2.91397e-14	3.31954e-13
FKBP8	-0.827601	2.91713e-14	3.32096e-13
GBP6	-4.67678	2.94194e-14	3.34699e-13
SLC30A4	-1.15138	3.02081e-14	3.42318e-13
SGK1	-1.29605	3.03796e-14	3.44037e-13
MOGAT2	-3.34616	3.18309e-14	3.59294e-13
C7orf41	-1.37789	3.39563e-14	3.82535e-13
SOX17	-1.4794	3.51348e-14	3.94524e-13
GIF	-5.24293	3.52518e-14	3.95581e-13
MAPK7	-0.683569	3.57485e-14	4.00633e-13
S100A9	-3.59772	3.5988e-14	4.03057e-13
BBOX1	-3.28908	3.61819e-14	4.04703e-13
PRNP	-1.32631	3.62262e-14	4.04936e-13
ATP6V0D1	-0.758577	3.62812e-14	4.05026e-13
RBPMS2	-2.58307	3.62739e-14	4.05026e-13
GNG3	-1.61561	3.6972e-14	4.12205e-13
TBC1D22A	-0.638725	3.72289e-14	4.14802e-13
U2AF1L4	-0.913351	3.81906e-14	4.24696e-13
RNF167	-0.668457	3.92205e-14	4.35027e-13
ACAD11	-0.992149	3.92825e-14	4.35435e-13
CADM3	-3.00327	3.93109e-14	4.35471e-13
EXOC6B	-0.962354	3.94941e-14	4.3722e-13
CCL14	-2.42373	3.95225e-14	4.37254e-13
GAB1	-1.0249	4.01742e-14	4.4418e-13
CLIP3	-1.92321	4.13907e-14	4.57044e-13
STON1	-2.09265	4.15735e-14	4.5877e-13
CCR10	-1.66706	4.33374e-14	4.77929e-13
EIF3F	-0.617391	4.34731e-14	4.7912e-13
PCOLCE2	-2.80389	4.38557e-14	4.83028e-13
C6orf225	-1.56005	4.41646e-14	4.8612e-13
GALT	-0.841465	4.46352e-14	4.90362e-13
ST5	-0.926237	4.4693e-14	4.90686e-13
MEF2D	-0.751345	4.6081e-14	5.05282e-13
FAM190B	-0.925698	4.62303e-14	5.06598e-13
PAIP2	-0.634396	4.62871e-14	5.06898e-13
RPRM	-3.00878	4.73619e-14	5.17684e-13
EGR1	-1.71268	4.76768e-14	5.20467e-13
JAM2	-1.85583	4.77083e-14	5.20481e-13
GPR157	-1.3476	4.77766e-14	5.20898e-13
SLC2A4	-2.69081	4.78282e-14	5.21131e-13
ARL3	-0.720791	4.82408e-14	5.25295e-13
TNFRSF1A	-0.73625	4.84778e-14	5.27543e-13
ACOX2	-1.89924	4.88665e-14	5.31438e-13
HTR7	-1.92397	4.9728e-14	5.40127e-13
PER3	-1.44843	5.03767e-14	5.46829e-13
DOCK3	-2.27438	5.16389e-14	5.60178e-13
PRRT4	-2.9832	5.21892e-14	5.65792e-13
VSTM2A	-4.02619	5.51305e-14	5.9693e-13
SUN2	-0.792945	5.56637e-14	6.01948e-13
TBX10	-3.47328	5.65225e-14	6.10853e-13
TCEAL1	-1.13309	5.76822e-14	6.22607e-13
RORA	-1.33939	5.79912e-14	6.25551e-13
ACOT11	-1.26889	5.8219e-14	6.27616e-13
ITGB1BP2	-2.25535	6.14508e-14	6.59985e-13
LMOD3	-2.21354	6.15912e-14	6.61082e-13
FBXO9	-0.649293	6.35433e-14	6.80765e-13
OTUD1	-0.818397	6.40567e-14	6.8584e-13
PLIN3	-0.8739	6.47031e-14	6.91903e-13
C2orf40	-3.69503	6.61787e-14	7.06807e-13
ZHX3	-0.944822	6.70902e-14	7.15657e-13
PLN	-2.82606	6.76046e-14	7.20698e-13
B3GNT8	-1.82176	6.84951e-14	7.29741e-13
KY	-2.58008	7.07759e-14	7.51722e-13
TNFAIP8L1	-1.06594	7.66521e-14	8.12635e-13
CLTB	-1.09345	7.77931e-14	8.24225e-13
ESRRG	-3.10691	8.0329e-14	8.49529e-13
CBR3	-1.3822	8.57705e-14	9.04861e-13
EPHX2	-1.52088	8.64565e-14	9.1154e-13
TFF1	-3.26381	8.69228e-14	9.15898e-13
SLC46A2	-1.76132	9.03266e-14	9.50604e-13
GNA15	-1.71811	9.42129e-14	9.87891e-13
APOBEC1	-3.11397	9.5319e-14	9.98883e-13
KBTBD10	-2.19838	1.01553e-13	1.06292e-12
SVIL	-1.88806	1.0169e-13	1.06371e-12
MAFF	-1.05994	1.02999e-13	1.07675e-12
SCRN2	-0.857349	1.08524e-13	1.13177e-12
ZBTB7B	-0.9187	1.1622e-13	1.2113e-12
GLRX	-1.24171	1.18376e-13	1.23302e-12
PSAPL1	-3.65547	1.20108e-13	1.24955e-12
KLK13	-4.42236	1.20969e-13	1.25775e-12
C1orf190	-1.78195	1.23544e-13	1.28376e-12
PIP5K1C	-0.905346	1.24652e-13	1.29371e-12
ZBTB47	-1.18773	1.25992e-13	1.30684e-12
SRF	-0.930415	1.3088e-13	1.35429e-12
COL21A1	-2.36284	1.33454e-13	1.37927e-12
ATF3	-1.604	1.34554e-13	1.38897e-12
C15orf59	-2.13483	1.35397e-13	1.39683e-12
YOD1	-1.32749	1.37093e-13	1.41349e-12
TADA2B	-0.533415	1.39535e-13	1.43781e-12
FBXW5	-0.657462	1.4033e-13	1.44514e-12
TAB2	-0.60123	1.4275e-13	1.46656e-12
UBE2G1	-0.55152	1.5511e-13	1.58882e-12
PPAP2B	-0.927339	1.60677e-13	1.64487e-12
SLC5A5	-3.76546	1.62889e-13	1.66554e-12
RASA4P	-1.25862	1.64015e-13	1.67506e-12
VSIG8	-2.85319	1.70963e-13	1.74376e-12
FBXL22	-2.0065	1.7239e-13	1.75645e-12
ANGPTL7	-2.90764	1.75499e-13	1.78707e-12
ATP6V1D	-0.642989	1.7789e-13	1.81034e-12
NKIRAS1	-0.881449	1.78935e-13	1.81991e-12
MAP2K2	-0.7369	1.91867e-13	1.94571e-12
TPM2	-2.28425	1.96403e-13	1.98937e-12
ZFAND5	-0.66447	2.02434e-13	2.04207e-12
HBP1	-0.633186	2.04669e-13	2.06342e-12
GSDMC	-3.1218	2.09194e-13	2.10658e-12
SLC27A4	-0.939609	2.18963e-13	2.19982e-12
GPRASP2	-1.2742	2.22292e-13	2.23196e-12
DSP	-1.51649	2.26875e-13	2.27534e-12
ID4	-1.59177	2.28163e-13	2.2856e-12
SORBS2	-1.80817	2.28117e-13	2.2856e-12
FBXL17	-0.68845	2.30019e-13	2.30286e-12
PLAC2	-2.89015	2.31276e-13	2.3141e-12
C10orf54	-1.07076	2.41703e-13	2.41563e-12
PSKH1	-0.672024	2.42979e-13	2.42698e-12
WBP2	-0.647995	2.44669e-13	2.44245e-12
PJA2	-0.901876	2.48229e-13	2.4737e-12
GRRP1	-1.51721	2.56773e-13	2.55294e-12
IL17RC	-0.84817	2.57397e-13	2.55768e-12
ENPP6	-2.19516	2.60671e-13	2.58781e-12
PRDM8	-1.81211	2.60729e-13	2.58781e-12
C2orf88	-1.73936	2.64483e-13	2.62235e-12
LTBP4	-1.26082	2.64512e-13	2.62235e-12
LDHD	-1.84218	2.65245e-13	2.62659e-12
NCRNA00093	-1.9597	2.65206e-13	2.62659e-12
DAAM2	-1.85172	2.6966e-13	2.66878e-12
FYCO1	-1.14386	2.75083e-13	2.71934e-12
LTB4R2	-1.30801	2.82335e-13	2.78783e-12
CEACAM20	-4.75189	2.83299e-13	2.79256e-12
RILP	-1.06967	2.84647e-13	2.80425e-12
C17orf59	-0.740486	2.85259e-13	2.80708e-12
ATP2B4	-1.60095	2.96767e-13	2.91534e-12
GFOD2	-0.68312	2.97776e-13	2.92193e-12
PMP2	-3.29648	2.99448e-13	2.93667e-12
MUSTN1	-2.01584	3.00102e-13	2.94082e-12
HDAC5	-0.936962	3.15222e-13	3.08436e-12
CRBN	-0.632195	3.19116e-13	3.12069e-12
RASD2	-1.67082	3.19668e-13	3.12431e-12
GPER	-2.07682	3.20433e-13	3.13002e-12
GLOD5	-1.9873	3.22535e-13	3.14746e-12
HCFC2	-0.923893	3.22583e-13	3.14746e-12
CYP2D6	-2.57124	3.31103e-13	3.22512e-12
RGMB	-1.37994	3.44106e-13	3.34424e-12
GRIK2	-2.46143	3.51953e-13	3.41666e-12
RYR3	-2.66497	3.578e-13	3.46757e-12
LOC653653	-1.46687	3.60876e-13	3.49541e-12
PGR	-2.13167	3.6661e-13	3.54897e-12
CAMTA2	-0.605117	3.6715e-13	3.5507e-12
CPNE5	-1.58059	3.674e-13	3.5507e-12
HOMEZ	-0.67218	3.67406e-13	3.5507e-12
PNOC	-2.35847	3.75401e-13	3.62391e-12
MME	-2.66742	3.76369e-13	3.63122e-12
DSC2	-1.9028	3.85249e-13	3.71483e-12
LOC728606	-3.49068	3.87441e-13	3.73388e-12
NRXN1	-3.14621	3.8946e-13	3.74914e-12
DNASE1	-2.0155	3.93436e-13	3.78321e-12
SMOC2	-2.19721	3.9368e-13	3.78345e-12
ZNRF1	-0.753959	3.95088e-13	3.79487e-12
ARRB1	-0.984788	4.06507e-13	3.89804e-12
RFX2	-1.35446	4.16664e-13	3.99101e-12
PMP22	-1.24759	4.17101e-13	3.99297e-12
XPA	-0.682666	4.22716e-13	4.04449e-12
HAPLN4	-2.38514	4.27119e-13	4.08436e-12
EAF2	-1.15093	4.36437e-13	4.16654e-12
PAIP2B	-1.69056	4.38199e-13	4.17874e-12
CTDSP1	-0.576491	4.42157e-13	4.20719e-12
CFL2	-1.89807	4.44514e-13	4.22729e-12
EID1	-0.932329	4.55713e-13	4.32902e-12
NACAD	-1.94596	4.60456e-13	4.36927e-12
CRYZL1	-0.696582	4.64858e-13	4.40862e-12
AGAP11	-1.81622	4.77928e-13	4.53008e-12
VSIG2	-2.6488	4.84763e-13	4.58984e-12
MCEE	-0.781612	4.8907e-13	4.62808e-12
SIRT2	-0.69131	4.90554e-13	4.63958e-12
RGS5	-1.4675	5.02001e-13	4.74265e-12
CDKN2BAS	-2.52015	5.19741e-13	4.90487e-12
HMGCLL1	-2.50191	5.30688e-13	5.00272e-12
PTPN13	-1.93814	5.44022e-13	5.11167e-12
LOC375190	-1.48488	5.54881e-13	5.20804e-12
SEPW1	-0.960595	5.57386e-13	5.22871e-12
PLEKHH3	-0.839472	5.60209e-13	5.25234e-12
LRRC10B	-2.26327	5.63585e-13	5.28112e-12
S100A8	-3.73643	5.72072e-13	5.35484e-12
ANGPT1	-1.50132	5.93633e-13	5.54196e-12
TUBAL3	-3.01819	6.14845e-13	5.73037e-12
S100A14	-2.14315	6.17057e-13	5.74788e-12
RBP7	-1.70527	6.27483e-13	5.83556e-12
GYPC	-1.50485	6.35608e-13	5.90476e-12
AP1S2	-1.39198	6.44021e-13	5.97328e-12
PTCHD1	-3.02493	6.54733e-13	6.06906e-12
SAR1B	-0.791211	6.62686e-13	6.13322e-12
ALOX15B	-2.47063	6.65609e-13	6.15697e-12
SEC14L2	-1.24521	6.70514e-13	6.19902e-12
NIPAL4	-2.73524	6.84388e-13	6.31715e-12
FUNDC2	-0.697875	7.01113e-13	6.46807e-12
MPPED2	-1.85267	7.12173e-13	6.55609e-12
APOC3	-5.75705	7.12652e-13	6.55665e-12
DIRC3	-2.07747	7.18436e-13	6.60319e-12
PDZK1P1	-1.79216	7.3701e-13	6.75951e-12
GRPEL2	-0.919662	7.40629e-13	6.7891e-12
NCRNA00087	-1.60798	7.46408e-13	6.83844e-12
ITPKB	-1.50238	7.59566e-13	6.9553e-12
PDZD4	-2.31904	7.64844e-13	6.99992e-12
DMD	-2.09371	7.72694e-13	7.06273e-12
MAOA	-1.63415	7.72933e-13	7.06273e-12
RBM20	-2.54378	7.72294e-13	7.06273e-12
TMEM8B	-1.0456	8.07465e-13	7.37046e-12
ALDH2	-0.991773	8.08174e-13	7.37304e-12
N4BP3	-1.35599	8.14509e-13	7.42299e-12
PGM5	-2.7483	8.35741e-13	7.60045e-12
ARMCX1	-1.503	8.59541e-13	7.80866e-12
OSTBETA	-3.3655	8.64174e-13	7.84663e-12
NCOA1	-0.608278	8.79145e-13	7.97e-12
CADM2	-3.17194	8.8094e-13	7.98207e-12
GIP	-6.27899	9.05419e-13	8.19528e-12
FLJ42875	-2.136	9.34807e-13	8.44799e-12
ME1	-1.35993	9.50642e-13	8.57764e-12
UQCR10	-0.877688	9.54955e-13	8.61205e-12
DPP6	-3.68938	9.61768e-13	8.66896e-12
FOSL2	-0.927589	9.99982e-13	8.99932e-12
PEBP4	-3.51435	1.00119e-12	9.00548e-12
IKZF2	-1.53735	1.01912e-12	9.15724e-12
CNTNAP3	-2.1622	1.03343e-12	9.281e-12
ABCG8	-3.51604	1.05526e-12	9.47211e-12
PDLIM3	-2.04932	1.08048e-12	9.68335e-12
BMPER	-2.37027	1.08531e-12	9.71661e-12
GPM6A	-2.92004	1.10485e-12	9.88645e-12
TBC1D1	-0.948763	1.11064e-12	9.93303e-12
MAGI2	-1.557	1.11532e-12	9.96978e-12
COL4A5	-2.12826	1.11595e-12	9.97027e-12
NDUFS7	-0.847509	1.16127e-12	1.03484e-11
GGTA1	-1.52026	1.16512e-12	1.03773e-11
OGDH	-0.666327	1.18483e-12	1.0542e-11
EML1	-1.69494	1.20773e-12	1.07347e-11
TAX1BP3	-0.795683	1.20715e-12	1.07347e-11
STK16	-0.595167	1.21838e-12	1.08238e-11
MON1A	-0.805359	1.22704e-12	1.08951e-11
AKR7A2	-0.788097	1.22965e-12	1.09124e-11
DGKB	-2.81745	1.23424e-12	1.09422e-11
SELM	-1.53009	1.23495e-12	1.09428e-11
P2RY2	-1.81523	1.28369e-12	1.13456e-11
DSC3	-3.71518	1.2946e-12	1.1435e-11
IRF4	-1.9372	1.29513e-12	1.1435e-11
BHMT2	-2.12776	1.32401e-12	1.16841e-11
UGT1A1	-3.33482	1.33283e-12	1.17559e-11
ENHO	-2.25963	1.35771e-12	1.19692e-11
PLIN5	-1.81193	1.37316e-12	1.20992e-11
JAKMIP2	-2.13625	1.3938e-12	1.22748e-11
EID3	-1.03186	1.4072e-12	1.23865e-11
GPD1L	-0.966487	1.43983e-12	1.26544e-11
BTBD11	-2.32338	1.44809e-12	1.27181e-11
DLG2	-2.35887	1.44858e-12	1.27181e-11
TGM1	-3.94277	1.47783e-12	1.29619e-11
C17orf78	-3.8052	1.49076e-12	1.30687e-11
GABARAPL1	-1.13994	1.51845e-12	1.3298e-11
CPEB2	-0.844195	1.52357e-12	1.3336e-11
PRICKLE2	-1.83362	1.60541e-12	1.40098e-11
BBS1	-0.760721	1.62847e-12	1.42039e-11
BARX2	-2.19398	1.64703e-12	1.43559e-11
CC2D2A	-1.4386	1.70137e-12	1.48098e-11
KIAA0232	-0.701496	1.72654e-12	1.50214e-11
PDZRN3	-1.83799	1.75209e-12	1.52359e-11
GPR155	-1.68667	1.78651e-12	1.55274e-11
SGCA	-2.62546	1.80104e-12	1.56458e-11
FERMT2	-1.70439	1.80534e-12	1.56753e-11
OSCP1	-0.888199	1.80633e-12	1.5676e-11
INPP5J	-1.31758	1.8273e-12	1.58342e-11
N4BP1	-0.563764	1.82993e-12	1.5849e-11
SMCR7	-0.648924	1.84739e-12	1.59922e-11
CHADL	-1.53275	1.85752e-12	1.60718e-11
MDH1	-0.554267	1.86162e-12	1.60992e-11
COQ6	-0.533839	1.86535e-12	1.61234e-11
RAB1B	-0.636656	1.91234e-12	1.65213e-11
SLC9A9	-1.51597	1.93457e-12	1.6705e-11
CXCR2	-2.37191	1.95415e-12	1.68598e-11
SLC15A1	-3.51843	1.95445e-12	1.68598e-11
SECISBP2L	-0.71701	1.98192e-12	1.70882e-11
MS4A8B	-2.76168	1.98496e-12	1.70974e-11
FNDC5	-2.10026	1.99117e-12	1.71423e-11
SH3BGRL	-1.17434	2.01134e-12	1.72987e-11
NAAA	-0.944311	2.0141e-12	1.73139e-11
SNX31	-3.35787	2.04194e-12	1.75357e-11
PPM1K	-1.12568	2.07124e-12	1.77608e-11
HSN2	-1.44348	2.07943e-12	1.78222e-11
PEX11G	-0.977345	2.1532e-12	1.84179e-11
PDE5A	-1.42267	2.17029e-12	1.85549e-11
ILVBL	-0.761431	2.17368e-12	1.85747e-11
HRASLS2	-2.605	2.19446e-12	1.87337e-11
CROT	-1.23768	2.24646e-12	1.91398e-11
DIXDC1	-1.6528	2.28719e-12	1.94772e-11
SLC25A12	-0.987892	2.31022e-12	1.96636e-11
TIPARP	-0.865356	2.34049e-12	1.99017e-11
CLIP4	-1.55808	2.34644e-12	1.99425e-11
GPR112	-3.79543	2.34834e-12	1.99488e-11
EPHA7	-2.98782	2.37112e-12	2.01323e-11
FAM102A	-0.890924	2.38467e-12	2.02275e-11
SCEL	-4.31113	2.40144e-12	2.03598e-11
SLC12A6	-0.795467	2.43195e-12	2.05837e-11
ZNF750	-3.60343	2.43261e-12	2.05837e-11
ATOH8	-1.77947	2.44049e-12	2.06402e-11
CYP2C18	-2.23371	2.46353e-12	2.08045e-11
PKNOX2	-1.9346	2.47343e-12	2.08778e-11
TRIM40	-2.57066	2.51712e-12	2.12259e-11
MXRA7	-1.46039	2.53308e-12	2.135e-11
PBX1	-1.36766	2.68093e-12	2.25522e-11
PRDX5	-0.832372	2.71831e-12	2.28443e-11
TECPR2	-0.743203	2.75988e-12	2.31712e-11
CYB5D2	-0.6828	2.7828e-12	2.33522e-11
CBY1	-0.670322	2.7851e-12	2.33602e-11
ANGPTL1	-2.75922	2.79501e-12	2.3432e-11
PCK1	-3.1177	2.81008e-12	2.35468e-11
UQCRQ	-0.925166	2.87218e-12	2.40322e-11
MYOM1	-2.25655	2.87753e-12	2.40653e-11
PGAM4	-0.869909	2.91036e-12	2.43164e-11
LOC96610	-2.69371	2.93432e-12	2.45047e-11
C9orf9	-1.15865	2.94001e-12	2.45403e-11
DAAM1	-0.861012	2.94453e-12	2.45662e-11
FLNA	-2.00181	2.99421e-12	2.49566e-11
PAOX	-0.979797	3.0627e-12	2.55028e-11
GLCCI1	-1.02686	3.11636e-12	2.59247e-11
UNC5D	-3.08814	3.15875e-12	2.6252e-11
SOSTDC1	-2.96061	3.17088e-12	2.63401e-11
MPP7	-1.55375	3.26687e-12	2.71114e-11
CD79A	-2.54488	3.37583e-12	2.79753e-11
C1orf70	-2.07659	3.40409e-12	2.8196e-11
KCNMB1	-2.3191	3.41602e-12	2.82677e-11
LRRN4CL	-1.71574	3.4981e-12	2.89192e-11
FBXL7	-1.39868	3.52867e-12	2.9144e-11
CACNA2D3	-2.08784	3.61665e-12	2.98421e-11
HPSE2	-3.53129	3.69051e-12	3.04225e-11
ARHGEF9	-0.801398	3.69544e-12	3.04486e-11
PSCA	-3.4665	3.70814e-12	3.05387e-11
MEIS1	-1.55104	3.8118e-12	3.13774e-11
MAP6	-1.90099	3.9188e-12	3.22275e-11
KCNIP2	-1.47034	4.08929e-12	3.35816e-11
CAMLG	-0.663541	4.12986e-12	3.38503e-11
NCALD	-1.37167	4.12858e-12	3.38503e-11
ITM2B	-0.670665	4.19368e-12	3.43409e-11
ITIH5	-1.77756	4.26462e-12	3.49052e-11
ING4	-0.680658	4.32686e-12	3.53811e-11
SPOP	-0.667624	4.37083e-12	3.57068e-11
PRKAR2B	-1.66795	4.49065e-12	3.66684e-11
C9orf103	-1.019	4.57237e-12	3.73003e-11
NPEPPS	-0.594295	4.59741e-12	3.74869e-11
ZFP36L1	-0.827183	4.61236e-12	3.75911e-11
ADARB1	-1.17766	4.64096e-12	3.78063e-11
TOM1	-0.783062	4.71037e-12	3.83175e-11
GPT	-2.36523	4.77697e-12	3.8841e-11
PPP1R14A	-1.90712	4.80664e-12	3.90455e-11
CAPN14	-4.46521	4.99557e-12	4.0542e-11
AKR1C2	-2.45753	4.99843e-12	4.05462e-11
CAT	-0.828066	5.02833e-12	4.07562e-11
NDN	-1.53229	5.08942e-12	4.12262e-11
SLC17A8	-3.93117	5.12417e-12	4.14882e-11
KIAA1614	-1.44777	5.21233e-12	4.21221e-11
SCNN1G	-3.62604	5.21743e-12	4.21249e-11
CYP11A1	-2.49209	5.2578e-12	4.2431e-11
C20orf132	-1.22587	5.31372e-12	4.28622e-11
SLC5A9	-2.55886	5.32271e-12	4.29147e-11
NEFL	-3.23921	5.32994e-12	4.29529e-11
UQCRC2	-0.656087	5.42199e-12	4.36743e-11
ZNF395	-0.698501	5.55097e-12	4.46716e-11
OST4	-0.89696	5.62918e-12	4.52799e-11
AKAP6	-2.23705	5.69469e-12	4.57855e-11
PFDN5	-0.684056	5.80509e-12	4.66514e-11
PAR5	-2.08469	5.8098e-12	4.66676e-11
SST	-3.92011	6.07519e-12	4.87766e-11
PLEKHM1	-0.788065	6.3718e-12	5.10631e-11
SCUBE2	-2.03508	6.42357e-12	5.14541e-11
KCNJ16	-3.15609	6.50493e-12	5.20575e-11
PGAM1	-0.661705	6.55387e-12	5.24006e-11
CNRIP1	-1.25465	6.71154e-12	5.36116e-11
FAM19A4	-4.39931	6.73698e-12	5.37651e-11
ZNF323	-1.03802	6.75255e-12	5.38396e-11
KLRB1	-1.66308	6.85452e-12	5.46274e-11
WDR13	-0.610037	6.92447e-12	5.51339e-11
XDH	-2.19463	6.95993e-12	5.53908e-11
DGKA	-1.19045	7.06645e-12	5.61868e-11
FAM172A	-0.780037	7.08519e-12	5.6284e-11
POU6F1	-1.27614	7.17925e-12	5.69787e-11
TENC1	-1.22127	7.30593e-12	5.79575e-11
CRTAP	-0.797427	7.3349e-12	5.81606e-11
SLC16A6	-1.7229	7.37212e-12	5.84289e-11
CDON	-1.82254	7.45174e-12	5.90057e-11
FAM46C	-1.46604	7.55743e-12	5.98152e-11
PTH1R	-2.08277	7.56883e-12	5.9878e-11
TCEAL7	-1.7291	7.59138e-12	6.00289e-11
DUOX1	-2.39897	7.73655e-12	6.10926e-11
COQ7	-0.509303	8.06052e-12	6.35931e-11
VILL	-1.62255	8.0891e-12	6.37603e-11
SCP2	-0.643181	8.11762e-12	6.39268e-11
ARG2	-0.85465	8.44822e-12	6.63186e-11
GAST	-5.34709	8.48239e-12	6.65565e-11
SLC9A3R1	-1.14043	8.56565e-12	6.71792e-11
ACER1	-5.38948	8.64201e-12	6.77474e-11
LYNX1	-2.63007	8.67074e-12	6.79418e-11
ATG9B	-2.01583	8.70388e-12	6.81706e-11
EIF3L	-0.653993	8.7285e-12	6.8317e-11
MYO1A	-2.28097	8.74612e-12	6.84083e-11
PHGR1	-3.06692	8.80806e-12	6.88615e-11
FBP2	-3.3463	9.03774e-12	7.05933e-11
TSHZ1	-0.956093	9.09005e-12	7.09697e-11
C11orf67	-0.98279	9.24629e-12	7.20268e-11
DBNL	-0.617188	9.30466e-12	7.24162e-11
NDUFV3	-0.678367	9.31666e-12	7.24643e-11
ZNF781	-1.58373	9.31923e-12	7.24643e-11
C6orf186	-2.60172	9.40543e-12	7.30687e-11
PDLIM4	-1.51278	9.53121e-12	7.39793e-11
NNAT	-2.435	9.60165e-12	7.44926e-11
GNG12	-0.779023	9.77706e-12	7.57174e-11
NUDT22	-0.740031	9.86267e-12	7.63365e-11
DMGDH	-1.98706	9.94633e-12	7.68904e-11
PPP2R3A	-1.40176	9.97528e-12	7.70797e-11
ANTXR2	-1.37736	1.00138e-11	7.72737e-11
RHOJ	-1.33846	1.00812e-11	7.77589e-11
NAP1L2	-2.22702	1.03374e-11	7.96994e-11
LRP10	-0.805759	1.03525e-11	7.97801e-11
SORBS1	-2.15357	1.09261e-11	8.41259e-11
ZZEF1	-0.729472	1.10035e-11	8.46837e-11
WBP1	-0.64932	1.1131e-11	8.56267e-11
SHBG	-3.15998	1.13818e-11	8.73225e-11
OPCML	-2.09586	1.15554e-11	8.86151e-11
NOS1	-3.3726	1.15761e-11	8.8735e-11
CCDC48	-1.3263	1.15919e-11	8.88161e-11
SH3GL1	-0.703231	1.18294e-11	9.05155e-11
TSPAN2	-1.84428	1.20083e-11	9.18035e-11
PCP4L1	-3.0045	1.21198e-11	9.25329e-11
NRG2	-2.20975	1.26738e-11	9.65492e-11
MRPL33	-0.654624	1.29527e-11	9.85864e-11
SOCS2	-1.08907	1.29737e-11	9.86592e-11
LOC92973	-1.69122	1.31764e-11	1.00157e-10
RPL41	-0.894516	1.32998e-11	1.0105e-10
PDCD4	-1.0067	1.35401e-11	1.02741e-10
GKN1	-5.20894	1.37449e-11	1.04203e-10
LMOD1	-2.5141	1.40635e-11	1.06525e-10
XKR4	-2.84293	1.5102e-11	1.14291e-10
CHMP6	-0.650021	1.61076e-11	1.21475e-10
LOC728392	-1.37563	1.61036e-11	1.21475e-10
ZNF471	-1.70444	1.62558e-11	1.22539e-10
VWC2	-2.88294	1.63308e-11	1.23051e-10
FAM73B	-0.674773	1.6616e-11	1.25091e-10
MAPK10	-1.8181	1.68042e-11	1.26452e-10
GLIPR2	-1.19682	1.68737e-11	1.2692e-10
PTPLA	-1.92853	1.72539e-11	1.29498e-10
ZSCAN18	-1.6427	1.73083e-11	1.2985e-10
MFSD4	-2.11804	1.73181e-11	1.29867e-10
BICD2	-0.827887	1.76234e-11	1.32099e-10
TMEM134	-0.86988	1.76577e-11	1.32299e-10
ZNF358	-0.984386	1.7714e-11	1.32663e-10
SGCG	-2.71972	1.7915e-11	1.3411e-10
COL23A1	-1.72088	1.7945e-11	1.34218e-10
HACL1	-0.659685	1.79983e-11	1.345e-10
HDC	-1.9148	1.81625e-11	1.35668e-10
TSC22D2	-0.746447	1.83628e-11	1.37106e-10
ACOX1	-0.794547	1.85726e-11	1.38552e-10
KANK1	-1.01527	1.89737e-11	1.41484e-10
SLC5A7	-3.48882	1.9318e-11	1.43927e-10
MYOZ1	-1.82078	1.95177e-11	1.45164e-10
NPY6R	-3.45205	1.97128e-11	1.46552e-10
STX5	-0.526681	1.98021e-11	1.47153e-10
ATP4A	-5.60903	1.98338e-11	1.47325e-10
PRRT1	-1.49541	2.08689e-11	1.5468e-10
LRAT	-2.90419	2.16138e-11	1.60064e-10
AKTIP	-0.699683	2.23446e-11	1.65264e-10
UBC	-0.538192	2.24022e-11	1.65619e-10
RNF165	-2.08397	2.25414e-11	1.66577e-10
SPAG8	-1.30965	2.25728e-11	1.66738e-10
ARL6IP4	-0.651012	2.2995e-11	1.69711e-10
FRZB	-1.823	2.36095e-11	1.74098e-10
DNAJB9	-0.73308	2.38583e-11	1.75557e-10
NPAS1	-1.63347	2.39114e-11	1.75873e-10
C19orf77	-2.25151	2.41921e-11	1.77787e-10
ZNF425	-1.07494	2.4833e-11	1.82341e-10
GKN2	-4.92058	2.49529e-11	1.82988e-10
CABP7	-1.58664	2.53206e-11	1.8558e-10
SURF1	-0.625372	2.53279e-11	1.8558e-10
MEF2B	-1.6014	2.6042e-11	1.90732e-10
EDN3	-2.50235	2.60826e-11	1.90948e-10
INA	-2.31315	2.67085e-11	1.95309e-10
NDNL2	-0.665593	2.67122e-11	1.95309e-10
PLIN4	-2.82403	2.69884e-11	1.97245e-10
MAX	-0.521515	2.75393e-11	2.01016e-10
MMRN1	-1.95042	2.80394e-11	2.04493e-10
LSS	-0.764128	2.81031e-11	2.04785e-10
LGALS7	-3.75636	2.88158e-11	2.09536e-10
MSRB3	-1.86003	2.93441e-11	2.13288e-10
FAT2	-3.25735	2.99659e-11	2.17533e-10
GPR146	-1.09447	3.02111e-11	2.19221e-10
TMEM59	-0.588165	3.03252e-11	2.19956e-10
REEP2	-2.09318	3.03717e-11	2.20201e-10
ANKS1B	-2.19291	3.04265e-11	2.20506e-10
PALLD	-1.50083	3.05875e-11	2.21487e-10
RGAG4	-1.55845	3.26662e-11	2.36044e-10
SUCLG2	-0.706963	3.33678e-11	2.40912e-10
LTC4S	-1.46513	3.36909e-11	2.43143e-10
ADRA1A	-1.94716	3.40444e-11	2.45592e-10
IMPA2	-1.07315	3.42344e-11	2.46859e-10
NFIC	-1.00247	3.45236e-11	2.48841e-10
BARX1	-2.31153	3.50912e-11	2.52826e-10
APOBEC2	-2.19923	3.75516e-11	2.69749e-10
NCS1	-1.66693	3.7565e-11	2.69749e-10
PECR	-1.03232	3.81753e-11	2.73904e-10
ZFYVE20	-0.647808	3.84522e-11	2.75662e-10
COX8A	-0.820737	3.8492e-11	2.75833e-10
SFRP1	-2.5778	3.86332e-11	2.7673e-10
EIF3K	-0.689514	3.96046e-11	2.83453e-10
DACT3	-1.97781	4.01564e-11	2.87045e-10
FGF2	-1.79578	4.08302e-11	2.91741e-10
LTB4R	-1.28568	4.0883e-11	2.91997e-10
CXCR7	-1.17205	4.18686e-11	2.98419e-10
CRELD1	-0.715741	4.19471e-11	2.98856e-10
CRABP2	-2.53579	4.21241e-11	2.99993e-10
ICAM3	-1.17755	4.22165e-11	3.00527e-10
JAM3	-1.38758	4.33666e-11	3.08587e-10
RAB38	-1.5036	4.36981e-11	3.1069e-10
NDUFA4L2	-1.57977	4.53378e-11	3.22083e-10
MAGI3	-0.681474	4.54784e-11	3.22713e-10
ABAT	-1.42263	4.56473e-11	3.23749e-10
SH3GLB2	-0.703124	4.61283e-11	3.27026e-10
GLTPD1	-0.847528	4.62895e-11	3.279e-10
GLTSCR2	-0.796715	4.66679e-11	3.30445e-10
C17orf106	-0.736008	4.6922e-11	3.32108e-10
ATP1A2	-3.00395	4.78067e-11	3.37678e-10
DUOXA1	-2.64029	4.78027e-11	3.37678e-10
PRDM1	-1.13615	4.83536e-11	3.41401e-10
ZNF688	-0.747036	4.8607e-11	3.4291e-10
FNDC4	-1.36533	4.91325e-11	3.46475e-10
TICAM1	-0.850656	4.95211e-11	3.48931e-10
SELENBP1	-1.28918	4.97007e-11	3.49968e-10
XKR8	-0.597402	4.97089e-11	3.49968e-10
COQ9	-0.608696	5.45037e-11	3.82323e-10
C21orf15	-3.90619	5.47646e-11	3.83841e-10
ART3	-2.45237	5.5451e-11	3.8818e-10
CYP2C9	-2.36476	5.56861e-11	3.89509e-10
FAM150B	-1.95491	5.68376e-11	3.97242e-10
GPRASP1	-1.72569	5.74139e-11	4.00945e-10
KLHDC2	-0.596996	5.83532e-11	4.07176e-10
EPHX1	-1.15722	5.85154e-11	4.08055e-10
APOA1	-3.94174	5.9413e-11	4.13902e-10
PART1	-2.43405	5.94736e-11	4.14157e-10
SIK1	-1.27979	5.95437e-11	4.14478e-10
UBE2QL1	-1.90719	5.95723e-11	4.1451e-10
SERPINB1	-1.14927	5.98761e-11	4.16121e-10
SOBP	-1.58069	6.20023e-11	4.2986e-10
LMBRD1	-0.552333	6.24725e-11	4.32945e-10
TUSC2	-0.549246	6.38707e-11	4.4228e-10
RBPMS	-1.31711	6.40131e-11	4.43089e-10
IL17D	-1.30675	6.43689e-11	4.45373e-10
C21orf33	-0.675272	6.4664e-11	4.47057e-10
SLC2A2	-4.03831	6.51468e-11	4.49854e-10
PPP1R3G	-1.60141	6.56424e-11	4.53096e-10
C8orf85	-2.4178	6.7689e-11	4.66663e-10
GDPD3	-1.75057	6.82522e-11	4.7017e-10
C16orf45	-1.41078	6.91734e-11	4.76325e-10
STK40	-0.624018	7.14076e-11	4.90732e-10
CCNG2	-0.815679	7.17164e-11	4.92547e-10
CSPG4	-1.61312	7.17288e-11	4.92547e-10
FMO4	-1.06783	7.27136e-11	4.98715e-10
BHLHA15	-1.94826	7.40784e-11	5.0746e-10
ASCC2	-0.577071	7.51462e-11	5.14378e-10
GLYR1	-0.531144	7.63979e-11	5.22324e-10
EFHA2	-1.58478	7.78853e-11	5.32283e-10
EPHA6	-3.21922	7.92038e-11	5.40866e-10
C2orf54	-2.37082	7.93227e-11	5.41464e-10
C19orf56	-0.566971	7.94352e-11	5.42017e-10
PPP1R12A	-0.897926	7.98806e-11	5.44841e-10
ANAPC16	-0.655341	8.0154e-11	5.4649e-10
C9orf47	-1.82458	8.18392e-11	5.5732e-10
RNF112	-1.64832	8.21308e-11	5.59085e-10
HMGCL	-0.612125	8.32331e-11	5.66142e-10
CACNA1H	-1.8327	8.34987e-11	5.67279e-10
SNTA1	-1.30835	8.34625e-11	5.67279e-10
FAHD2B	-1.12253	8.36787e-11	5.68278e-10
ACSF2	-1.18155	8.4111e-11	5.70989e-10
DUSP22	-0.692272	8.45365e-11	5.73652e-10
TNXB	-2.01152	8.59286e-11	5.82641e-10
MAB21L1	-2.157	8.80456e-11	5.96527e-10
NDUFB10	-0.686396	8.98807e-11	6.08483e-10
NRP2	-1.42415	9.158e-11	6.19259e-10
SRR	-0.777813	9.18491e-11	6.20835e-10
ATP5D	-0.881382	9.26249e-11	6.25589e-10
GTF2IRD2P1	-0.944408	9.50173e-11	6.40996e-10
FOXN1	-3.29743	9.53836e-11	6.42964e-10
NPTX1	-2.92648	9.5936e-11	6.46436e-10
CHKB	-0.768189	9.73351e-11	6.55607e-10
PGD	-0.973794	9.78629e-11	6.58648e-10
C2CD2L	-0.691038	9.80257e-11	6.59487e-10
BEND5	-1.91121	9.95297e-11	6.68824e-10
NIT1	-0.535496	9.99058e-11	6.7109e-10
TST	-1.1399	1.02467e-10	6.87225e-10
ASB2	-2.10612	1.02747e-10	6.88834e-10
COX4I1	-0.712244	1.0374e-10	6.9522e-10
MAP7D1	-0.852643	1.04016e-10	6.96803e-10
FBXO32	-1.49195	1.04793e-10	7.01465e-10
PURA	-0.576313	1.05377e-10	7.05099e-10
PRR4	-1.88675	1.06307e-10	7.11046e-10
C1QTNF7	-2.03879	1.06582e-10	7.12611e-10
TRIP10	-0.855667	1.06755e-10	7.1349e-10
DUSP3	-0.798894	1.06885e-10	7.14082e-10
ATCAY	-2.67882	1.07207e-10	7.15403e-10
SOCS3	-1.15393	1.08061e-10	7.20544e-10
NICN1	-0.652686	1.09267e-10	7.28024e-10
BCL7B	-0.558938	1.0961e-10	7.30028e-10
TXLNB	-1.64674	1.10152e-10	7.33355e-10
C14orf28	-0.760032	1.10435e-10	7.34676e-10
CLDN5	-1.46383	1.10817e-10	7.36649e-10
LOC572558	-3.50702	1.10787e-10	7.36649e-10
BVES	-1.96034	1.10904e-10	7.3694e-10
KLK12	-3.95316	1.14732e-10	7.6025e-10
CALD1	-1.74729	1.17232e-10	7.76002e-10
PIRT	-2.6894	1.18477e-10	7.83946e-10
OSBPL1A	-1.07458	1.1982e-10	7.92529e-10
PGM1	-0.791544	1.20669e-10	7.9753e-10
CRYBG3	-1.04375	1.21237e-10	8.00654e-10
NFIL3	-0.792658	1.21559e-10	8.02187e-10
LPAR1	-1.29558	1.23112e-10	8.11815e-10
SATB1	-1.15014	1.24281e-10	8.19214e-10
RABGGTA	-0.613393	1.25164e-10	8.24717e-10
SLC6A19	-3.29561	1.27847e-10	8.42071e-10
ABLIM1	-1.00509	1.2852e-10	8.46184e-10
ACPP	-1.88477	1.28579e-10	8.46253e-10
SERTAD3	-0.681366	1.29975e-10	8.54789e-10
MEP1A	-3.23094	1.30105e-10	8.55316e-10
FICD	-0.834193	1.313e-10	8.62841e-10
VPS13D	-0.688608	1.3139e-10	8.63109e-10
MID2	-1.32651	1.31457e-10	8.6322e-10
FAM131A	-0.78803	1.32272e-10	8.6824e-10
ATL1	-0.984626	1.32629e-10	8.7025e-10
MAGEH1	-1.11151	1.32876e-10	8.71213e-10
AUH	-0.589124	1.33653e-10	8.75975e-10
NR1H2	-0.637383	1.36014e-10	8.91109e-10
GYG1	-0.794673	1.3645e-10	8.93623e-10
TP63	-3.06662	1.37445e-10	8.99461e-10
ANK2	-2.00779	1.38094e-10	9.03367e-10
B3GAT1	-1.97812	1.39784e-10	9.1304e-10
DEXI	-0.60061	1.42094e-10	9.2672e-10
CASP9	-0.592014	1.44524e-10	9.41503e-10
PRMT10	-0.620371	1.44476e-10	9.41503e-10
UPK1A	-3.9003	1.44816e-10	9.42876e-10
NACC2	-1.10715	1.457e-10	9.48091e-10
KCNJ15	-2.18031	1.47086e-10	9.56391e-10
CYTH1	-0.584587	1.47249e-10	9.57089e-10
LOC729991	-0.500226	1.48977e-10	9.67955e-10
PKP1	-3.72708	1.4904e-10	9.68003e-10
GRPR	-2.55001	1.51917e-10	9.86321e-10
SEPT10	-0.66244	1.54541e-10	1.0026e-09
NR3C2	-1.28055	1.55163e-10	1.00626e-09
PRPH	-2.79602	1.55296e-10	1.00674e-09
C1orf21	-1.02732	1.55584e-10	1.00823e-09
FAM13A	-1.10863	1.59995e-10	1.03565e-09
TAGLN	-2.05384	1.63264e-10	1.05642e-09
GNAO1	-2.17043	1.66058e-10	1.07382e-09
MTMR10	-0.692031	1.66078e-10	1.07382e-09
RAET1G	-2.31294	1.67946e-10	1.08508e-09
TRPC4	-1.85012	1.679e-10	1.08508e-09
USH1G	-3.55314	1.69349e-10	1.09333e-09
EIF1B	-0.549756	1.70828e-10	1.10206e-09
ZNF536	-2.15025	1.72455e-10	1.11172e-09
NFIA	-1.07207	1.76481e-10	1.13725e-09
CGRRF1	-0.594458	1.78197e-10	1.14788e-09
ZNF25	-0.964247	1.80744e-10	1.16385e-09
RAB9B	-2.00517	1.81922e-10	1.171e-09
RBM9	-0.703745	1.82542e-10	1.17456e-09
SORCS1	-2.64291	1.83687e-10	1.18104e-09
SYNGR1	-1.68035	1.84818e-10	1.18787e-09
NUCB2	-0.812408	1.85253e-10	1.18953e-09
RPL36AL	-0.698865	1.85283e-10	1.18953e-09
APBB1	-1.39443	1.87391e-10	1.20262e-09
SERHL2	-1.20221	1.87738e-10	1.2044e-09
NCRNA00086	-1.69268	1.88369e-10	1.20755e-09
COPZ2	-1.43402	1.91303e-10	1.22545e-09
NME4	-1.12829	1.92477e-10	1.23205e-09
SLC7A3	-3.26774	1.9244e-10	1.23205e-09
LOC100240735	-1.65655	1.9298e-10	1.23437e-09
SORCS3	-3.18334	1.94488e-10	1.24308e-09
ICA1L	-1.26349	1.98627e-10	1.26907e-09
PPP3CB	-0.638584	2.01438e-10	1.28655e-09
CA1	-4.11684	2.04022e-10	1.30209e-09
DUSP19	-0.937699	2.05901e-10	1.31263e-09
MRPL34	-0.725363	2.06572e-10	1.31642e-09
FLJ42709	-1.46106	2.08882e-10	1.32987e-09
GFRA1	-2.25573	2.08892e-10	1.32987e-09
NDUFA13	-0.697223	2.10043e-10	1.33657e-09
HSD17B2	-2.00953	2.10841e-10	1.34115e-09
IPW	-1.79745	2.11681e-10	1.3455e-09
CCDC85C	-0.809739	2.12524e-10	1.35037e-09
EHBP1L1	-0.81195	2.12753e-10	1.35094e-09
FBXO30	-0.85149	2.13257e-10	1.35353e-09
CPA4	-3.3429	2.18661e-10	1.38633e-09
MRGPRF	-1.99234	2.19676e-10	1.39222e-09
SHMT1	-0.837944	2.21825e-10	1.40533e-09
KCNN3	-1.52221	2.24506e-10	1.42127e-09
C1QTNF4	-1.94289	2.25825e-10	1.42827e-09
TCF7L1	-1.30625	2.25778e-10	1.42827e-09
ATP2B2	-2.4604	2.26978e-10	1.43429e-09
LDB3	-2.61695	2.27141e-10	1.43479e-09
NCKAP5	-1.49294	2.29177e-10	1.44713e-09
FLJ11235	-1.19728	2.34448e-10	1.47987e-09
C14orf43	-0.609954	2.36761e-10	1.49392e-09
KAZ	-1.08569	2.37398e-10	1.49739e-09
HIPK4	-1.62724	2.4065e-10	1.51625e-09
DCN	-1.44345	2.41634e-10	1.52189e-09
SPRYD3	-0.590521	2.43285e-10	1.53173e-09
CLIP1	-0.776391	2.52421e-10	1.58809e-09
EMP3	-1.17862	2.53906e-10	1.59685e-09
RPL3	-0.64728	2.56277e-10	1.61059e-09
ID1	-1.31951	2.56728e-10	1.61284e-09
RPL15	-0.615107	2.63557e-10	1.65273e-09
DHRS12	-0.769806	2.64491e-10	1.65799e-09
ADAMTSL4	-1.42126	2.68792e-10	1.68373e-09
LOC100130933	-1.72027	2.76418e-10	1.73024e-09
PADI1	-3.80303	2.80875e-10	1.75687e-09
NDUFA4	-0.694246	2.8254e-10	1.76665e-09
CTTNBP2	-1.82585	2.90659e-10	1.81478e-09
LOC144571	-1.29531	2.9632e-10	1.84812e-09
RNLS	-1.48706	3.05769e-10	1.9043e-09
PNCK	-3.06386	3.06339e-10	1.90717e-09
RNF150	-2.00997	3.08741e-10	1.92143e-09
TNNI3K	-2.1129	3.15091e-10	1.95953e-09
NFIX	-0.971406	3.18051e-10	1.97651e-09
GPR25	-1.88781	3.18614e-10	1.9793e-09
TEAD3	-0.801374	3.20117e-10	1.98721e-09
CYP4B1	-2.98242	3.26423e-10	2.02563e-09
NEXN	-1.87187	3.27811e-10	2.03351e-09
TTLL11	-0.928191	3.33272e-10	2.06665e-09
MCC	-1.25304	3.33845e-10	2.06946e-09
FOS	-1.42363	3.34987e-10	2.07505e-09
SI	-3.80126	3.36608e-10	2.08434e-09
RECK	-1.23646	3.382e-10	2.09345e-09
PLA2G4D	-2.58701	3.4886e-10	2.15557e-09
MLNR	-3.33345	3.56032e-10	2.19831e-09
CTNNA3	-3.01243	3.59801e-10	2.22079e-09
SLC25A11	-0.541936	3.63686e-10	2.24356e-09
GJC1	-1.4725	3.66861e-10	2.26113e-09
PDXP	-0.849641	3.68891e-10	2.27283e-09
GSTM2	-1.54868	3.69307e-10	2.27458e-09
KLHL15	-0.779281	3.69642e-10	2.27583e-09
ABHD8	-1.03118	3.73663e-10	2.29878e-09
SLC35F1	-1.80637	3.739e-10	2.29878e-09
HSPB6	-2.6839	3.7521e-10	2.30601e-09
TNS1	-1.78585	3.75401e-10	2.30636e-09
ACTA2	-1.74664	3.8781e-10	2.38006e-09
SDCBP2	-1.41009	3.87806e-10	2.38006e-09
SYT15	-1.3526	3.93299e-10	2.41032e-09
C18orf25	-0.684032	3.94676e-10	2.4179e-09
ARHGEF4	-1.98662	4.00396e-10	2.4512e-09
NR4A1	-1.47851	4.03129e-10	2.46706e-09
TMPRSS15	-4.85305	4.18435e-10	2.5571e-09
C21orf2	-0.683081	4.23136e-10	2.58491e-09
RADIL	-1.79927	4.26047e-10	2.60178e-09
RAB4A	-0.523601	4.3113e-10	2.63003e-09
SETBP1	-1.53656	4.40756e-10	2.68401e-09
CDHR2	-2.45249	4.45198e-10	2.70662e-09
TMOD2	-1.08674	4.45253e-10	2.70662e-09
SBSN	-4.99701	4.48027e-10	2.72164e-09
LOC400027	-0.639765	4.53744e-10	2.7534e-09
BNC1	-3.25346	4.55914e-10	2.76559e-09
SYTL1	-1.25488	4.63144e-10	2.80452e-09
GRHPR	-0.613422	4.68735e-10	2.83639e-09
SPEG	-2.27115	4.78045e-10	2.88767e-09
SPAG4	-1.36012	4.78266e-10	2.88799e-09
ACOT8	-0.720807	4.84245e-10	2.92103e-09
IL17B	-1.7181	4.88401e-10	2.94301e-09
MPL	-1.10537	4.91974e-10	2.96248e-09
MAOB	-1.7833	4.97339e-10	2.99314e-09
SCN7A	-2.84378	4.97413e-10	2.99314e-09
C20orf200	-2.73757	4.98968e-10	3.00145e-09
PRKACA	-0.525398	4.99789e-10	3.00535e-09
ACER2	-1.60484	5.15775e-10	3.09716e-09
SLC7A9	-2.97947	5.19165e-10	3.11535e-09
MLLT11	-1.56464	5.29249e-10	3.17145e-09
TPD52L1	-1.78963	5.37843e-10	3.22072e-09
GDF7	-2.24945	5.47639e-10	3.27711e-09
CAPNS2	-4.1468	5.65284e-10	3.38152e-09
PIM2	-1.18828	5.71245e-10	3.41363e-09
NLRP6	-2.56503	5.95423e-10	3.55197e-09
SLC25A3	-0.510922	6.09067e-10	3.62835e-09
PARVA	-0.924565	6.19447e-10	3.68891e-09
GPR17	-1.87802	6.1997e-10	3.69075e-09
HERC3	-0.580388	6.22754e-10	3.70605e-09
TMEM82	-2.43591	6.26707e-10	3.72701e-09
FIS1	-0.634271	6.28883e-10	3.73738e-09
CASQ2	-2.74966	6.30426e-10	3.74525e-09
TMEM74	-1.85708	6.31008e-10	3.74742e-09
CYP2J2	-1.54695	6.31779e-10	3.75071e-09
TAC3	-2.5415	6.36559e-10	3.77779e-09
TMEM37	-1.35403	6.47432e-10	3.83968e-09
GRIK3	-2.6407	6.47955e-10	3.84146e-09
C10orf107	-2.0794	6.6216e-10	3.92029e-09
NTAN1	-0.711197	6.62597e-10	3.92154e-09
RAI2	-1.3967	6.70271e-10	3.96424e-09
PDE1C	-1.74536	6.75523e-10	3.99257e-09
NUDT16	-0.57001	6.86556e-10	4.055e-09
KCTD21	-0.625916	6.90881e-10	4.07775e-09
MXD4	-0.676131	6.91642e-10	4.08085e-09
FILIP1	-1.80614	6.99228e-10	4.1228e-09
ZNF219	-0.892795	7.03026e-10	4.14377e-09
C14orf4	-0.76106	7.03356e-10	4.14431e-09
RASL12	-1.21128	7.08882e-10	4.17544e-09
EEF1A1	-0.564943	7.10377e-10	4.18282e-09
HBB	-2.20278	7.16152e-10	4.21538e-09
SLC16A9	-2.02641	7.22912e-10	4.25373e-09
SNORA12	-2.04124	7.25558e-10	4.26784e-09
SNX2	-0.504312	7.31113e-10	4.29759e-09
DNAJC28	-0.830035	7.34242e-10	4.31451e-09
DAPK3	-0.671042	7.39015e-10	4.33666e-09
SLC37A4	-0.996618	7.41928e-10	4.3508e-09
WDR26	-0.581984	7.57924e-10	4.44008e-09
FRMD6	-1.3582	7.60162e-10	4.45168e-09
NKX2-3	-1.63513	7.61151e-10	4.45596e-09
UBXN1	-0.549994	7.69559e-10	4.50213e-09
ATG4D	-0.73411	7.73402e-10	4.52185e-09
PHYHIP	-1.60868	7.73454e-10	4.52185e-09
TCEAL3	-1.11356	7.89833e-10	4.61292e-09
BAALC	-1.80991	7.94515e-10	4.63557e-09
ANPEP	-2.68624	8.09112e-10	4.71754e-09
ISCA1P1	-0.60801	8.09803e-10	4.71998e-09
GRASP	-1.03908	8.12401e-10	4.73033e-09
VAMP8	-0.839686	8.22528e-10	4.78768e-09
ERRFI1	-1.01735	8.25758e-10	4.80486e-09
NME5	-1.82677	8.29014e-10	4.82218e-09
MFAP4	-1.68622	8.31238e-10	4.82935e-09
WHAMML1	-1.32676	8.31363e-10	4.82935e-09
KRT2	-2.95826	8.7373e-10	5.06523e-09
TUSC1	-1.01255	8.77644e-10	5.08451e-09
AGXT2L2	-0.539921	8.8291e-10	5.11159e-09
SH3BGRL2	-0.926077	8.91886e-10	5.15666e-09
STUB1	-0.605229	8.91891e-10	5.15666e-09
RANBP3L	-2.29508	9.1076e-10	5.26224e-09
EDN2	-2.47248	9.20873e-10	5.31356e-09
PHC1	-0.861559	9.32144e-10	5.3768e-09
TMEM219	-0.581138	9.35095e-10	5.39021e-09
HRCT1	-1.67787	9.56086e-10	5.50203e-09
WHAMML2	-1.53743	9.59395e-10	5.51924e-09
RAB11B	-0.591796	9.6058e-10	5.52238e-09
ZNF187	-0.67993	9.60285e-10	5.52238e-09
FMO2	-2.09742	9.7352e-10	5.59118e-09
DEFA5	-6.01669	9.75339e-10	5.59977e-09
RSU1	-0.526483	9.79892e-10	5.62404e-09
PPAPDC3	-1.42505	9.98026e-10	5.72432e-09
ZNF135	-1.43236	9.99072e-10	5.72841e-09
KCNB1	-2.79053	1.04413e-09	5.98082e-09
OBFC1	-0.64208	1.04647e-09	5.99224e-09
SALL2	-1.71192	1.05333e-09	6.02335e-09
PBLD	-1.43067	1.05656e-09	6.03801e-09
RSPO2	-2.47238	1.06803e-09	6.10149e-09
TLN1	-0.953991	1.07014e-09	6.11154e-09
MYH11	-2.74597	1.08312e-09	6.18159e-09
SPG20	-1.2328	1.08775e-09	6.20594e-09
RPS26	-1.11309	1.08963e-09	6.21259e-09
ZBTB7C	-1.88276	1.08954e-09	6.21259e-09
C22orf13	-0.5587	1.10403e-09	6.29054e-09
RRAD	-1.76172	1.1037e-09	6.29054e-09
BCAR3	-0.841818	1.11815e-09	6.36048e-09
LRCH2	-1.44457	1.13436e-09	6.45059e-09
PAR-SN	-1.70279	1.14513e-09	6.50323e-09
GNAI1	-1.16604	1.14619e-09	6.50713e-09
PNMA1	-0.909533	1.15928e-09	6.57928e-09
SCMH1	-0.718245	1.16216e-09	6.59347e-09
AFF3	-1.90566	1.16564e-09	6.61106e-09
CNST	-0.524338	1.18973e-09	6.73219e-09
RUSC2	-0.857388	1.21167e-09	6.85408e-09
ABL1	-0.68946	1.21884e-09	6.89237e-09
FOXO4	-0.724168	1.24902e-09	7.05382e-09
SYNJ2BP	-0.538916	1.24977e-09	7.05577e-09
FBXW4	-0.628451	1.2521e-09	7.06662e-09
KIAA2022	-2.18948	1.25906e-09	7.10355e-09
FABP1	-3.53055	1.26038e-09	7.10868e-09
HDAC4	-0.972532	1.26827e-09	7.14849e-09
NDUFA1	-0.784708	1.27217e-09	7.16817e-09
C7orf58	-1.77434	1.30206e-09	7.3294e-09
SKP1	-0.527165	1.30302e-09	7.33243e-09
PHYH	-0.901818	1.30455e-09	7.33861e-09
CPT2	-0.553433	1.30865e-09	7.35927e-09
NBLA00301	-2.95336	1.3186e-09	7.41282e-09
BGLAP	-1.07006	1.34699e-09	7.56996e-09
RNH1	-0.55268	1.35067e-09	7.58816e-09
TRIM50	-3.27818	1.36357e-09	7.64821e-09
HSPC159	-0.706528	1.36934e-09	7.67702e-09
CASZ1	-0.834155	1.37617e-09	7.70889e-09
MRPS36	-0.647998	1.37747e-09	7.71366e-09
GEM	-1.28567	1.38052e-09	7.7282e-09
ADCYAP1R1	-3.62079	1.39151e-09	7.78471e-09
FAM108A1	-0.610336	1.40361e-09	7.84984e-09
CELF2	-1.3579	1.4074e-09	7.86594e-09
C15orf33	-1.30091	1.41058e-09	7.88115e-09
AKR1C3	-1.56219	1.42829e-09	7.97757e-09
AMOTL1	-1.31096	1.43031e-09	7.98623e-09
CYSLTR1	-1.39693	1.43315e-09	7.99953e-09
GTF2IRD2	-0.76213	1.43751e-09	8.02128e-09
ESRRB	-2.18131	1.43799e-09	8.02132e-09
AOC3	-1.75307	1.45036e-09	8.08772e-09
PRAP1	-2.60682	1.46982e-09	8.19362e-09
psiTPTE22	-1.58393	1.47515e-09	8.22065e-09
KCNN2	-1.47098	1.52318e-09	8.48286e-09
DZIP1	-1.35097	1.52486e-09	8.48946e-09
FAM127C	-1.16758	1.55465e-09	8.64972e-09
KIT	-1.56698	1.5739e-09	8.75119e-09
DLC1	-1.09938	1.57846e-09	8.77374e-09
PKHD1L1	-2.02483	1.58711e-09	8.81901e-09
BAI3	-2.42587	1.59416e-09	8.8553e-09
PRX	-0.948671	1.62448e-09	9.01505e-09
GHITM	-0.507582	1.64424e-09	9.12174e-09
PDE1B	-1.53994	1.65001e-09	9.14924e-09
DBT	-0.529696	1.69681e-09	9.4013e-09
UCK1	-0.512459	1.71753e-09	9.50695e-09
THBD	-1.05526	1.72952e-09	9.56719e-09
UQCRC1	-0.678029	1.75636e-09	9.70325e-09
REEP1	-1.86123	1.75917e-09	9.71567e-09
PRKAG2	-0.739256	1.76527e-09	9.74624e-09
ACTR1B	-0.520168	1.77696e-09	9.80765e-09
TEAD1	-0.969754	1.78689e-09	9.8593e-09
PALMD	-1.2543	1.82504e-09	1.00538e-08
DSG3	-3.42149	1.83189e-09	1.00882e-08
DMRTA1	-2.1562	1.84083e-09	1.01343e-08
ACSL5	-1.2619	1.88162e-09	1.03489e-08
NUDT10	-1.8633	1.92513e-09	1.05781e-08
LYRM7	-0.634374	2.02083e-09	1.10828e-08
GPR135	-1.29758	2.06987e-09	1.13373e-08
TMEM109	-0.560074	2.08491e-09	1.14125e-08
FGFBP2	-1.59903	2.08573e-09	1.14134e-08
C12orf53	-1.67832	2.09682e-09	1.14631e-08
PDLIM7	-1.23175	2.09635e-09	1.14631e-08
PID1	-1.46847	2.09785e-09	1.14651e-08
C11orf2	-0.552917	2.09885e-09	1.1467e-08
LTF	-2.81239	2.09962e-09	1.14676e-08
PPP1R3F	-1.04611	2.11082e-09	1.15215e-08
TXNDC11	-0.597701	2.13305e-09	1.16318e-08
BAIAP2	-1.04088	2.13822e-09	1.16526e-08
RAB12	-0.732545	2.14783e-09	1.16976e-08
SDPR	-1.56336	2.21395e-09	1.20425e-08
ASAP3	-1.07271	2.21475e-09	1.20431e-08
RING1	-0.588045	2.25607e-09	1.22639e-08
OGFRL1	-1.01565	2.31524e-09	1.25776e-08
HSD17B8	-0.86689	2.32109e-09	1.26014e-08
MAPT	-2.05569	2.32409e-09	1.26137e-08
ROR2	-1.61444	2.33856e-09	1.26883e-08
ZFPM2	-1.57654	2.39069e-09	1.29549e-08
KIAA0913	-0.623489	2.4358e-09	1.31869e-08
PCYOX1	-0.559099	2.45518e-09	1.32877e-08
LOC283267	-0.81762	2.46378e-09	1.33259e-08
SRA1	-0.580063	2.47349e-09	1.33742e-08
RAB6B	-1.27631	2.48136e-09	1.34126e-08
TMEM92	-1.47252	2.49407e-09	1.34728e-08
BLVRA	-0.895519	2.51374e-09	1.35663e-08
BST1	-1.35206	2.51336e-09	1.35663e-08
CD207	-2.02726	2.51755e-09	1.35827e-08
RAET1L	-2.96219	2.54327e-09	1.37171e-08
PHYHD1	-1.64196	2.54603e-09	1.37277e-08
NDUFA2	-0.654842	2.55732e-09	1.37843e-08
SMARCD3	-1.18162	2.60882e-09	1.40575e-08
AR	-1.88371	2.64287e-09	1.42321e-08
SFN	-1.59661	2.65416e-09	1.42884e-08
TFF2	-3.10361	2.66192e-09	1.43258e-08
ABHD4	-0.673776	2.67614e-09	1.43933e-08
TFAP2B	-5.094	2.68244e-09	1.44182e-08
TMEM55A	-1.12328	2.72081e-09	1.46199e-08
SLC36A1	-0.808699	2.76392e-09	1.48469e-08
SYNM	-2.60423	2.78221e-09	1.49405e-08
TMEM217	-1.11127	2.80006e-09	1.50271e-08
SEMA4A	-1.12587	2.88529e-09	1.547e-08
NFASC	-1.8055	2.89981e-09	1.55382e-08
SULT2B1	-2.08324	2.95484e-09	1.58184e-08
NDRG1	-0.93037	2.97037e-09	1.58867e-08
IL6R	-1.11081	3.00047e-09	1.60428e-08
FNBP1	-1.28248	3.0668e-09	1.63873e-08
FLT3LG	-0.9547	3.12203e-09	1.66721e-08
SNRK	-0.583415	3.12689e-09	1.66929e-08
LDB1	-0.535174	3.14609e-09	1.67902e-08
CHL1	-1.68252	3.16429e-09	1.68821e-08
KCNMB2	-1.95962	3.21849e-09	1.71659e-08
MAP1B	-1.49933	3.26721e-09	1.7415e-08
DIP2C	-0.965805	3.27577e-09	1.74553e-08
HOXA5	-1.22975	3.33643e-09	1.77566e-08
ATL2	-0.611352	3.33898e-09	1.77647e-08
ZEB1	-1.30718	3.34661e-09	1.77998e-08
SNAPIN	-0.521166	3.38351e-09	1.79794e-08
WLS	-0.974916	3.39794e-09	1.8045e-08
P2RX2	-2.8158	3.4064e-09	1.80733e-08
RDH5	-1.1676	3.40784e-09	1.80754e-08
KLC4	-0.976983	3.42461e-09	1.81587e-08
LASS3	-3.9714	3.43245e-09	1.8178e-08
RIPK4	-1.13483	3.45435e-09	1.82884e-08
PENK	-3.08021	3.45817e-09	1.8303e-08
CDH19	-2.70921	3.61649e-09	1.90824e-08
ANKRD34A	-1.02485	3.6253e-09	1.91231e-08
FAM174A	-0.742401	3.64417e-09	1.92167e-08
KIAA1539	-0.782167	3.67698e-09	1.9372e-08
PEX26	-0.648424	3.68467e-09	1.94066e-08
TMEM9B	-0.517002	3.70625e-09	1.95024e-08
CAND2	-1.66684	3.72853e-09	1.96077e-08
IP6K3	-1.92851	3.74171e-09	1.96651e-08
SNX15	-0.508299	3.78242e-09	1.98669e-08
MYLK	-2.00514	3.81833e-09	2.00372e-08
SNX9	-0.529355	3.90456e-09	2.04711e-08
SEC23A	-0.65471	3.93085e-09	2.06027e-08
LPAR3	-2.41122	4.00899e-09	2.09677e-08
ADCY9	-0.806951	4.03887e-09	2.11112e-08
C3orf32	-1.96071	4.04534e-09	2.11386e-08
ABCA4	-1.99594	4.14113e-09	2.1626e-08
JPH2	-2.1405	4.14637e-09	2.16468e-08
DYNC1I1	-1.8693	4.16028e-09	2.17129e-08
LIX1	-2.66049	4.1898e-09	2.18604e-08
MST1	-1.68242	4.19611e-09	2.18867e-08
A2ML1	-4.7551	4.2167e-09	2.19874e-08
SLITRK3	-2.80032	4.25891e-09	2.21875e-08
C9orf123	-0.722916	4.27047e-09	2.2241e-08
TRAPPC5	-0.693313	4.3251e-09	2.24983e-08
SNX21	-0.78049	4.35168e-09	2.26298e-08
RNF180	-1.3463	4.39549e-09	2.28507e-08
RAB18	-0.503832	4.42881e-09	2.3017e-08
CDKL3	-0.675409	4.44608e-09	2.30998e-08
RRAS	-0.973233	4.45186e-09	2.31229e-08
LANCL3	-1.53839	4.46098e-09	2.31564e-08
SCHIP1	-1.22492	4.46041e-09	2.31564e-08
MYRIP	-1.75438	4.46598e-09	2.31753e-08
ADAMTSL3	-1.74681	4.58181e-09	2.37336e-08
SIK3	-0.543336	4.6627e-09	2.41309e-08
ACSBG1	-1.53425	4.67001e-09	2.41615e-08
DSG1	-3.66954	4.68981e-09	2.42566e-08
DYNLL2	-0.56837	4.72699e-09	2.44416e-08
ZHX1	-0.549463	4.81754e-09	2.48652e-08
MYOCD	-2.09854	4.89759e-09	2.52557e-08
PLEKHJ1	-0.734775	4.90226e-09	2.52723e-08
EPS8L2	-0.948065	4.91009e-09	2.5305e-08
HSPB1	-1.31671	4.92881e-09	2.53939e-08
SERTAD2	-0.632719	4.95385e-09	2.55154e-08
KIRREL3	-2.05846	5.01447e-09	2.58122e-08
MUT	-0.517536	5.01407e-09	2.58122e-08
MOSC2	-0.888336	5.0578e-09	2.60042e-08
ECSIT	-0.616757	5.08245e-09	2.61232e-08
CNTN2	-2.22368	5.09392e-09	2.61743e-08
C9orf7	-0.85024	5.23879e-09	2.68948e-08
ITPR1	-1.13446	5.25845e-09	2.69796e-08
SMPDL3A	-1.00932	5.25776e-09	2.69796e-08
RASSF5	-0.993964	5.32667e-09	2.73053e-08
PELI3	-0.837771	5.34431e-09	2.73876e-08
SH3GL2	-2.7025	5.35623e-09	2.74405e-08
CHIC2	-0.502337	5.39155e-09	2.76051e-08
WDTC1	-0.562092	5.41285e-09	2.7706e-08
SLC27A6	-2.58095	5.42292e-09	2.77493e-08
GJB6	-3.46864	5.42742e-09	2.77641e-08
SLC47A2	-1.65888	5.4678e-09	2.79458e-08
KLHDC1	-1.06821	5.48168e-09	2.80084e-08
SULT1B1	-2.05774	5.50466e-09	2.81175e-08
AADAC	-2.32864	5.53105e-09	2.82356e-08
SERGEF	-0.529051	5.63557e-09	2.87353e-08
MGAT1	-0.527129	5.6564e-09	2.88244e-08
FAM162A	-0.72252	5.72671e-09	2.91741e-08
TSPO	-0.906727	5.74364e-09	2.92517e-08
FAM125A	-0.632494	5.77433e-09	2.93849e-08
CEND1	-1.51609	5.78424e-09	2.94238e-08
ACO1	-0.68677	5.79431e-09	2.94663e-08
D4S234E	-1.71998	5.8397e-09	2.96797e-08
CXCL12	-1.43519	5.84422e-09	2.96939e-08
LONRF2	-2.05998	5.90802e-09	3.00004e-08
LRRK2	-1.46017	5.91951e-09	3.00411e-08
LOC728264	-2.01668	5.93685e-09	3.01114e-08
PAMR1	-1.24549	5.99039e-09	3.03384e-08
MEIS2	-1.1064	6.02253e-09	3.04923e-08
CTSF	-1.26473	6.10204e-09	3.08858e-08
KRCC1	-0.764012	6.22777e-09	3.14853e-08
CRTAC1	-2.57324	6.23375e-09	3.15063e-08
PPAP2A	-0.888133	6.23935e-09	3.15254e-08
AK5	-1.92108	6.35068e-09	3.20597e-08
PPM1L	-1.05055	6.42635e-09	3.24228e-08
C17orf48	-0.554161	6.48536e-09	3.27109e-08
KCNIP4	-1.29483	6.5353e-09	3.29532e-08
GRIK5	-2.10062	6.57494e-09	3.31337e-08
MTMR3	-0.515073	6.69713e-09	3.37298e-08
PRDX6	-0.505594	6.7839e-09	3.4127e-08
DCLK2	-1.51715	6.86925e-09	3.45463e-08
PGCP	-0.90037	6.87496e-09	3.45649e-08
RAB3A	-0.922374	6.96616e-09	3.50133e-08
COX7C	-0.695942	6.9762e-09	3.50535e-08
COX5B	-0.733572	7.08054e-09	3.55468e-08
C7orf55	-0.723708	7.14012e-09	3.58147e-08
FLVCR2	-1.11083	7.1653e-09	3.59305e-08
SERPINB3	-4.59182	7.18395e-09	3.60136e-08
SECTM1	-1.28092	7.2713e-09	3.64409e-08
BTNL3	-2.56569	7.2896e-09	3.65114e-08
C19orf70	-0.701301	7.33333e-09	3.66773e-08
ADCY5	-2.09388	7.38586e-09	3.69079e-08
KIAA1644	-2.00737	7.55693e-09	3.7741e-08
S1PR5	-1.47169	7.56139e-09	3.77523e-08
WNK1	-0.704842	7.61775e-09	3.80117e-08
FAHD2A	-0.666173	7.87042e-09	3.92385e-08
LARP6	-1.32161	7.88799e-09	3.93148e-08
TMTC1	-1.52794	7.94417e-09	3.95714e-08
ULK3	-0.600916	7.94635e-09	3.95714e-08
LOC339290	-0.757761	8.02448e-09	3.99259e-08
COX6A1	-0.763109	8.24516e-09	4.09531e-08
DUSP26	-1.96837	8.24936e-09	4.09622e-08
C14orf132	-1.5612	8.40845e-09	4.17401e-08
ZFP2	-1.06602	8.44813e-09	4.19251e-08
DOCK9	-0.736046	8.47473e-09	4.2045e-08
GADD45G	-1.24007	8.59524e-09	4.26184e-08
ATP5A1	-0.62234	8.67141e-09	4.29714e-08
TCF21	-1.2237	8.68165e-09	4.29975e-08
WFDC1	-1.35538	8.90259e-09	4.40411e-08
BCHE	-2.33639	8.93566e-09	4.41921e-08
POPDC2	-1.97354	8.98266e-09	4.43991e-08
SBDS	-0.654141	9.006e-09	4.45017e-08
LRP1B	-2.3047	9.16508e-09	4.5249e-08
NCK2	-0.595877	9.2843e-09	4.57722e-08
CNDP2	-0.763044	9.40943e-09	4.63494e-08
RAB10	-0.508947	9.52822e-09	4.69211e-08
SPAG17	-2.89906	9.6108e-09	4.73112e-08
PDE4C	-1.5842	9.71612e-09	4.78055e-08
MAGEE1	-1.33063	9.7748e-09	4.80805e-08
RND3	-0.88545	9.80048e-09	4.81657e-08
TMEM132E	-1.71421	9.82427e-09	4.82689e-08
MOCS1	-1.00318	1.00188e-08	4.91826e-08
SIRT4	-0.988544	1.00378e-08	4.92617e-08
PTPN21	-0.682095	1.00576e-08	4.93453e-08
LOC399959	-1.71191	1.00851e-08	4.94662e-08
MBD5	-0.635888	1.01834e-08	4.99198e-08
RBM24	-1.92144	1.02477e-08	5.02207e-08
C13orf36	-3.41393	1.02558e-08	5.02462e-08
SEC11C	-0.804457	1.06199e-08	5.19709e-08
SPARCL1	-1.5904	1.0646e-08	5.20694e-08
TUBA1A	-1.1518	1.06444e-08	5.20694e-08
LOC134466	-1.45588	1.06817e-08	5.22291e-08
NDUFA6	-0.599327	1.11138e-08	5.42957e-08
CPEB1	-2.13774	1.12211e-08	5.47889e-08
RYR2	-2.06408	1.12199e-08	5.47889e-08
MFSD2A	-1.22379	1.13596e-08	5.54495e-08
NIPAL1	-1.28831	1.15673e-08	5.64157e-08
SLC8A1	-1.24157	1.17912e-08	5.74424e-08
C15orf27	-1.08499	1.18847e-08	5.78491e-08
ZNF582	-1.28992	1.18934e-08	5.78754e-08
R3HCC1	-0.603676	1.19567e-08	5.81506e-08
MVK	-0.738491	1.2025e-08	5.84499e-08
RABAC1	-0.727173	1.20236e-08	5.84499e-08
HAND2	-2.56549	1.21545e-08	5.90294e-08
BPHL	-0.743995	1.22317e-08	5.93875e-08
YPEL3	-0.764472	1.22846e-08	5.96275e-08
LSM10	-0.500501	1.25903e-08	6.1094e-08
FAM83C	-3.68939	1.26041e-08	6.1144e-08
STK32B	-1.36565	1.28224e-08	6.2168e-08
C17orf103	-0.801304	1.28644e-08	6.23365e-08
MGST2	-0.818439	1.31723e-08	6.37751e-08
ITGA8	-1.90705	1.31768e-08	6.37789e-08
CYB5R3	-0.546131	1.31822e-08	6.37873e-08
TLR3	-1.11429	1.32465e-08	6.40806e-08
SLC9A4	-2.7595	1.32571e-08	6.41138e-08
C9orf130	-0.92626	1.33231e-08	6.44147e-08
FAM166B	-1.50327	1.33302e-08	6.4431e-08
NKX6-2	-4.31282	1.34044e-08	6.47536e-08
SCAPER	-0.562572	1.34101e-08	6.47628e-08
FEZ1	-1.16776	1.37299e-08	6.62706e-08
AKR1A1	-0.601115	1.39398e-08	6.72461e-08
ZDHHC3	-0.517316	1.42583e-08	6.87439e-08
ERO1LB	-1.02406	1.49114e-08	7.17926e-08
SMAD5OS	-1.0042	1.56659e-08	7.52576e-08
C10orf140	-1.40562	1.58476e-08	7.6083e-08
ZNF132	-0.896031	1.5851e-08	7.6083e-08
MPND	-0.696113	1.59238e-08	7.639e-08
PRDX2	-0.696689	1.59561e-08	7.65024e-08
OAZ1	-0.589316	1.60044e-08	7.66914e-08
EEF2	-0.597651	1.60785e-08	7.70251e-08
CSRP2	-1.11214	1.60894e-08	7.70561e-08
SERP2	-1.44891	1.64329e-08	7.85485e-08
MGLL	-0.986881	1.65891e-08	7.92513e-08
VLDLR	-1.49278	1.67549e-08	7.99549e-08
GNAZ	-1.39649	1.68385e-08	8.03319e-08
ZNF34	-0.635117	1.68509e-08	8.03687e-08
SLC13A2	-3.33025	1.69422e-08	8.07819e-08
TMEM47	-1.214	1.73873e-08	8.28586e-08
LGI1	-2.80608	1.7481e-08	8.32818e-08
NFKBIA	-0.646357	1.75003e-08	8.33278e-08
TRPC1	-1.31122	1.76269e-08	8.39077e-08
CCDC101	-0.576981	1.77658e-08	8.4522e-08
ITGA7	-1.60272	1.80791e-08	8.59416e-08
RPLP1	-0.689259	1.81572e-08	8.62893e-08
RWDD1	-0.565383	1.81717e-08	8.63344e-08
RCBTB2	-0.748391	1.81856e-08	8.63766e-08
PERP	-1.10504	1.82568e-08	8.6667e-08
SNX12	-0.637832	1.83896e-08	8.72736e-08
PHLDB3	-0.923847	1.84986e-08	8.77183e-08
COQ4	-0.578424	1.8896e-08	8.95294e-08
PTRF	-1.18538	1.89435e-08	8.97298e-08
FAM149A	-1.28305	1.90307e-08	9.01033e-08
MRVI1	-1.46044	1.90328e-08	9.01033e-08
ODF3L1	-1.39677	1.91195e-08	9.04888e-08
NKX6-1	-3.39507	1.93771e-08	9.16074e-08
C1orf133	-1.62322	1.98561e-08	9.37693e-08
FLJ39582	-0.946417	2.00872e-08	9.48166e-08
COX6B1	-0.739847	2.02315e-08	9.54377e-08
NAPA	-0.505051	2.03794e-08	9.60617e-08
C1orf116	-1.20876	2.07613e-08	9.78037e-08
ATG4A	-0.576168	2.09402e-08	9.86194e-08
GSTA1	-2.66143	2.10324e-08	9.90268e-08
CIDEA	-3.97918	2.13344e-08	1.00421e-07
CLCA4	-4.23637	2.14669e-08	1.01017e-07
ENPEP	-1.39358	2.15486e-08	1.01374e-07
CYP4F12	-1.59879	2.17817e-08	1.02433e-07
FAM98C	-0.677949	2.18422e-08	1.02672e-07
FBXL15	-0.644992	2.1949e-08	1.03145e-07
FOXP2	-2.10802	2.20026e-08	1.03369e-07
TCEAL2	-2.72903	2.20914e-08	1.03758e-07
AQPEP	-1.95005	2.23952e-08	1.05099e-07
CHAC1	-1.21575	2.24065e-08	1.05124e-07
NPPC	-2.85306	2.26182e-08	1.06088e-07
CNN3	-0.78618	2.30958e-08	1.0821e-07
BCL2	-1.01796	2.33081e-08	1.09176e-07
ZNF431	-0.792237	2.3317e-08	1.09188e-07
C6orf168	-1.96634	2.34873e-08	1.09836e-07
COX7B	-0.708016	2.36399e-08	1.1049e-07
TRIM29	-2.26086	2.37171e-08	1.10821e-07
RAB37	-1.26134	2.40093e-08	1.12156e-07
PLD1	-0.981871	2.41304e-08	1.12691e-07
MARCH8	-0.706864	2.41514e-08	1.12759e-07
GABRA5	-3.17645	2.43813e-08	1.1377e-07
SCAMP2	-0.548306	2.4447e-08	1.14046e-07
SLC25A6	-0.683412	2.46294e-08	1.14835e-07
NR3C1	-0.865134	2.48948e-08	1.15947e-07
MUC21	-5.19821	2.49759e-08	1.16294e-07
EVPLL	-2.33437	2.5139e-08	1.16987e-07
PITPNM2	-0.761752	2.51474e-08	1.16987e-07
NDUFB2	-0.585362	2.52413e-08	1.17371e-07
ASPG	-2.91716	2.54045e-08	1.18067e-07
ATP5G3	-0.63976	2.55258e-08	1.18599e-07
WSCD2	-2.35742	2.5597e-08	1.18897e-07
SNX33	-0.559868	2.57008e-08	1.19347e-07
VIP	-2.9403	2.58197e-08	1.19835e-07
PDE8B	-1.44538	2.61324e-08	1.21254e-07
ABCA9	-1.81008	2.6362e-08	1.22286e-07
IGSF3	-0.949783	2.65472e-08	1.23013e-07
BBS2	-0.570448	2.71886e-08	1.2585e-07
FBXO27	-1.58144	2.75139e-08	1.27253e-07
DTX3	-1.1367	2.75343e-08	1.27314e-07
ETV2	-1.01648	2.7695e-08	1.28009e-07
PPM1M	-0.689385	2.80323e-08	1.29513e-07
RIC3	-1.89492	2.80462e-08	1.29542e-07
NDST1	-0.69077	2.81595e-08	1.3003e-07
LOC100130093	-0.853962	2.83297e-08	1.30746e-07
SLC22A5	-0.608855	2.84317e-08	1.31182e-07
LOC401093	-1.78291	2.89729e-08	1.33608e-07
EDF1	-0.579505	2.90609e-08	1.33942e-07
CAV1	-1.40481	2.91265e-08	1.34209e-07
MASP1	-1.78931	2.93352e-08	1.3499e-07
WNT9A	-1.8716	2.96251e-08	1.36216e-07
HMOX2	-0.597757	2.96423e-08	1.36258e-07
RHOU	-0.976751	2.97675e-08	1.36798e-07
C9orf172	-1.13893	2.97758e-08	1.36799e-07
GALNTL2	-1.57816	2.99207e-08	1.37428e-07
LEPREL1	-1.432	3.04684e-08	1.39758e-07
GPR15	-2.18957	3.05063e-08	1.39895e-07
CDKL2	-1.69336	3.06679e-08	1.40599e-07
ASB1	-0.540155	3.14582e-08	1.44107e-07
C11orf68	-0.565	3.24866e-08	1.48739e-07
RNASE4	-0.999723	3.26581e-08	1.49405e-07
ZBED2	-1.87659	3.31172e-08	1.51425e-07
JPH4	-1.36939	3.33568e-08	1.5244e-07
AMT	-1.14822	3.35344e-08	1.53212e-07
VAT1L	-1.35227	3.36442e-08	1.53672e-07
TMED6	-1.7479	3.42548e-08	1.56378e-07
RNF217	-1.17777	3.46792e-08	1.58232e-07
DENND2A	-1.0073	3.4973e-08	1.59531e-07
ARSG	-0.927017	3.51262e-08	1.60187e-07
FRAT1	-0.719368	3.52005e-08	1.60441e-07
SDHD	-0.542331	3.53981e-08	1.61299e-07
FAM25A	-5.71382	3.54109e-08	1.61315e-07
PGLYRP3	-3.8804	3.57979e-08	1.62992e-07
RAB4B	-0.682371	3.61538e-08	1.6457e-07
CHMP2A	-0.597747	3.64565e-08	1.6586e-07
ZCCHC12	-1.91363	3.64474e-08	1.6586e-07
ADRA1D	-2.06833	3.65245e-08	1.66081e-07
ITLN2	-3.72035	3.6534e-08	1.66081e-07
FAU	-0.614952	3.68616e-08	1.67477e-07
NCRNA00092	-1.47848	3.68603e-08	1.67477e-07
SPRR3	-4.81249	3.69712e-08	1.67848e-07
ADH7	-4.84342	3.70342e-08	1.6809e-07
LOC643763	-2.22644	3.76299e-08	1.70569e-07
ANKRD37	-1.29063	3.7654e-08	1.70634e-07
HIPK3	-0.762924	3.78331e-08	1.714e-07
PEG3	-1.80845	3.87782e-08	1.75544e-07
C12orf57	-0.803937	3.88315e-08	1.75739e-07
TMEM54	-0.939762	3.91348e-08	1.77065e-07
KRT78	-5.49013	3.91823e-08	1.77188e-07
LDOC1	-1.33867	3.93176e-08	1.77753e-07
PTPRCAP	-1.5168	3.93686e-08	1.77937e-07
PCDHGA2	-1.37293	3.95218e-08	1.78582e-07
ANG	-1.10785	3.95404e-08	1.7862e-07
KCNA1	-3.22349	3.97843e-08	1.79628e-07
PTPRS	-1.2933	3.9971e-08	1.80423e-07
ANK3	-0.774988	4.0029e-08	1.80638e-07
GNG11	-0.952368	4.00973e-08	1.80899e-07
CEP68	-0.654957	4.05978e-08	1.83061e-07
SNURF	-2.63163	4.12095e-08	1.85723e-07
PTX3	-1.53969	4.13336e-08	1.86185e-07
POLR3GL	-0.54747	4.13955e-08	1.86414e-07
TMEM91	-0.856766	4.16436e-08	1.87483e-07
FAM46A	-0.855903	4.16745e-08	1.87524e-07
ACTN2	-3.0079	4.18545e-08	1.88285e-07
MPZL2	-1.03181	4.20644e-08	1.8918e-07
AHNAK2	-1.73037	4.21784e-08	1.89644e-07
DNAJC27	-0.57013	4.24987e-08	1.90984e-07
SRPX	-1.5291	4.28925e-08	1.92704e-07
DBP	-0.795243	4.31074e-08	1.93569e-07
PTBP2	-0.85596	4.34154e-08	1.948e-07
[truncated: 1,839 more rows]
