# Supplementary material for: NF-Y subunits overexpression in gastric adenocarcinomas (STAD)
Source: Sci Rep. 2021 Dec 9;11:23764. doi: 10.1038/s41598-021-03027-y (PMC8660849; doi:10.1038/s41598-021-03027-y)
Supplement: Supplementary file 13 — Supplementary Table S2. [file 41598_2021_3027_MOESM13_ESM.xlsx]

## Sheet: Up_common
Supplementary Table 2. Differentially expressed genes in STAD subtypes.
List of upregulated and downregulated genes in STAD TCGA subtypes, compared to normal adjacent tissue, as computed by DESeq2. The “common” designation refers to DEG found in all four subtypes, whereas “excl” indicates genes differentially expressed in only one of them. DEG are sorted according to False Discovery Rate, and the inclusion parameters are the following: FDR < 0.01, |log2FC| > 0.5.
Gene	Log2FC_CIN_NT	pvalue_CIN_NT	FDR_CIN_NT	Log2FC_EBV_NT	pvalue_EBV_NT	FDR_EBV_NT	Log2FC_GS_NT	pvalue_GS_NT	FDR_GS_NT	Log2FC_MSI_NT	pvalue_MSI_NT	FDR_MSI_NT
CSAG2	25.0458	2.00266e-171	3.4588e-167	20.939	3.2736e-71	5.65383e-67	21.6789	3.22938e-105	5.57747e-101	24.1876	9.13273e-133	1.57731e-128
CST1	8.19823	1.3349e-99	7.685e-96	7.92234	6.38235e-53	1.83716e-49	7.61339	5.542e-69	3.19053e-65	7.6728	4.22472e-71	1.4593e-67
ESM1	5.41553	6.57196e-105	5.67521e-101	5.43973	1.73748e-62	1.00027e-58	4.16276	3.33902e-51	1.4417e-47	4.56826	3.34855e-62	5.78328e-59
COL10A1	7.39649	2.68349e-98	1.15867e-94	6.47071	1.03191e-43	6.85467e-41	7.50236	2.22907e-81	1.92491e-77	7.89225	3.39374e-91	2.93066e-87
GABRD	3.68623	1.74993e-53	8.88913e-51	3.80377	3.0817e-34	5.84879e-32	3.21881	7.27116e-34	4.33035e-31	3.48029	6.83142e-40	8.87109e-38
WNT2	4.62356	1.13141e-51	4.88513e-49	4.82271	1.13857e-32	1.75574e-30	4.90831	6.53124e-47	1.43816e-43	5.00777	1.77173e-49	8.99989e-47
COL11A1	7.13538	3.68313e-66	5.78285e-63	6.47269	8.2122e-32	1.1168e-29	6.70338	2.58635e-47	7.4448e-44	8.1798	1.3254e-70	3.81515e-67
ACAN	3.86148	1.6094e-54	8.68621e-52	3.78954	3.89826e-30	4.23439e-28	3.61573	1.45379e-38	1.47696e-35	3.39085	1.24193e-34	7.71563e-33
SSX1	24.1316	1.04202e-87	3.59935e-84	18.542	1.26746e-29	1.28014e-27	18.6256	5.80993e-42	7.16738e-39	17.9298	1.73797e-39	2.08448e-37
MTHFD1L	1.98182	7.06673e-70	1.52562e-66	2.20281	1.39089e-48	2.18382e-45	1.41943	1.78904e-29	7.27277e-27	2.25591	5.82538e-73	2.51525e-69
ENC1	1.84315	5.76324e-33	3.42051e-31	2.97539	1.06813e-46	1.3177e-43	1.89054	9.90936e-28	3.05615e-25	2.04039	1.63707e-32	7.89771e-31
BAAT	6.80117	1.86146e-45	4.40401e-43	8.35883	6.32293e-40	2.53961e-37	5.79118	2.45865e-27	6.96122e-25	5.3612	5.52425e-24	9.83602e-23
TREM2	2.50569	1.76384e-24	4.24873e-23	3.33262	3.72782e-24	1.60157e-22	3.25971	2.3457e-32	1.22766e-29	2.81038	7.79818e-25	1.54452e-23
TM7SF4	3.96358	1.0645e-26	3.16102e-25	4.89251	3.24724e-26	1.92065e-24	4.10994	1.99314e-24	4.30295e-22	4.28715	9.05241e-27	2.21137e-25
MMP11	4.6021	6.89831e-55	4.25503e-52	3.87615	1.50862e-22	4.80727e-21	3.68115	1.18189e-28	4.16578e-26	4.59649	2.14397e-44	5.21529e-42
LOC541471	1.91677	6.48025e-36	5.25448e-34	2.24203	9.41083e-28	7.52474e-26	1.69913	4.99961e-23	8.72204e-21	1.86382	8.5054e-28	2.3097e-26
HOXC9	4.75693	2.64971e-49	8.67383e-47	4.6447	5.49837e-28	4.58756e-26	3.52644	8.0617e-23	1.37855e-20	4.56971	9.04883e-38	8.26891e-36
CTHRC1	3.52474	2.46928e-51	1.04017e-48	3.0253	6.00503e-22	1.77287e-20	3.73993	5.28065e-46	1.01336e-42	3.58163	5.53155e-43	1.0615e-40
CLSPN	2.69128	9.29109e-61	1.00292e-57	2.89136	9.28302e-40	3.56282e-37	1.80004	1.10262e-22	1.867e-20	2.81124	9.11808e-54	6.84689e-51
SDS	2.57945	1.42281e-27	4.65406e-26	3.20064	7.84872e-24	3.18954e-22	2.91852	5.44438e-28	1.74129e-25	2.52059	1.33251e-21	1.90196e-20
OLR1	2.93224	4.84752e-28	1.7086e-26	3.41517	1.30221e-21	3.63335e-20	3.34183	6.65739e-29	2.44638e-26	3.32531	4.61535e-29	1.43109e-27
CST4	6.84219	2.92479e-41	4.31745e-39	6.03414	1.55252e-21	4.29705e-20	6.54647	1.95641e-32	1.08997e-29	5.75363	1.06947e-25	2.33808e-24
INHBA	3.5294	1.2405e-49	4.259e-47	3.03643	2.33717e-21	6.31098e-20	3.65105	2.19221e-42	2.91244e-39	3.66142	2.87572e-43	5.77519e-41
STRA6	5.10467	3.0361e-49	9.71046e-47	4.6612	6.78695e-24	2.79089e-22	4.53409	1.37996e-31	6.62038e-29	3.55111	2.74578e-20	3.44264e-19
NFE2L3	2.4072	7.4382e-58	6.76133e-55	2.66239	1.01157e-39	3.79799e-37	1.59882	2.6374e-21	3.82777e-19	2.71082	5.27937e-59	7.01385e-56
TMEM26	1.86315	2.30057e-26	6.55662e-25	2.15435	1.85674e-20	4.51659e-19	2.01897	6.26568e-25	1.44286e-22	1.72469	6.93379e-19	7.66668e-18
KIF14	2.98055	3.08734e-70	7.61735e-67	2.80799	1.04288e-35	2.40154e-33	1.70937	1.34512e-19	1.54877e-17	2.92204	5.78715e-55	5.26052e-52
ADAM12	3.50521	7.18423e-39	8.10973e-37	3.18749	9.67107e-19	1.82546e-17	4.29139	6.47967e-46	1.1191e-42	4.40111	6.13846e-49	2.94492e-46
FAM40B	2.72739	2.54902e-35	1.92245e-33	3.38963	9.94662e-31	1.16863e-28	2.22744	1.68451e-19	1.91402e-17	3.34964	1.07567e-42	1.99763e-40
IBSP	7.39455	9.37423e-42	1.45858e-39	6.4782	3.19119e-22	9.70614e-21	5.30349	2.3909e-19	2.6989e-17	7.77111	3.08147e-40	4.29194e-38
MFI2	3.59783	7.34334e-39	8.23551e-37	3.77441	2.39095e-24	1.07257e-22	2.78155	2.86151e-19	3.18846e-17	2.83491	3.00092e-20	3.75029e-19
SPP1	3.70219	1.33414e-26	3.8922e-25	5.14072	3.2285e-28	2.7741e-26	3.4967	2.98305e-19	3.30259e-17	4.54681	6.57555e-32	2.88973e-30
FCGR1A	1.92862	5.39417e-18	6.22329e-17	3.53047	2.05228e-32	2.95374e-30	2.36621	2.89189e-21	4.12776e-19	2.72768	3.75564e-28	1.05986e-26
TEAD4	1.49964	7.26418e-28	2.46483e-26	1.77459	5.40562e-22	1.61244e-20	1.36497	7.56585e-19	7.91869e-17	1.63683	8.32693e-27	2.04282e-25
BGN	2.45263	3.0762e-33	1.87735e-31	2.37033	6.40373e-18	1.08884e-16	3.30136	6.66163e-47	1.43816e-43	2.38764	1.01461e-25	2.22378e-24
SNX10	1.79005	1.91772e-29	8.00025e-28	2.75575	3.65146e-38	1.10639e-35	1.57231	1.25165e-18	1.2716e-16	2.0397	1.02337e-30	3.83399e-29
DMBX1	4.99799	7.04612e-35	5.13475e-33	4.49018	5.78119e-18	9.91528e-17	3.97474	5.36347e-19	5.71806e-17	5.85782	5.91e-40	7.79172e-38
PGM2L1	1.90259	1.41983e-41	2.11396e-39	1.82112	6.40625e-22	1.88167e-20	1.58132	1.62977e-23	3.05953e-21	1.33541	1.79335e-17	1.69159e-16
SLC39A10	2.00339	1.31771e-47	3.79303e-45	1.80295	2.75323e-22	8.43105e-21	1.35832	2.18249e-18	2.1058e-16	1.52429	4.34672e-23	7.00301e-22
NEB	5.00732	1.11586e-35	8.68113e-34	6.29728	1.46368e-31	1.90069e-29	4.41172	1.29525e-22	2.15098e-20	3.78312	2.73164e-17	2.51617e-16
KIAA1199	3.89169	5.81546e-35	4.274e-33	3.60638	1.917e-17	3.03192e-16	3.52924	2.42365e-23	4.40619e-21	3.92426	6.66984e-29	2.03114e-27
BMP8A	1.7872	6.03273e-27	1.83759e-25	1.89712	1.98662e-17	3.13342e-16	1.96152	8.31928e-26	2.11298e-23	1.89289	1.66367e-24	3.14025e-23
HTRA4	3.18187	5.80656e-22	1.05675e-20	4.31729	5.93502e-25	3.00597e-23	3.14608	3.67232e-18	3.39169e-16	3.21448	3.76946e-19	4.269e-18
RUNX1	1.32447	5.76776e-25	1.44789e-23	1.83748	1.93881e-26	1.1959e-24	1.49547	3.55014e-25	8.59182e-23	1.20272	4.3517e-17	3.9023e-16
ECT2	2.46285	6.93497e-66	9.98115e-63	2.8265	1.79406e-48	2.5821e-45	1.38949	7.56588e-18	6.59951e-16	2.78853	6.79226e-68	1.67585e-64
APOC1	2.75026	1.12717e-22	2.24536e-21	3.85282	1.80223e-24	8.30037e-23	2.70248	1.04322e-17	8.74636e-16	2.78387	5.70961e-19	6.34153e-18
ITGAX	1.63502	8.32466e-17	8.29153e-16	2.35071	5.23204e-19	1.03154e-17	2.18925	3.277e-23	5.83475e-21	1.88232	7.94459e-18	7.78282e-17
GLT25D1	0.843989	7.15512e-23	1.45042e-21	1.1604	7.97075e-24	3.21642e-22	0.820243	1.68793e-17	1.37511e-15	1.18999	1.37921e-35	9.60499e-34
FAP	2.93624	4.87931e-32	2.68377e-30	2.77332	1.14515e-16	1.62647e-15	3.61576	3.40499e-38	3.09514e-35	3.38867	2.89728e-34	1.73746e-32
GDF15	2.65423	2.30823e-26	6.56761e-25	2.76993	1.71779e-16	2.36964e-15	2.32965	1.07836e-16	7.85835e-15	3.04407	8.60993e-28	2.33441e-26
KIF26B	2.79479	1.51082e-36	1.27909e-34	2.39102	8.77907e-16	1.09872e-14	2.60909	9.04832e-26	2.26483e-23	2.4962	4.44314e-24	8.01854e-23
PRKCG	3.85036	1.00249e-23	2.23984e-22	5.57903	1.04725e-27	8.29682e-26	3.73647	3.2515e-18	3.0355e-16	3.3971	1.54692e-15	1.19968e-14
MSR1	1.72524	2.12881e-15	1.84294e-14	2.6852	4.11481e-20	9.45038e-19	2.36564	3.6014e-22	5.65452e-20	2.24287	2.19261e-20	2.79061e-19
E2F3	1.51504	6.54574e-58	6.28064e-55	1.33546	5.59809e-26	3.24445e-24	0.856446	6.77407e-16	4.51718e-14	1.17602	5.03618e-29	1.55599e-27
SALL4	5.82653	1.01952e-71	2.93469e-68	3.37028	4.74013e-15	5.37184e-14	4.27163	5.11451e-32	2.59802e-29	3.22597	3.32412e-19	3.78949e-18
SOX4	2.02648	1.23529e-35	9.56346e-34	2.32944	1.87485e-26	1.16059e-24	1.53519	4.58626e-17	3.50484e-15	1.40962	7.75265e-15	5.61644e-14
C1QTNF6	1.99879	1.56495e-30	7.42532e-29	1.8237	6.06805e-15	6.77448e-14	2.31647	2.0747e-32	1.11976e-29	2.1605	7.75544e-29	2.3376e-27
CHRNA1	3.67838	8.9148e-32	4.7816e-30	3.16138	6.30259e-15	7.00013e-14	3.49905	4.92091e-24	9.99871e-22	3.27237	1.68814e-21	2.38396e-20
C4BPA	5.786	3.42017e-34	2.34404e-32	6.80793	4.10692e-27	2.84862e-25	4.46221	4.19506e-17	3.22013e-15	4.08107	9.3341e-15	6.69259e-14
ADAMTS12	2.71599	1.34225e-26	3.90928e-25	2.64876	8.69897e-15	9.44905e-14	3.31272	4.2193e-31	1.91767e-28	3.30691	1.82654e-31	7.56505e-30
ADAMTS2	2.05578	6.73576e-19	8.67511e-18	2.4063	1.08994e-14	1.16848e-13	2.8775	1.96229e-28	6.77816e-26	2.66138	6.30578e-25	1.26196e-23
COL1A1	2.93988	1.24035e-35	9.56346e-34	2.45354	1.11731e-14	1.19635e-13	3.93063	1.12591e-49	3.88911e-46	3.28865	7.80973e-36	5.64359e-34
PLA2G7	1.88408	3.68155e-16	3.41482e-15	3.07162	4.53661e-23	1.57333e-21	2.0543	2.57254e-15	1.5481e-13	2.21445	8.31732e-18	8.12951e-17
HELLS	2.03427	6.98016e-43	1.18191e-40	2.66837	3.59022e-41	1.72241e-38	1.31234	3.06364e-15	1.81206e-13	2.29599	4.84329e-44	1.08783e-41
MAGEA3	11.0848	7.04193e-41	9.80816e-39	8.19003	2.05339e-14	2.1236e-13	7.78542	1.64074e-17	1.343e-15	9.70297	1.14888e-26	2.78294e-25
LOC286467	4.02659	1.68035e-27	5.45515e-26	3.93685	6.21664e-17	9.07587e-16	3.19536	3.91491e-15	2.24632e-13	4.48916	8.0498e-29	2.41368e-27
TNFRSF10B	1.20658	1.14793e-22	2.28146e-21	1.56726	3.03145e-21	7.96899e-20	1.07782	6.85266e-15	3.78123e-13	1.77654	2.70456e-38	2.63901e-36
TNFSF11	2.72706	3.26563e-26	9.11159e-25	2.62341	1.82309e-14	1.90137e-13	2.83632	6.54874e-23	1.13103e-20	2.17042	3.04192e-14	2.05785e-13
DCLK3	2.39285	6.36158e-26	1.72482e-24	2.21558	5.19881e-14	5.11325e-13	2.38601	2.01125e-21	2.96891e-19	1.97546	2.34407e-15	1.79135e-14
FOXS1	2.42032	1.27883e-28	4.8649e-27	2.77246	1.66808e-21	4.60215e-20	3.4668	9.28789e-46	1.45828e-42	1.80008	1.13197e-13	7.21142e-13
FAM72A	3.24373	1.07436e-59	1.09149e-56	2.81063	2.06481e-27	1.5521e-25	1.70255	1.43111e-14	7.58179e-13	2.99494	1.1306e-42	2.0773e-40
STIL	2.33546	7.35831e-55	4.38226e-52	2.56225	3.23243e-37	9.00441e-35	1.29347	1.46191e-14	7.72128e-13	2.65027	7.39387e-57	7.98122e-54
HMGA2	4.74775	7.07e-44	1.35673e-41	4.79186	1.45671e-25	8.01236e-24	2.95923	1.23628e-14	6.64091e-13	2.91438	1.92313e-14	1.32486e-13
LRFN4	2.20816	3.88068e-42	6.14892e-40	2.33402	1.08187e-26	6.86946e-25	1.39837	1.78522e-14	9.25902e-13	2.37265	2.82814e-39	3.23475e-37
LAMC2	2.4261	1.46004e-23	3.2082e-22	2.8724	1.35884e-18	2.52621e-17	2.07861	2.4486e-14	1.24381e-12	2.72719	6.53449e-24	1.15278e-22
MTBP	2.3705	3.36544e-67	6.45828e-64	2.156	2.66917e-32	3.77862e-30	1.16167	3.62978e-14	1.79114e-12	2.13283	8.79256e-45	2.33625e-42
FCGR3A	1.67866	3.17588e-13	2.10964e-12	3.24508	1.1745e-25	6.50156e-24	2.01285	7.62503e-15	4.14125e-13	2.61186	2.76062e-24	5.08301e-23
CCR8	1.8834	3.57203e-13	2.36099e-12	2.94212	2.50717e-18	4.45946e-17	2.28607	1.66621e-15	1.01686e-13	2.18703	1.6092e-14	1.12157e-13
MGC12982	2.47427	5.86564e-44	1.13826e-41	2.44487	7.93447e-25	3.87108e-23	1.49658	6.31368e-14	2.97933e-12	2.21037	5.34288e-29	1.63902e-27
APLN	3.16336	2.21382e-32	1.23738e-30	2.8926	6.50686e-16	8.31828e-15	2.24555	6.75807e-14	3.15456e-12	2.61745	1.32133e-18	1.41043e-17
CHIT1	3.59861	3.22755e-15	2.72316e-14	5.44166	6.34256e-19	1.23637e-17	4.20844	2.17482e-16	1.50849e-14	3.65853	6.23987e-13	3.66685e-12
MEST	2.40721	4.27983e-38	4.45283e-36	2.1154	3.44081e-17	5.2174e-16	1.56181	9.40925e-14	4.27651e-12	1.93913	1.13326e-20	1.48276e-19
RPLP0P2	2.92847	5.03549e-28	1.76406e-26	2.56478	5.22594e-13	4.49936e-12	3.06062	1.10601e-24	2.44895e-22	2.52608	1.47466e-17	1.4079e-16
CEP135	0.859941	1.26311e-16	1.23389e-15	1.10894	1.67289e-15	2.00364e-14	0.861868	1.46115e-13	6.45411e-12	0.942941	3.53273e-16	2.89989e-15
CELSR3	3.05669	6.61512e-41	9.36473e-39	2.2057	6.34396e-13	5.40535e-12	1.93304	4.72025e-14	2.28998e-12	2.32623	5.902e-20	7.18854e-19
PARP14	1.06633	9.72976e-17	9.61342e-16	1.8472	1.06724e-26	6.80157e-25	1.05182	3.0951e-13	1.29746e-11	1.50543	7.14904e-26	1.58499e-24
AMH	3.00475	4.02519e-19	5.27459e-18	4.43007	4.65137e-23	1.6099e-21	2.74005	3.36399e-13	1.38662e-11	3.37393	1.62556e-19	1.90211e-18
LIF	2.15881	1.65421e-25	4.28977e-24	1.96085	1.75048e-12	1.39449e-11	2.15754	1.6136e-20	2.11125e-18	2.70028	1.07639e-31	4.61299e-30
NOX1	5.94768	1.06916e-32	6.13471e-31	4.98195	8.68293e-14	8.34054e-13	4.07932	3.18379e-13	1.33141e-11	4.87738	1.62218e-18	1.71777e-17
HOTAIR	5.93796	3.34823e-43	5.84114e-41	3.85385	2.03677e-12	1.6092e-11	5.09512	3.43695e-27	9.57411e-25	6.89109	5.45977e-49	2.69416e-46
ATAD5	1.92004	1.88303e-46	4.78262e-44	2.15852	2.64454e-33	4.52217e-31	1.08862	4.83889e-13	1.93904e-11	1.88077	2.07119e-36	1.61862e-34
CHI3L1	2.06474	1.52334e-12	9.38624e-12	2.78426	1.35295e-12	1.09961e-11	2.87891	1.73096e-18	1.71812e-16	2.54783	5.01912e-15	3.70766e-14
SULF1	2.29307	5.9782e-22	1.08455e-20	2.22814	3.58883e-12	2.73413e-11	2.90906	1.64669e-27	4.82034e-25	2.68619	4.74446e-24	8.51784e-23
FMNL2	1.11504	6.50709e-20	9.47589e-19	1.63553	2.17065e-23	7.94263e-22	0.981497	8.35721e-13	3.20039e-11	1.14962	2.95267e-17	2.70821e-16
DNAH2	3.8852	1.14928e-23	2.55131e-22	3.59756	3.37138e-12	2.58558e-11	3.19048	1.92097e-13	8.33597e-12	3.77141	1.90213e-18	2.0056e-17
HOXC10	7.20734	2.97607e-64	3.95382e-61	3.88417	5.64181e-12	4.18017e-11	5.9469	5.76413e-36	3.82893e-33	7.28573	6.88968e-54	5.40871e-51
BMP1	1.08506	2.6595e-17	2.80074e-16	1.18655	6.03002e-12	4.44303e-11	1.3486	8.19158e-21	1.11399e-18	1.30395	7.5308e-20	9.06373e-19
CENPF	2.49073	1.25765e-49	4.259e-47	2.39805	2.98009e-26	1.78713e-24	1.34094	1.30574e-12	4.75767e-11	2.44818	5.9009e-39	6.53298e-37
IL8	3.27113	3.81685e-22	7.10354e-21	3.12675	6.27842e-12	4.61228e-11	2.83179	9.21258e-14	4.20927e-12	3.98987	3.57316e-26	8.23926e-25
MAGEA6	10.3965	1.95598e-39	2.36236e-37	7.03065	9.57874e-12	6.89023e-11	6.85025	5.61057e-15	3.14611e-13	8.6249	3.86595e-23	6.28117e-22
TTYH3	1.6921	3.60987e-28	1.29618e-26	2.24907	1.61919e-27	1.24289e-25	1.21533	2.04662e-12	7.12644e-11	1.23325	6.39011e-13	3.74749e-12
ATAD2	2.18493	5.7549e-61	6.62619e-58	2.14023	3.48436e-33	5.84256e-31	1.04339	2.57117e-12	8.77601e-11	2.05806	4.84993e-44	1.08783e-41
RNFT2	2.62757	4.63845e-45	1.02706e-42	2.02764	4.43616e-16	5.83526e-15	1.46428	2.60099e-12	8.82549e-11	1.914	2.84467e-20	3.56017e-19
ANGPT2	2.18498	1.35748e-30	6.49446e-29	1.77136	3.96472e-12	3.00328e-11	1.55827	2.89061e-13	1.22362e-11	1.44301	9.5192e-12	4.87852e-11
BIRC7	5.18252	5.35268e-32	2.92551e-30	3.91072	3.96252e-12	3.00292e-11	3.45273	1.01744e-12	3.79827e-11	3.33008	4.41552e-12	2.3559e-11
NPSR1	4.5271	4.22475e-14	3.09045e-13	5.51614	5.75519e-12	4.25869e-11	4.75746	1.40591e-12	5.09047e-11	6.35711	1.42927e-21	2.0317e-20
ATP11A	2.16606	6.77274e-53	3.34206e-50	2.21155	3.42509e-31	4.25574e-29	1.111	2.85453e-12	9.53589e-11	1.46379	1.75249e-20	2.24868e-19
OSBPL3	1.5056	9.66634e-34	6.37203e-32	1.67192	1.5649e-23	5.97952e-22	0.975085	3.02377e-12	1.00623e-10	1.24547	2.63096e-19	3.01322e-18
KIAA1524	1.96472	1.76624e-56	1.32629e-53	2.17496	3.1209e-39	1.07802e-36	0.971481	3.03574e-12	1.00827e-10	1.96306	6.41013e-46	2.17077e-43
BRCA2	2.30834	2.4678e-44	5.26189e-42	2.32016	1.32302e-25	7.30029e-24	1.28986	3.69257e-12	1.20557e-10	2.13767	3.59066e-31	1.41909e-29
CMTM1	1.04021	3.32077e-19	4.40838e-18	1.66126	8.21224e-27	5.4762e-25	0.900766	4.57388e-12	1.46559e-10	1.21312	5.4076e-21	7.29076e-20
ALPP	8.75959	8.69142e-46	2.11422e-43	5.19159	2.19496e-11	1.50852e-10	7.28101	2.34577e-27	6.75229e-25	7.83929	8.13166e-32	3.51985e-30
OLFML2B	1.55325	1.4817e-12	9.1362e-12	2.24361	3.01155e-14	3.04344e-13	2.7033	6.1002e-28	1.91557e-25	1.61561	4.09128e-11	1.95749e-10
AAA1	4.28053	2.37962e-13	1.59979e-12	5.26623	3.87172e-13	3.37549e-12	4.3512	7.09389e-12	2.17617e-10	5.26882	5.82788e-17	5.14851e-16
KIF23	2.38085	1.55698e-56	1.2223e-53	2.26679	2.77581e-29	2.59141e-27	1.15677	7.2828e-12	2.22622e-10	2.34774	1.12022e-44	2.88767e-42
SEPT11	0.765168	3.58288e-15	3.0068e-14	0.865652	3.68937e-11	2.464e-10	1.09403	1.38689e-23	2.66145e-21	1.18077	1.29379e-27	3.46973e-26
IGFL2	2.99643	3.20131e-11	1.69653e-10	5.60529	6.06686e-21	1.54089e-19	3.52415	2.61606e-12	8.85922e-11	4.44602	5.67937e-19	6.312e-18
KNTC1	1.70844	1.35624e-43	2.49188e-41	1.84613	8.36839e-29	7.48863e-27	0.94266	1.05466e-11	3.14051e-10	1.62595	2.926e-32	1.36951e-30
PRR5-ARHGAP8	2.61572	8.97637e-37	7.71298e-35	2.94691	2.64927e-27	1.91446e-25	1.56733	1.06861e-11	3.17114e-10	2.17286	1.84137e-21	2.59611e-20
ATR	1.15827	1.71383e-24	4.13979e-23	1.5403	5.21456e-24	2.18065e-22	0.865982	1.07741e-11	3.18086e-10	0.919148	3.55964e-13	2.14885e-12
ZNF267	0.930459	2.83013e-23	6.0494e-22	1.25429	1.78874e-23	6.68687e-22	0.71399	1.12156e-11	3.2999e-10	0.873277	5.56245e-17	4.92662e-16
DNMT1	1.09233	1.53303e-24	3.7239e-23	1.5518	3.49437e-27	2.47341e-25	0.815147	1.13332e-11	3.32883e-10	1.22234	1.04835e-24	2.03667e-23
LEMD1	3.40334	5.50062e-14	3.97328e-13	4.40249	1.90394e-13	1.73616e-12	3.42494	1.17511e-11	3.43988e-10	3.62549	4.60316e-13	2.74616e-12
HEATR1	1.26698	2.18185e-38	2.32609e-36	1.05158	1.29059e-15	1.57636e-14	0.744203	1.28049e-11	3.71062e-10	1.05155	5.17063e-22	7.64975e-21
ARHGAP11A	1.97712	1.92586e-45	4.4948e-43	2.02276	4.73681e-27	3.24641e-25	1.05458	1.87351e-11	5.16066e-10	2.27317	2.99767e-48	1.36244e-45
TIMP1	1.34797	7.56015e-14	5.35128e-13	1.64837	1.09361e-11	7.80162e-11	2.13207	6.9356e-26	1.78783e-23	1.29951	1.02285e-10	4.68583e-10
PABPC1L	3.08913	3.2418e-56	2.23957e-53	1.98306	4.12722e-14	4.10134e-13	1.47159	2.06895e-11	5.62723e-10	1.6679	1.9054e-14	1.31475e-13
C1orf112	1.79773	2.78819e-56	2.00645e-53	1.51508	2.07468e-23	7.64003e-22	0.85353	2.24975e-11	6.06168e-10	1.51538	4.16696e-33	2.17424e-31
PIK3AP1	1.37467	2.23354e-14	1.69191e-13	1.96184	5.45475e-16	7.06744e-15	1.5596	1.27727e-14	6.82962e-13	1.28668	1.45609e-10	6.57296e-10
BLM	2.07884	1.56983e-33	9.96785e-32	1.71254	1.30739e-13	1.22507e-12	1.29121	2.49797e-11	6.64753e-10	1.63735	1.43711e-17	1.37281e-16
XRCC2	2.16434	2.17243e-47	5.95555e-45	2.4103	9.98544e-34	1.81535e-31	1.11918	2.51436e-11	6.68085e-10	2.20726	2.62778e-40	3.72003e-38
C6orf150	1.22847	8.44567e-19	1.07018e-17	2.155	4.89474e-31	5.91168e-29	1.03896	2.57793e-11	6.82875e-10	1.45045	6.08892e-21	8.15839e-20
ACTBL2	3.98808	1.22384e-18	1.51737e-17	5.45377	1.82292e-21	5.00534e-20	3.29848	3.02902e-11	7.89054e-10	4.85147	6.0108e-23	9.59866e-22
GPR84	1.68787	3.96344e-11	2.08063e-10	2.37531	2.68328e-12	2.0847e-11	1.91029	2.31033e-11	6.20556e-10	2.36397	7.2101e-17	6.34041e-16
IL11	4.78307	8.31683e-36	6.61935e-34	3.27051	1.44515e-10	8.96203e-10	4.67324	1.02262e-27	3.09855e-25	4.24618	1.69123e-23	2.85805e-22
CXCL9	2.30705	3.50631e-16	3.26456e-15	5.31298	2.87233e-44	2.36229e-41	2.10585	3.55097e-11	9.07231e-10	3.31276	8.63173e-26	1.89909e-24
HOXC11	4.88936	1.08886e-49	3.83789e-47	2.80562	1.48802e-10	9.21131e-10	3.73731	3.49674e-24	7.27618e-22	4.77083	6.07197e-39	6.67956e-37
CLEC5A	2.26409	1.31571e-17	1.44186e-16	2.26704	1.52072e-10	9.40026e-10	2.52727	1.70238e-17	1.38037e-15	2.88988	9.92472e-23	1.55262e-21
FHOD1	0.742346	4.48632e-15	3.71089e-14	0.813254	1.60983e-10	9.905e-10	0.899827	2.63593e-17	2.05996e-15	0.867029	2.04298e-16	1.71366e-15
ZWILCH	1.49507	3.35664e-47	9.05821e-45	1.35165	2.52084e-22	7.82153e-21	0.768819	3.96629e-11	1.00442e-09	1.6283	3.28056e-45	1.04923e-42
F2R	1.41837	3.69262e-21	6.12046e-20	1.79014	8.26102e-19	1.57653e-17	2.0233	4.41199e-33	2.53998e-30	1.06113	2.39118e-10	1.05352e-09
CDC7	1.75654	1.28089e-33	8.25457e-32	2.22997	2.10282e-30	2.38933e-28	1.07585	4.28528e-11	1.07731e-09	2.13685	7.32667e-40	9.37325e-38
LOC653786	2.38025	1.91499e-13	1.29752e-12	2.86016	1.7379e-12	1.38639e-11	2.7496	6.20087e-15	3.44357e-13	2.21968	2.4705e-10	1.08764e-09
ZNF469	2.385	2.22928e-26	6.36394e-25	1.92096	1.89485e-10	1.15476e-09	2.84392	1.61649e-29	6.80937e-27	2.53059	4.58261e-24	8.26161e-23
ZNF695	3.4485	9.13557e-52	4.04565e-49	1.92175	1.84478e-10	1.12624e-09	1.7991	1.52243e-12	5.45517e-11	3.40561	1.13147e-41	1.82631e-39
CAD	1.2213	5.16997e-28	1.8075e-26	1.29464	5.31849e-18	9.15808e-17	0.820947	5.31372e-11	1.30545e-09	1.06805	7.58035e-18	7.44287e-17
HAPLN3	1.2152	2.48325e-11	1.33359e-10	2.98755	2.55072e-34	4.89483e-32	1.34436	4.94856e-11	1.22797e-09	1.80642	5.41704e-19	6.03598e-18
FCGR1B	1.40464	3.25361e-10	1.52989e-09	2.94849	3.71818e-23	1.31054e-21	1.88117	5.41638e-14	2.58415e-12	2.19907	7.56668e-19	8.30796e-18
LIMK1	1.01539	1.0097e-19	1.42822e-18	1.25271	7.64501e-17	1.10584e-15	0.827367	4.43881e-11	1.11267e-09	0.806275	9.65369e-11	4.43074e-10
PKD2L1	2.97917	9.19572e-17	9.10479e-16	3.27751	1.73953e-13	1.59466e-12	2.54362	6.97441e-11	1.67531e-09	2.83241	2.34867e-13	1.44613e-12
MMP10	3.75783	1.00914e-21	1.78027e-20	3.33996	1.97571e-10	1.20107e-09	3.64708	1.12037e-16	8.10605e-15	2.81979	1.049e-10	4.798e-10
CENPE	2.16891	1.11525e-40	1.51666e-38	2.33639	9.28772e-27	6.0078e-25	1.18561	8.18429e-11	1.93366e-09	2.63077	7.07213e-48	2.97909e-45
GRM8	3.38571	6.84452e-30	2.97762e-28	3.0638	2.17195e-15	2.57636e-14	2.23008	1.45664e-11	4.17209e-10	2.03892	4.97121e-10	2.10953e-09
ETV4	3.05615	6.10895e-40	7.7013e-38	2.27227	2.61634e-13	2.34008e-12	1.67553	1.09969e-10	2.52898e-09	2.12902	1.39813e-16	1.19127e-15
QTRTD1	0.991143	1.60948e-38	1.73734e-36	1.15222	2.25703e-29	2.15365e-27	0.552908	1.14528e-10	2.61297e-09	1.02527	1.73549e-33	9.36678e-32
DPY19L1	1.23929	1.12611e-25	2.96932e-24	2.2123	5.66922e-44	4.4506e-41	0.855548	1.24099e-10	2.81274e-09	1.60259	5.66945e-34	3.2639e-32
PDCD11	0.890575	5.7649e-20	8.45928e-19	1.14959	1.60378e-18	2.94043e-17	0.703767	1.25338e-10	2.83712e-09	1.03285	1.77335e-21	2.50225e-20
TRIM59	1.40898	1.74705e-29	7.32362e-28	1.19829	8.70406e-13	7.2798e-12	0.902546	1.25839e-10	2.84472e-09	1.8139	7.15038e-39	7.76693e-37
MKI67	1.9564	2.73279e-33	1.68564e-31	2.27079	3.45585e-25	1.787e-23	1.17446	1.36547e-10	3.0469e-09	2.27304	5.50605e-36	4.08133e-34
FAM91A1	1.45025	3.80781e-44	7.47327e-42	1.15222	1.84119e-16	2.5338e-15	0.750005	1.43396e-10	3.19148e-09	1.35711	1.31712e-31	5.59788e-30
ADAMTS14	2.77658	2.41474e-39	2.87621e-37	1.75548	6.18943e-10	3.51868e-09	2.66754	2.73215e-29	1.07243e-26	2.20725	7.28471e-21	9.69292e-20
CCDC18	1.44616	8.1685e-22	1.45893e-20	1.65963	1.60324e-16	2.22585e-15	1.07945	1.66434e-10	3.63398e-09	1.38425	1.38834e-16	1.18352e-15
C1orf107	0.961099	2.86517e-30	1.30911e-28	0.754926	2.35045e-11	1.6109e-10	0.599848	2.14704e-10	4.58948e-09	0.881028	5.21447e-21	7.069e-20
AGRN	1.70299	8.31421e-30	3.58092e-28	1.82271	1.91855e-19	4.01641e-18	1.06765	2.55013e-10	5.35155e-09	1.58159	3.6238e-21	5.01495e-20
PLXNA1	0.990225	3.47172e-15	2.92061e-14	1.34656	1.77532e-15	2.11897e-14	0.892601	2.73594e-10	5.69305e-09	0.962878	6.66719e-12	3.48093e-11
PDE7A	0.852424	2.05978e-12	1.24779e-11	1.17082	6.76113e-13	5.74663e-12	0.862855	2.399e-10	5.07138e-09	0.863184	1.69202e-10	7.5943e-10
CCL3	1.76048	1.13938e-10	5.64818e-10	2.57741	1.9199e-12	1.52104e-11	1.93716	2.60557e-10	5.45464e-09	2.49433	2.30345e-16	1.92746e-15
KIF18B	2.42377	2.67788e-46	6.70286e-44	2.55674	3.15798e-29	2.91666e-27	1.1958	3.52808e-10	7.16968e-09	2.36196	7.91751e-36	5.674e-34
RCC2	1.2451	3.02474e-36	2.49953e-34	1.69045	7.14311e-37	1.89798e-34	0.698184	3.58663e-10	7.27051e-09	1.20469	1.06108e-27	2.86344e-26
SERPINH1	1.44415	3.5962e-26	9.96949e-25	1.11269	1.37549e-09	7.43775e-09	1.46039	1.73829e-21	2.6106e-19	1.26886	7.61536e-17	6.68657e-16
CASP2	0.767161	4.30631e-18	5.01513e-17	1.25292	6.01722e-26	3.46411e-24	0.622964	3.72708e-10	7.51113e-09	1.24097	2.59982e-36	1.99562e-34
UHRF1	1.83116	1.39183e-26	4.04006e-25	2.36414	1.0593e-24	5.0679e-23	1.20763	3.73917e-10	7.52484e-09	2.34369	1.49235e-34	9.20513e-33
ANLN	2.1853	1.71134e-50	6.56811e-48	2.01215	1.42627e-24	6.63966e-23	1.0294	3.77465e-10	7.58046e-09	2.33909	1.09835e-46	4.31127e-44
DNA2	2.16341	1.71852e-47	4.78719e-45	2.77265	8.19879e-44	5.66405e-41	1.04813	4.11821e-10	8.19419e-09	2.12097	2.65862e-37	2.26193e-35
FANCI	2.09528	5.43375e-55	3.47579e-52	1.88401	1.48092e-25	8.09395e-24	0.94031	4.45595e-10	8.77522e-09	2.03678	2.95568e-42	5.05422e-40
DTL	1.97826	7.11861e-41	9.83564e-39	2.37612	4.65196e-33	7.57963e-31	1.03488	4.54692e-10	8.94417e-09	2.28659	7.19339e-44	1.55296e-41
WDR62	2.3083	1.30443e-40	1.76006e-38	2.51435	2.37928e-27	1.76363e-25	1.20962	4.80215e-10	9.35038e-09	2.24181	2.71628e-31	1.08595e-29
RIPK2	1.28505	1.89887e-30	8.91178e-29	1.70738	7.88308e-30	8.30175e-28	0.781679	5.34052e-10	1.02827e-08	1.64476	1.23458e-39	1.50158e-37
IER5L	1.44118	1.11294e-14	8.72519e-14	2.14643	1.19511e-17	1.95833e-16	1.30176	5.34958e-10	1.02887e-08	1.87278	2.18332e-19	2.52229e-18
CPXM1	1.90814	1.12164e-15	9.95473e-15	1.92053	1.95916e-09	1.03698e-08	3.45277	4.0157e-38	3.46776e-35	1.96924	1.17293e-13	7.45866e-13
FAM72D	2.64063	2.14989e-50	7.90016e-48	2.24722	1.77077e-21	4.8699e-20	1.22233	7.19139e-10	1.35003e-08	2.28714	2.6774e-31	1.07538e-29
GAGE2D	26.1414	7.16383e-37	6.31258e-35	16.5407	2.68366e-09	1.3923e-08	19.426	4.96778e-17	3.77967e-15	24.2184	4.33677e-26	9.82945e-25
CDCA2	2.00628	2.17595e-29	8.92655e-28	2.42086	4.3701e-24	1.85901e-22	1.23192	7.57196e-10	1.4107e-08	2.75268	9.92269e-44	2.06476e-41
IQGAP3	2.28508	2.90645e-44	5.90557e-42	2.20193	1.53607e-23	5.88236e-22	1.13239	7.5988e-10	1.41269e-08	2.32055	5.08398e-37	4.1614e-35
CXCL11	2.26481	4.36411e-14	3.1897e-13	5.59919	6.57927e-44	4.82298e-41	2.07275	7.70576e-10	1.43103e-08	3.14964	4.41117e-21	6.05126e-20
DCBLD1	1.0472	1.59155e-19	2.20028e-18	0.97168	4.36603e-10	2.54617e-09	0.802181	7.18189e-10	1.34971e-08	1.06814	1.31183e-16	1.12217e-15
UBD	2.48573	7.35648e-17	7.3697e-16	4.21389	8.05582e-26	4.57671e-24	2.05277	8.92948e-10	1.62338e-08	2.98593	2.60858e-19	2.99155e-18
RELT	0.832287	1.28411e-09	5.6246e-09	1.37202	8.90446e-14	8.52961e-13	0.954833	5.6221e-10	1.0753e-08	1.01465	3.06925e-11	1.49406e-10
PODXL	1.16006	6.52938e-17	6.56396e-16	1.1021	3.66101e-09	1.86242e-08	1.37422	1.30522e-18	1.31061e-16	1.59076	9.20187e-25	1.80803e-23
CBFB	1.01564	1.78794e-26	5.13802e-25	1.46602	2.87194e-30	3.17957e-28	0.65291	1.12566e-09	2.00425e-08	1.21525	2.97884e-30	1.06701e-28
MAGEA12	11.4082	3.75651e-42	6.00729e-40	6.39151	4.19482e-09	2.11653e-08	8.18058	1.0343e-18	1.0633e-16	9.38059	1.99864e-24	3.73174e-23
CILP2	4.06982	1.14176e-31	6.03038e-30	2.71582	4.79852e-09	2.39524e-08	4.92696	9.28914e-37	6.6847e-34	3.38052	2.0497e-18	2.15593e-17
COL5A2	1.8899	1.44401e-23	3.177e-22	1.48545	5.12027e-09	2.54555e-08	2.43371	2.05909e-30	8.89065e-28	2.19424	2.09379e-25	4.44249e-24
THBS2	2.39495	5.36958e-20	7.8926e-19	2.05662	5.14749e-09	2.55834e-08	3.15571	7.15952e-27	1.93206e-24	2.69461	2.52563e-20	3.18628e-19
RPSAP52	3.99487	2.83576e-17	2.98091e-16	3.59329	3.63553e-10	2.14005e-09	3.08367	1.42488e-09	2.47577e-08	3.69549	2.37577e-13	1.46021e-12
KIF18A	2.29485	6.69175e-48	1.99264e-45	2.50205	2.48434e-32	3.54603e-30	1.06391	1.92329e-09	3.26619e-08	2.45657	1.84611e-44	4.55489e-42
C8orf39	1.41797	1.92062e-19	2.62428e-18	1.20311	3.22535e-09	1.65297e-08	1.06241	1.04236e-09	1.86362e-08	1.18628	5.48626e-12	2.89588e-11
CCL7	4.38909	6.07172e-20	8.8718e-19	4.27226	1.77944e-12	1.41691e-11	3.13543	2.47382e-09	4.0964e-08	5.05822	2.56531e-22	3.87624e-21
FAM72B	2.43568	1.45039e-52	6.77017e-50	2.07665	2.69096e-22	8.29922e-21	1.06859	2.48705e-09	4.11053e-08	2.14529	1.41321e-33	7.65127e-32
KIF20B	1.40844	3.39644e-32	1.88617e-30	1.54004	7.18921e-22	2.10093e-20	0.798146	2.57606e-09	4.23725e-08	1.64798	2.56542e-35	1.71734e-33
DSCC1	2.20082	4.08152e-56	2.71123e-53	1.87792	8.33138e-24	3.35411e-22	0.931852	2.64073e-09	4.33537e-08	2.08335	4.02672e-41	6.26536e-39
JRKL	1.09207	2.21507e-28	8.15704e-27	0.77103	6.12377e-09	3.00978e-08	0.6827	7.71549e-10	1.4313e-08	0.76086	4.766e-12	2.53195e-11
WDR67	1.62366	3.38798e-48	1.02656e-45	1.45991	1.07396e-22	3.54653e-21	0.740042	3.15917e-09	5.09925e-08	1.59106	8.07279e-38	7.45589e-36
NUDCD1	1.38505	5.35537e-37	4.81732e-35	1.25	1.33502e-17	2.16295e-16	0.725126	3.18587e-09	5.13276e-08	1.51109	1.47203e-35	1.02102e-33
FANCD2	1.82436	6.90945e-36	5.52468e-34	1.83069	8.90921e-21	2.23325e-19	0.968014	3.48401e-09	5.54073e-08	2.0889	7.99092e-38	7.41995e-36
C10orf2	1.2331	3.88654e-27	1.20511e-25	1.30575	1.67635e-17	2.67828e-16	0.757607	3.60172e-09	5.7174e-08	1.44333	8.27413e-30	2.79653e-28
TNFSF4	1.36114	7.04546e-11	3.58944e-10	1.60019	1.0785e-08	5.13557e-08	1.48053	2.62885e-10	5.49672e-09	1.65943	9.2731e-13	5.33852e-12
NOX4	1.66005	2.86807e-12	1.71577e-11	1.81046	1.23035e-08	5.82335e-08	2.20618	1.20279e-16	8.65558e-15	1.9448	1.85467e-13	1.15514e-12
MMP3	5.20249	3.04884e-31	1.52628e-29	3.41472	1.36355e-08	6.41688e-08	4.35009	5.0045e-18	4.5017e-16	4.80318	5.94244e-22	8.73462e-21
ASPM	2.2629	2.48948e-39	2.94492e-37	2.14332	2.39553e-20	5.67533e-19	1.13672	4.49901e-09	6.96883e-08	2.25266	1.04146e-31	4.47441e-30
P4HA3	2.27122	7.68889e-22	1.38184e-20	1.78487	1.49219e-08	6.9804e-08	3.31853	3.84129e-36	2.65372e-33	2.41774	3.1919e-20	3.98031e-19
FOXM1	1.99201	1.45657e-30	6.94931e-29	2.04851	1.58785e-18	2.91433e-17	1.13814	5.19206e-09	7.94965e-08	2.0598	1.63569e-26	3.91274e-25
SH3KBP1	0.899682	1.6954e-12	1.03687e-11	1.15336	1.76235e-11	1.2298e-10	0.86583	1.51869e-09	2.62293e-08	0.804253	1.53535e-08	5.60732e-08
TGIF1	1.10131	7.8293e-28	2.63586e-26	1.12017	1.34851e-16	1.89659e-15	0.659407	5.7077e-09	8.63203e-08	1.06039	3.6065e-21	4.99501e-20
IKBIP	0.642953	2.36105e-08	8.75621e-08	1.03353	2.32958e-11	1.5985e-10	0.886329	7.23436e-12	2.21533e-10	0.870776	1.14063e-11	5.8009e-11
EME1	2.32512	8.13756e-51	3.26846e-48	2.33433	8.37068e-30	8.76182e-28	1.01041	6.04017e-09	9.08708e-08	2.12551	4.11407e-35	2.69273e-33
CEP55	1.97536	6.14688e-37	5.47231e-35	1.93754	1.92959e-20	4.6806e-19	1.01583	6.23438e-09	9.3305e-08	2.41958	2.9501e-44	6.88529e-42
CCDC99	1.40839	6.62774e-40	8.29476e-38	0.909933	1.91893e-10	1.1682e-09	0.694813	6.32819e-09	9.4627e-08	1.48581	5.03679e-36	3.74959e-34
WDHD1	1.5771	1.84619e-33	1.1511e-31	1.98503	1.03376e-29	1.0691e-27	0.851049	6.94176e-09	1.02911e-07	1.89282	1.26464e-38	1.31576e-36
ARHGEF38	2.01518	1.00035e-16	9.86693e-16	2.05191	2.14793e-10	1.29751e-09	1.57216	7.16792e-09	1.06082e-07	2.2868	2.00939e-17	1.88098e-16
BUB1B	2.10911	2.89579e-38	3.04959e-36	2.12021	3.74056e-22	1.13141e-20	1.05988	7.27346e-09	1.07459e-07	2.32436	1.82697e-37	1.60171e-35
RAD51AP1	2.05601	3.83697e-45	8.71951e-43	2.09492	8.26221e-27	5.48833e-25	0.945835	7.65992e-09	1.12565e-07	2.28104	7.30415e-45	2.00238e-42
FNDC1	2.86479	1.20115e-20	1.87738e-19	2.30369	2.57343e-08	1.1687e-07	4.2212	2.6252e-34	1.61928e-31	3.06721	3.70863e-19	4.2084e-18
DUSP5P	3.49567	2.52529e-19	3.40471e-18	2.88644	6.44763e-09	3.16355e-08	2.49475	5.63067e-09	8.53796e-08	2.71551	1.58141e-10	7.11265e-10
TMEM206	1.15759	1.44232e-31	7.52579e-30	1.29146	1.58541e-22	5.04265e-21	0.638711	8.99411e-09	1.29448e-07	1.10238	1.29062e-23	2.21134e-22
KIF4A	2.24632	2.6458e-43	4.75996e-41	2.23417	1.61052e-24	7.45718e-23	1.05134	9.04276e-09	1.29823e-07	2.35585	1.4173e-38	1.46576e-36
MCM10	2.46693	8.83555e-43	1.48154e-40	2.28358	2.76697e-21	7.34077e-20	1.16063	9.2e-09	1.31752e-07	2.63198	1.86817e-39	2.19491e-37
FCGR1C	1.34043	3.81542e-08	1.37858e-07	2.87569	2.76357e-19	5.65516e-18	1.81964	2.03616e-11	5.5521e-10	2.15141	1.27809e-15	1.00017e-14
UTP20	1.03333	1.03013e-22	2.06637e-21	1.28436	1.18094e-19	2.54631e-18	0.67868	9.87483e-09	1.40485e-07	0.878098	7.54572e-14	4.88098e-13
CD80	1.30432	1.49404e-08	5.70117e-08	2.26611	1.57874e-13	1.45732e-12	1.49998	6.10737e-09	9.17221e-08	1.75217	7.43364e-12	3.86589e-11
BUB1	2.24579	2.52907e-42	4.12072e-40	2.24072	4.47909e-24	1.89604e-22	1.05798	1.09582e-08	1.53919e-07	2.31026	2.61424e-36	1.99781e-34
RNASE2	1.63595	1.53965e-08	5.86229e-08	2.16299	1.54817e-08	7.22271e-08	2.00712	4.89228e-10	9.47248e-09	1.88997	3.50558e-09	1.37571e-08
DLEU7	1.98911	4.97717e-21	8.14793e-20	1.48931	3.7035e-08	1.63972e-07	1.57997	1.08885e-11	3.20913e-10	1.68046	2.88626e-13	1.76143e-12
PRKDC	1.12596	5.65492e-22	1.03132e-20	1.20253	2.06765e-14	2.13707e-13	0.74826	1.22641e-08	1.69859e-07	1.08746	7.15918e-17	6.29884e-16
BTBD16	4.25326	2.99468e-22	5.62798e-21	3.16686	3.85499e-08	1.70324e-07	3.25398	2.49333e-11	6.64543e-10	4.06647	4.15679e-17	3.73722e-16
EXO1	2.26046	3.14907e-43	5.54975e-41	2.26442	6.42989e-25	3.20031e-23	1.04834	1.24168e-08	1.71698e-07	2.5595	1.07095e-44	2.80247e-42
URB2	1.26511	1.17456e-30	5.73045e-29	1.20112	4.04071e-16	5.33949e-15	0.703105	1.24315e-08	1.71764e-07	1.19105	2.32494e-22	3.52229e-21
RHBDF2	0.810879	1.17011e-08	4.5271e-08	1.26884	3.256e-11	2.18981e-10	0.918514	9.01195e-09	1.29597e-07	1.20432	3.01546e-14	2.04155e-13
C6orf167	1.52906	9.16125e-36	7.22483e-34	1.37888	4.72094e-17	6.98675e-16	0.780348	1.40686e-08	1.92078e-07	1.70047	1.08023e-35	7.67762e-34
HAVCR2	1.01185	5.84735e-08	2.06861e-07	2.24657	3.12883e-19	6.3649e-18	1.50088	7.98312e-13	3.07075e-11	1.69481	3.57736e-16	2.93514e-15
TMC7	1.94585	6.13133e-25	1.5347e-23	1.8844	1.06073e-13	1.00438e-12	1.19846	1.57301e-08	2.12245e-07	1.42509	1.2265e-11	6.19926e-11
ZNF281	0.705103	8.07732e-15	6.46148e-14	0.817331	1.99341e-11	1.37603e-10	0.6729	4.1284e-11	1.03938e-09	0.547254	6.27201e-08	2.14079e-07
ZNF761	1.82771	1.47104e-30	6.999e-29	1.16714	4.72148e-08	2.05869e-07	1.10984	5.26796e-10	1.01657e-08	1.67738	2.94462e-21	4.10796e-20
PHF14	1.18152	3.71014e-20	5.53348e-19	1.14415	3.61865e-11	2.41864e-10	0.819772	1.37619e-08	1.88487e-07	0.826441	8.00369e-09	3.0129e-08
DNMT3B	3.15283	1.43843e-48	4.51694e-46	2.30532	1.2936e-15	1.57892e-14	1.36431	1.64329e-08	2.20009e-07	1.52541	1.9571e-10	8.70937e-10
STAC3	0.984432	6.34098e-08	2.23136e-07	1.78946	1.47468e-13	1.36973e-12	1.49502	2.08676e-13	9.0101e-12	1.2284	1.19442e-09	4.90789e-09
MMP1	2.70722	4.06426e-13	2.67711e-12	2.7307	5.45079e-08	2.35528e-07	2.74186	6.37292e-11	1.54805e-09	2.98942	6.89133e-13	4.02639e-12
HELB	1.20935	5.8665e-15	4.77476e-14	1.40228	1.34008e-11	9.46609e-11	0.977265	1.8788e-08	2.47701e-07	1.42084	1.6263e-16	1.38024e-15
CSF2	4.3586	6.06893e-20	8.8718e-19	3.33667	5.83914e-08	2.51428e-07	3.56148	1.25847e-11	3.6591e-10	3.9807	2.3638e-14	1.61492e-13
KIF15	2.15736	2.04237e-39	2.44957e-37	2.39332	1.61839e-27	1.24289e-25	1.03508	2.00168e-08	2.61902e-07	2.36561	2.75285e-38	2.67104e-36
PDGFRB	1.08215	1.47256e-10	7.2088e-10	1.31686	6.87244e-09	3.35388e-08	2.0029	5.04179e-26	1.31935e-23	1.01689	6.69011e-08	2.27944e-07
APOE	1.60983	5.18947e-10	2.37928e-09	2.687	1.30883e-14	1.3885e-13	1.99754	6.98978e-12	2.14805e-10	1.55305	7.68499e-08	2.60199e-07
FANCB	2.09559	1.90574e-37	1.84911e-35	2.23597	3.17349e-25	1.65587e-23	1.02692	2.04288e-08	2.66485e-07	2.01073	1.07129e-28	3.1682e-27
HAGHL	1.67117	2.70523e-14	2.03139e-13	2.4375	1.13303e-16	1.61191e-15	1.38074	2.0989e-08	2.73468e-07	2.55997	1.07217e-25	2.34093e-24
NOP2	1.22643	3.01116e-30	1.36857e-28	1.29945	2.12971e-19	4.42626e-18	0.675817	2.10166e-08	2.73533e-07	1.35683	8.06575e-30	2.73144e-28
PPM1H	1.96706	3.73932e-28	1.33987e-26	2.07789	5.54088e-18	9.51257e-17	1.12802	1.9836e-08	2.5993e-07	1.17107	4.24279e-09	1.64927e-08
THY1	1.45663	8.54454e-15	6.81944e-14	1.36497	6.56847e-08	2.80941e-07	2.44069	6.15763e-31	2.72688e-28	1.48789	1.18828e-12	6.75978e-12
PFAS	0.935387	2.43117e-17	2.576e-16	1.06878	5.94291e-13	5.08119e-12	0.694357	2.19239e-08	2.83419e-07	1.04854	1.59181e-17	1.51139e-16
NOXO1	1.74242	6.67228e-08	2.34232e-07	2.79333	1.14805e-10	7.21281e-10	2.14616	3.18308e-09	5.13276e-08	3.04767	2.29991e-17	2.13673e-16
C6orf223	3.75568	1.18794e-26	3.48335e-25	2.82842	2.0332e-09	1.07485e-08	2.209	2.18479e-08	2.82747e-07	3.43828	1.6021e-18	1.69962e-17
TPX2	2.46204	1.39854e-54	8.00679e-52	2.26684	1.77692e-26	1.10791e-24	0.993783	2.31288e-08	2.97436e-07	2.20841	6.12878e-36	4.46625e-34
EPHB4	1.09719	5.17159e-18	5.97448e-17	1.41126	1.36366e-16	1.91322e-15	0.795504	2.42232e-08	3.08752e-07	1.08551	1.67281e-14	1.16215e-13
DTX3L	0.746734	4.60577e-14	3.35355e-13	1.23333	2.06615e-20	4.94558e-19	0.61857	2.72443e-08	3.44211e-07	1.21542	3.43679e-28	9.77873e-27
C12orf59	1.46232	3.08398e-09	1.28718e-08	2.02264	5.16909e-10	2.97287e-09	1.68526	8.95448e-10	1.62621e-08	1.45636	9.48699e-08	3.17846e-07
PRIM2	1.12955	1.13235e-33	7.40789e-32	1.24643	1.87174e-23	6.952e-22	0.582184	2.80068e-08	3.52812e-07	1.17424	1.20362e-29	3.98233e-28
GAD1	4.72879	6.46241e-38	6.55812e-36	6.22592	1.67672e-37	4.90823e-35	2.27824	2.89117e-08	3.63449e-07	4.16976	1.22481e-24	2.34871e-23
STK31	4.81042	1.93331e-40	2.54888e-38	2.58106	7.763e-08	3.29018e-07	2.4138	2.32811e-09	3.88115e-08	5.12977	1.47902e-37	1.31671e-35
NDC80	2.08115	7.33634e-44	1.39237e-41	1.98196	5.98314e-23	2.03816e-21	0.931059	3.15786e-08	3.94356e-07	2.13263	2.02193e-37	1.75481e-35
DDX21	1.1377	3.98346e-27	1.22854e-25	1	1.83901e-12	1.46007e-11	0.654828	3.33285e-08	4.14411e-07	1.25918	9.54264e-27	2.32128e-25
CENPI	2.21366	7.88223e-40	9.72385e-38	2.2058	4.26627e-23	1.48554e-21	1.03724	3.33854e-08	4.14522e-07	2.19629	3.28477e-32	1.52504e-30
FAM111A	0.912844	3.68762e-18	4.32669e-17	0.977474	4.55001e-12	3.42261e-11	0.65182	3.38848e-08	4.20118e-07	1.1572	5.05483e-23	8.10604e-22
EML4	1.08759	9.48238e-29	3.63934e-27	0.930043	1.54438e-12	1.2435e-11	0.606569	3.39793e-08	4.20987e-07	0.690953	2.32837e-10	1.02637e-09
CCDC150	3.16053	7.43844e-44	1.39641e-41	2.34849	4.30126e-15	4.9002e-14	1.40157	3.43479e-08	4.24945e-07	2.60627	3.16204e-25	6.52469e-24
TRIP13	2.50444	2.80259e-54	1.46677e-51	1.5127	3.00117e-12	2.3202e-11	1.00038	3.47163e-08	4.28887e-07	2.2985	2.07793e-37	1.79439e-35
RFC3	1.96685	3.0558e-50	1.09951e-47	1.84161	2.78088e-25	1.46876e-23	0.816506	3.6613e-08	4.50386e-07	1.81258	6.48666e-35	4.13399e-33
CCNJ	0.997305	1.44305e-20	2.24531e-19	1.21569	2.71454e-17	4.17851e-16	0.663162	3.66651e-08	4.50707e-07	1.25603	6.80517e-26	1.51069e-24
LIPG	1.86208	5.5182e-16	5.03725e-15	1.64561	1.02523e-07	4.25133e-07	1.55716	1.67183e-09	2.87305e-08	2.28327	5.1743e-19	5.78043e-18
CYP27B1	2.53692	1.05835e-32	6.09291e-31	1.79194	2.95493e-10	1.75739e-09	1.31234	3.90034e-08	4.76736e-07	2.1343	1.90193e-19	2.21498e-18
ARHGAP11B	1.84588	3.50282e-25	8.92288e-24	1.90612	7.33768e-16	9.2978e-15	1.09315	4.15383e-08	5.03798e-07	1.94194	7.40537e-23	1.1777e-21
ATP13A3	1.29088	5.04909e-36	4.15252e-34	1.31872	1.83938e-21	5.03453e-20	0.635025	4.16544e-08	5.04851e-07	0.964794	4.5265e-17	4.04854e-16
PMEPA1	2.42021	5.83694e-27	1.78741e-25	2.10871	3.39682e-12	2.60046e-11	1.56559	6.14651e-10	1.16655e-08	1.31715	1.5509e-07	5.05103e-07
SLC38A7	0.738003	1.15619e-15	1.02456e-14	0.858629	3.91307e-12	2.96936e-11	0.567073	4.29097e-08	5.18247e-07	0.734507	8.33256e-13	4.8244e-12
ADAMTS18	3.5627	1.02618e-24	2.53549e-23	2.45585	6.4479e-08	2.76195e-07	3.48427	1.36758e-19	1.56421e-17	2.06055	7.32667e-08	2.48359e-07
GINS4	1.61443	5.62669e-29	2.19861e-27	1.92506	2.70972e-23	9.7499e-22	0.887429	4.5265e-08	5.43652e-07	2.03602	9.80433e-37	7.87584e-35
IGF2BP3	3.58966	1.4574e-29	6.18448e-28	2.9077	1.01634e-11	7.28957e-11	1.95118	4.71182e-08	5.63558e-07	2.19418	5.96537e-10	2.51349e-09
GTPBP4	1.21249	3.53966e-39	4.07557e-37	0.740788	2.68909e-09	1.39469e-08	0.568813	4.60793e-08	5.52281e-07	1.0945	2.84705e-26	6.62687e-25
MEX3A	3.02235	1.64319e-38	1.7627e-36	2.44771	4.74397e-15	5.37266e-14	1.4307	4.50036e-08	5.41642e-07	1.46636	1.58848e-08	5.79158e-08
CXCL1	2.30361	3.43857e-14	2.55101e-13	2.15438	1.37674e-07	5.60136e-07	2.02127	3.27544e-09	5.22829e-08	3.48431	8.51283e-25	1.6779e-23
C5orf34	2.27203	5.50899e-46	1.35923e-43	1.78768	3.33358e-17	5.0637e-16	0.971871	5.44784e-08	6.42688e-07	1.77016	1.45739e-23	2.48721e-22
RBM12B	0.801827	5.77915e-20	8.46579e-19	0.627691	9.66518e-08	4.03109e-07	0.551697	2.09958e-08	2.73468e-07	0.621717	1.92139e-10	8.56371e-10
RPGRIP1L	0.944323	3.74329e-15	3.12926e-14	1.04889	7.00141e-11	4.5272e-10	0.731353	5.76878e-08	6.78234e-07	0.870572	7.30995e-11	3.40022e-10
EPHB2	2.09447	8.54974e-16	7.69076e-15	1.83179	1.70532e-07	6.84308e-07	1.81374	5.71135e-10	1.09116e-08	2.13219	2.06326e-13	1.27677e-12
NOC3L	0.713679	2.44902e-13	1.64324e-12	1.09525	5.76201e-17	8.42639e-16	0.593395	5.98438e-08	7.01672e-07	1.08554	1.54406e-23	2.6242e-22
LILRB4	1.19716	2.15894e-07	7.11719e-07	2.5273	3.80969e-16	5.05354e-15	1.81223	2.82466e-12	9.47275e-11	1.97147	1.84484e-14	1.275e-13
DBF4	1.8287	1.11817e-41	1.69403e-39	1.81392	1.60118e-23	6.10462e-22	0.819103	6.95826e-08	8.00847e-07	1.77432	4.8895e-32	2.21064e-30
OSCAR	1.0674	2.46133e-07	8.0497e-07	1.80239	7.91077e-11	5.07153e-10	1.51705	6.30178e-11	1.53293e-09	1.55738	1.33639e-11	6.73304e-11
FNDC3B	0.748436	1.76896e-11	9.63779e-11	0.904732	1.54055e-09	8.27327e-09	0.678456	5.88798e-08	6.91778e-07	0.682263	3.87976e-08	1.35286e-07
DKC1	1.37378	5.08871e-43	8.70169e-41	1.31446	1.33699e-22	4.32419e-21	0.604467	7.34318e-08	8.41567e-07	1.3038	1.20125e-31	5.12268e-30
PLA2G15	0.616622	2.37454e-10	1.1354e-09	0.958623	2.28475e-13	2.0638e-12	0.589987	6.85594e-08	7.93094e-07	0.615824	1.36837e-08	5.03262e-08
KIF20A	1.9027	3.6046e-30	1.61701e-28	1.6384	2.64821e-13	2.36735e-12	1.00694	7.6701e-08	8.72089e-07	2.01994	1.58856e-27	4.21445e-26
VCAN	1.57595	2.1655e-14	1.64253e-13	1.43497	2.35529e-07	9.25979e-07	2.26734	1.39728e-22	2.29832e-20	1.65754	5.79039e-13	3.4155e-12
FCGR2A	0.94112	3.04781e-07	9.83449e-07	1.77195	7.76167e-13	6.51686e-12	1.53422	1.11638e-13	4.99506e-12	1.461	1.01535e-12	5.82404e-12
UBFD1	0.673236	2.96828e-15	2.52538e-14	0.686112	2.22002e-09	1.16861e-08	0.513108	8.69872e-08	9.75555e-07	0.641524	1.52087e-11	7.63128e-11
OTX1	2.34236	1.08988e-30	5.33239e-29	2.6973	3.21675e-23	1.14549e-21	1.21963	9.03882e-08	1.00911e-06	2.41065	1.54407e-26	3.71933e-25
RAD54B	2.01326	2.8717e-44	5.90442e-42	1.93374	1.19473e-23	4.63691e-22	0.865409	9.05445e-08	1.0102e-06	2.08692	1.05733e-38	1.11348e-36
GTSE1	1.95609	7.36421e-33	4.34086e-31	1.96432	4.33464e-19	8.64476e-18	0.982866	9.31375e-08	1.03645e-06	2.15079	4.75237e-32	2.16565e-30
MFHAS1	0.86333	1.07905e-09	4.76754e-09	1.23801	8.09937e-11	5.19051e-10	0.860209	6.48837e-08	7.5411e-07	0.841347	9.89564e-08	3.3096e-07
PAEP	5.90712	2.46581e-20	3.75878e-19	4.2064	2.82776e-07	1.10195e-06	4.98764	1.25669e-12	4.60812e-11	4.65497	2.57521e-11	1.26533e-10
FAM81A	1.6807	4.04819e-16	3.74685e-15	2.12772	1.56907e-14	1.64638e-13	1.23556	9.9569e-08	1.10234e-06	2.43024	4.16159e-26	9.46968e-25
PPAT	1.37535	7.7675e-33	4.54754e-31	1.57794	1.83823e-24	8.44365e-23	0.689018	1.02199e-07	1.12712e-06	1.8243	7.05096e-46	2.34187e-43
QSOX2	1.39823	3.44563e-33	2.0954e-31	1.32416	2.68636e-17	4.13882e-16	0.6929	1.20293e-07	1.30995e-06	1.18435	7.33849e-20	8.85077e-19
CCL3L1	2.22731	2.95104e-11	1.57404e-10	2.78964	3.78146e-10	2.22142e-09	1.98085	1.25564e-07	1.36219e-06	2.77884	7.48058e-14	4.84429e-13
LOC400696	2.62537	3.4329e-09	1.42448e-08	6.01408	7.93709e-26	4.52414e-24	2.59327	1.29094e-07	1.39786e-06	4.75398	1.37512e-22	2.12051e-21
MMP8	4.641	1.1473e-17	1.26614e-16	3.48426	3.468e-07	1.33398e-06	3.34708	1.63654e-08	2.19617e-07	5.10486	3.4149e-18	3.50454e-17
RIF1	0.865232	4.79137e-17	4.90236e-16	1.18653	1.15161e-17	1.89242e-16	0.60906	1.47387e-07	1.56841e-06	0.825758	6.7877e-13	3.97122e-12
PVT1	1.66164	1.83723e-21	3.1573e-20	1.71124	2.77387e-13	2.47712e-12	1.03001	1.50816e-07	1.6039e-06	1.53685	2.74484e-15	2.08287e-14
PUS7	1.71314	9.55299e-38	9.53698e-36	1.47218	2.13897e-16	2.91342e-15	0.787161	1.51142e-07	1.6054e-06	1.49615	7.93383e-24	1.38971e-22
FOXD2	2.28715	6.95817e-30	3.01946e-28	2.08237	1.22573e-14	1.30516e-13	1.18687	1.53519e-07	1.62664e-06	2.08661	1.32262e-20	1.71752e-19
SIX1	2.52835	4.8237e-16	4.43139e-15	3.09598	1.06437e-13	1.00727e-12	1.83335	1.54285e-07	1.63376e-06	2.85518	1.69826e-16	1.43778e-15
FAM102B	0.669391	7.59697e-09	3.01765e-08	0.787969	4.2962e-07	1.63005e-06	0.869961	2.38341e-11	6.38524e-10	1.28899	1.89991e-23	3.19507e-22
SLC30A7	0.71915	2.8033e-15	2.39326e-14	1.00566	2.15628e-16	2.93237e-15	0.536273	1.59868e-07	1.68771e-06	0.842859	1.00705e-16	8.73569e-16
POLR1B	1.01655	1.99697e-30	9.32154e-29	1.03496	3.73482e-18	6.50243e-17	0.52028	1.77617e-07	1.85131e-06	1.10178	7.12259e-29	2.16194e-27
AP3M2	0.778782	1.8006e-12	1.09926e-11	0.99925	1.64204e-11	1.15096e-10	0.646258	1.91905e-07	1.98111e-06	1.0914	7.45619e-19	8.20751e-18
ARHGAP8	1.77155	7.89314e-25	1.9643e-23	2.0325	1.53896e-18	2.83363e-17	1.00731	1.92173e-07	1.9815e-06	1.63993	1.26609e-17	1.21617e-16
MTL5	2.32045	3.05236e-33	1.86941e-31	1.68658	7.10039e-11	4.58433e-10	1.129	1.92059e-07	1.9815e-06	2.0809	3.59791e-22	5.38004e-21
EPYC	4.05972	8.11725e-11	4.09203e-10	4.10261	5.36231e-07	2.0033e-06	5.68838	2.29608e-16	1.58622e-14	5.96138	4.63195e-18	4.67008e-17
SHCBP1	1.57536	5.48738e-26	1.49484e-24	1.31706	5.05686e-11	3.32068e-10	0.873273	1.95536e-07	2.00682e-06	1.73079	2.40565e-25	5.0578e-24
SGOL2	1.80481	1.40684e-40	1.86905e-38	1.73655	1.07002e-21	3.01474e-20	0.790856	1.9591e-07	2.00924e-06	1.6506	6.27933e-28	1.72692e-26
LOC147804	1.8619	3.59448e-27	1.11655e-25	1.40381	1.25766e-09	6.84989e-09	1.00734	1.96486e-07	2.01395e-06	1.41103	1.98359e-13	1.23188e-12
CLDN1	1.58782	8.4668e-10	3.78933e-09	1.88129	6.60043e-08	2.82238e-07	1.52403	1.61548e-07	1.70336e-06	1.59897	3.01825e-08	1.06615e-07
KAL1	1.41623	2.23924e-09	9.53968e-09	1.59282	5.64967e-07	2.1022e-06	1.90827	7.42726e-13	2.8883e-11	1.69722	1.2846e-10	5.83119e-10
IL4I1	1.06703	3.21052e-08	1.17253e-07	2.15373	9.86745e-17	1.41428e-15	1.12712	2.00862e-07	2.05272e-06	1.49675	3.41204e-12	1.84039e-11
RBM28	1.00275	2.02662e-26	5.8046e-25	1.11956	8.67575e-19	1.65385e-17	0.549133	2.15811e-07	2.19509e-06	1.19143	7.47613e-30	2.54675e-28
LOC100129637	0.88406	5.57921e-13	3.61164e-12	1.05604	1.33507e-10	8.33625e-10	0.712753	2.25093e-07	2.28279e-06	0.855221	3.73484e-10	1.60618e-09
COL3A1	1.90618	2.49217e-18	2.98283e-17	1.46284	6.40382e-07	2.36174e-06	3.11418	6.72194e-37	5.27703e-34	2.16037	7.08911e-19	7.81839e-18
SFRP4	2.96175	9.62023e-18	1.07541e-16	2.30822	6.76413e-07	2.48613e-06	4.17192	5.94412e-27	1.62954e-24	2.79198	4.12798e-13	2.47206e-12
TIMELESS	1.59007	9.8863e-37	8.45279e-35	1.76935	1.06648e-25	5.92256e-24	0.727528	2.5507e-07	2.55529e-06	1.57274	2.78047e-29	8.87644e-28
LRP8	2.29963	2.94192e-29	1.19835e-27	2.98063	2.15378e-27	1.6103e-25	1.18528	2.57749e-07	2.57913e-06	2.33925	1.14234e-24	2.20439e-23
ERMN	1.26826	8.54656e-07	2.59234e-06	2.3303	8.13048e-12	5.8803e-11	1.81667	2.65267e-10	5.53312e-09	2.11505	1.17653e-13	7.476e-13
KIF11	1.54496	1.32949e-30	6.37824e-29	1.88776	1.46227e-25	8.01744e-24	0.777442	2.6255e-07	2.6211e-06	2.00987	4.62012e-41	7.10939e-39
ERI1	0.875317	8.9122e-12	5.02031e-11	1.29325	6.3637e-14	6.22001e-13	0.741863	2.65881e-07	2.64976e-06	1.39926	1.28262e-22	1.98674e-21
HMGB3	1.92165	7.9948e-39	8.85117e-37	1.82663	3.12978e-20	7.31454e-19	0.85219	2.71284e-07	2.69273e-06	1.85689	1.35147e-29	4.44593e-28
TGS1	0.696369	1.3553e-13	9.32938e-13	1.01904	7.70721e-16	9.73035e-15	0.542747	2.85113e-07	2.809e-06	0.975834	1.32904e-20	1.72455e-19
ZNF485	1.14953	1.85969e-21	3.19271e-20	1.2675	3.09506e-15	3.58517e-14	0.694404	2.9206e-07	2.86601e-06	1.32113	6.15165e-23	9.80122e-22
HOXC8	4.24718	1.09186e-41	1.6688e-39	2.04767	8.00901e-07	2.90963e-06	3.20269	5.19404e-20	6.31734e-18	3.87616	5.33645e-29	1.63902e-27
HSP90AA1	1.1146	2.50104e-23	5.37925e-22	1.17137	7.89005e-15	8.63556e-14	0.644962	3.02703e-07	2.96371e-06	1.19039	1.59397e-21	2.26022e-20
GORAB	0.874987	4.43456e-21	7.29421e-20	0.636421	3.15372e-07	1.21907e-06	0.544506	1.75819e-07	1.83811e-06	0.736511	1.01942e-12	5.84543e-12
CSPP1	1.0802	1.15219e-18	1.43265e-17	0.865816	1.44062e-07	5.84198e-07	0.709765	2.50471e-07	2.51213e-06	1.04252	2.20667e-14	1.5136e-13
STAMBPL1	1.05692	1.37632e-12	8.52292e-12	0.985416	8.75996e-07	3.16712e-06	1.1003	5.11061e-11	1.25914e-09	1.39922	3.75093e-17	3.39352e-16
NUF2	2.33335	3.67327e-45	8.4588e-43	1.87168	3.40268e-17	5.16413e-16	0.948422	3.34253e-07	3.23773e-06	2.19251	1.18577e-32	5.86805e-31
MATN3	3.0986	1.13338e-26	3.34038e-25	1.94178	5.80558e-07	2.15353e-06	3.18183	1.2929e-22	2.15098e-20	1.6413	3.66764e-07	1.14195e-06
CENPO	1.48524	1.73297e-33	1.08837e-31	1.67051	3.65312e-24	1.57339e-22	0.704495	3.47919e-07	3.35693e-06	1.53342	4.30525e-29	1.34217e-27
GPATCH4	1.12046	2.92054e-28	1.05304e-26	0.813664	2.625e-09	1.36514e-08	0.582147	3.46337e-07	3.34353e-06	0.874338	1.19152e-14	8.43325e-14
SLC4A5	1.14591	9.33902e-20	1.32752e-18	1.28838	2.26432e-14	2.32504e-13	0.720149	3.54472e-07	3.41444e-06	1.50592	6.26063e-27	1.56028e-25
CGB5	5.39359	3.75548e-12	2.21668e-11	4.96411	6.99932e-07	2.56443e-06	6.06403	1.32766e-12	4.82737e-11	4.33964	3.36296e-07	1.05163e-06
ITGA11	1.61921	5.19053e-12	3.02142e-11	1.54195	1.03982e-06	3.72355e-06	2.24404	1.76469e-17	1.4242e-15	1.74	2.93655e-11	1.43147e-10
CXCL10	1.77869	5.2947e-11	2.73214e-10	5.12256	7.25437e-45	6.59422e-42	1.54435	3.98393e-07	3.79726e-06	3.09891	1.12057e-24	2.16722e-23
B3GNTL1	1.05381	7.1383e-17	7.15945e-16	1.03641	7.73284e-10	4.35171e-09	0.716188	4.22264e-07	3.99832e-06	1.00675	7.08174e-13	4.13205e-12
MET	2.47857	1.56271e-26	4.52844e-25	1.90361	1.17729e-09	6.4549e-09	1.32173	4.26479e-07	4.03159e-06	1.91072	1.72468e-13	1.07845e-12
PLAU	2.06839	4.53583e-23	9.43836e-22	1.36932	1.13664e-06	4.04512e-06	1.93496	1.83914e-16	1.29121e-14	1.96099	4.1186e-17	3.70481e-16
C14orf106	0.746352	1.82456e-14	1.39867e-13	0.900897	5.88223e-12	4.34897e-11	0.553384	4.28119e-07	4.04488e-06	0.636119	4.64047e-09	1.79618e-08
NAT10	0.868843	1.07705e-22	2.15548e-21	1.00967	2.40327e-17	3.74612e-16	0.503485	4.30505e-07	4.0652e-06	0.908977	3.55283e-20	4.41445e-19
C19orf51	2.26657	1.37992e-15	1.21533e-14	2.60351	5.37169e-12	3.99201e-11	1.60488	4.39295e-07	4.14367e-06	3.44291	7.41808e-28	2.02398e-26
FAM54A	2.30087	2.29218e-44	4.94853e-42	1.87024	1.85508e-17	2.94206e-16	0.93322	4.40066e-07	4.14868e-06	2.42622	3.90508e-40	5.35275e-38
C11orf82	2.00505	5.73225e-35	4.23084e-33	1.93069	7.89682e-19	1.51037e-17	0.921008	4.51233e-07	4.24932e-06	1.99227	3.36204e-28	9.58182e-27
SIX4	1.85376	1.08205e-15	9.61323e-15	1.89882	9.37447e-10	5.2127e-09	1.30803	4.72039e-07	4.42354e-06	1.61556	3.54543e-10	1.52854e-09
NEK5	3.00418	6.62266e-18	7.58488e-17	2.70007	2.30941e-09	1.21197e-08	1.96966	3.42368e-07	3.31262e-06	1.94229	3.99217e-07	1.23697e-06
DCP2	0.561273	1.62828e-08	6.17661e-08	0.667284	5.93039e-07	2.19794e-06	0.576813	2.4093e-07	2.42913e-06	0.599885	6.13571e-08	2.098e-07
CIT	1.25404	4.24341e-21	6.99313e-20	1.48167	1.18362e-16	1.6756e-15	0.749601	5.33932e-07	4.94187e-06	1.18769	1.15733e-15	9.11454e-15
ZNF792	0.793888	1.04312e-11	5.85116e-11	0.824924	1.38789e-07	5.64406e-07	0.663294	4.19614e-07	3.97758e-06	0.686558	1.28485e-07	4.23403e-07
DLGAP5	1.85705	3.94666e-28	1.40542e-26	2.03891	2.56097e-19	5.26553e-18	0.950487	5.47167e-07	5.04275e-06	2.09653	7.94023e-29	2.38497e-27
SPOCD1	1.92228	1.51231e-17	1.63962e-16	1.45253	1.47057e-06	5.16015e-06	1.65131	6.44524e-11	1.56123e-09	1.5218	1.28768e-09	5.27504e-09
NLRC5	0.777549	1.11465e-06	3.32432e-06	1.78612	9.18655e-17	1.32328e-15	0.936	1.83258e-07	1.90436e-06	1.54497	4.02526e-18	4.09184e-17
MSH5	1.96109	1.47504e-38	1.61237e-36	0.979073	1.40041e-06	4.92998e-06	0.942921	2.73964e-08	3.45549e-07	1.23608	2.05529e-13	1.2732e-12
CEP170	0.638274	1.81989e-06	5.24904e-06	1.04914	5.48126e-09	2.71019e-08	0.860963	1.01771e-08	1.44073e-07	0.971547	7.247e-11	3.37276e-10
TLR2	1.03021	1.41477e-08	5.41303e-08	1.17266	1.55407e-06	5.42995e-06	1.24085	1.19417e-09	2.10936e-08	1.39323	5.8563e-12	3.08085e-11
BBC3	0.944626	1.14888e-09	5.05795e-09	2.04908	8.13153e-23	2.73761e-21	0.867836	6.43222e-07	5.8459e-06	1.74085	7.56303e-24	1.3261e-22
TOP2A	2.92778	3.52085e-52	1.60023e-49	2.80781	2.41213e-27	1.78034e-25	1.07689	6.57864e-07	5.95803e-06	2.22953	3.08037e-25	6.37139e-24
CHEK1	1.36219	1.48825e-28	5.58773e-27	1.70501	4.50572e-25	2.30915e-23	0.686281	6.64805e-07	6.01144e-06	1.61275	4.64265e-32	2.12125e-30
C4A	1.79045	4.23374e-10	1.96667e-09	2.27089	3.96983e-09	2.01123e-08	3.10458	5.80108e-22	9.02617e-20	1.51646	2.1083e-06	6.00667e-06
IDO1	1.67456	2.11044e-06	6.03467e-06	5.65998	9.65758e-33	1.50267e-30	2.48958	3.53274e-10	7.16968e-09	4.80278	3.1323e-34	1.86545e-32
COL1A2	1.81729	2.92094e-17	3.06354e-16	1.38324	1.76982e-06	6.13416e-06	2.70548	4.59611e-29	1.76399e-26	2.14954	3.21676e-19	3.67195e-18
MC1R	1.80621	5.49348e-29	2.15632e-27	1.05037	1.17651e-06	4.17926e-06	1.56546	5.41801e-18	4.84841e-16	0.894576	6.50447e-07	1.97328e-06
ALPPL2	5.87403	6.12201e-28	2.09788e-26	3.41296	1.79151e-06	6.20189e-06	4.4961	6.63726e-14	3.115e-12	6.03261	3.8464e-24	6.99191e-23
RNF219	0.99227	8.59572e-22	1.53048e-20	0.886207	1.76734e-10	1.08163e-09	0.576319	7.07394e-07	6.33683e-06	0.892154	9.76725e-15	6.9851e-14
HMMR	1.97405	3.91452e-30	1.74697e-28	2.13215	4.80945e-20	1.08865e-18	0.964495	7.08014e-07	6.33876e-06	2.22101	1.10707e-30	4.12963e-29
BRCA1	1.62606	7.38634e-37	6.41053e-35	1.75285	2.50293e-24	1.117e-22	0.713284	7.39213e-07	6.5877e-06	1.50158	7.77775e-26	1.71558e-24
TRPM2	1.66643	3.11044e-19	4.14509e-18	1.18852	1.96255e-06	6.74801e-06	1.43869	5.60898e-12	1.75494e-10	1.80686	2.72052e-18	2.82709e-17
MSLN	2.98014	1.07469e-13	7.4843e-13	2.56708	1.97089e-06	6.77264e-06	3.08789	7.4016e-12	2.25853e-10	3.53472	2.7139e-15	2.0612e-14
HAMP	1.73524	1.61959e-06	4.7083e-06	2.56283	8.74731e-08	3.67668e-07	2.70524	2.02597e-11	5.53648e-10	1.99746	6.19051e-07	1.8797e-06
MXRA5	1.60851	4.29723e-15	3.56814e-14	1.31053	2.04091e-06	6.98681e-06	2.0568	4.48621e-19	4.90389e-17	1.92121	4.37223e-17	3.91867e-16
HAVCR1	5.33349	7.01689e-23	1.42407e-21	3.37392	2.06105e-06	7.04462e-06	4.74051	3.22214e-15	1.89285e-13	4.67452	4.9106e-15	3.63217e-14
SLC12A8	1.2097	3.93064e-16	3.64195e-15	0.949065	2.03014e-06	6.95547e-06	0.957758	9.70603e-09	1.38311e-07	1.04751	2.54748e-10	1.11924e-09
TARBP1	1.26723	1.19846e-30	5.83059e-29	0.954277	1.14099e-10	7.17369e-10	0.610584	8.05291e-07	7.11052e-06	0.903479	1.82401e-13	1.13687e-12
LOC389791	3.63806	1.61883e-27	5.26532e-26	2.69093	4.1477e-10	2.42337e-09	1.82615	8.2261e-07	7.24492e-06	2.50572	7.91655e-12	4.10098e-11
LGR5	3.25128	7.27586e-19	9.32206e-18	2.53135	2.8329e-07	1.10345e-06	2.04472	6.92316e-07	6.22664e-06	2.94295	5.96578e-13	3.51536e-12
COL4A1	1.19604	2.99492e-13	1.99557e-12	1.27321	7.96879e-09	3.85148e-08	1.61567	1.86508e-18	1.81988e-16	0.859471	2.60309e-06	7.34849e-06
CLDN14	1.60046	1.80357e-08	6.79228e-08	2.95195	2.33798e-15	2.75063e-14	1.55866	8.56092e-07	7.49775e-06	1.76339	1.91468e-08	6.90942e-08
SMS	0.899685	9.74736e-16	8.72263e-15	1.03122	7.75025e-12	5.62414e-11	0.619036	8.84684e-07	7.71296e-06	0.957599	1.77474e-14	1.23e-13
C16orf88	1.08039	1.09675e-26	3.23793e-25	1.01759	6.51921e-14	6.35402e-13	0.59602	1.52044e-07	1.61398e-06	0.5337	2.1433e-06	6.10439e-06
KRTAP5-1	2.15707	2.83003e-18	3.37086e-17	1.52894	2.28733e-06	7.78565e-06	1.57482	9.93428e-09	1.41089e-07	1.84103	1.31723e-11	6.63842e-11
RRP12	1.0285	6.15573e-22	1.11325e-20	0.967598	1.6318e-11	1.14425e-10	0.588285	9.61273e-07	8.32188e-06	1.046	1.59099e-18	1.68888e-17
ZNF367	1.45189	3.96842e-33	2.40112e-31	1.85752	2.59e-30	2.92366e-28	0.66632	9.63523e-07	8.33718e-06	1.89269	8.72303e-45	2.33625e-42
XIRP1	2.82088	9.6967e-16	8.68179e-15	2.74069	4.20127e-09	2.11916e-08	1.92094	1.01107e-06	8.66611e-06	3.46898	5.00932e-19	5.59974e-18
PBX4	1.45018	1.08952e-14	8.5571e-14	2.01962	5.15197e-16	6.70533e-15	1.02682	1.02044e-06	8.73345e-06	1.261	1.38132e-09	5.63856e-09
SPARC	1.31974	6.62963e-13	4.26286e-12	1.16059	2.66067e-06	8.97333e-06	2.09777	2.94672e-24	6.20644e-22	1.5336	6.99748e-14	4.54849e-13
LAMP3	1.00565	3.29818e-06	9.15656e-06	2.43414	5.65088e-17	8.27088e-16	1.60988	3.45321e-11	8.83562e-10	1.41548	4.30114e-09	1.67008e-08
CCDC14	1.15454	1.12288e-20	1.76946e-19	1.03626	4.84783e-10	2.79836e-09	0.678116	1.10066e-06	9.32298e-06	1.03538	6.34152e-14	4.13924e-13
MMP13	5.18882	6.95923e-29	2.69491e-27	2.85609	2.82639e-06	9.50441e-06	4.30496	7.47466e-17	5.54055e-15	5.68896	1.17298e-28	3.46299e-27
PILRA	0.98922	3.43978e-06	9.52257e-06	1.90464	2.69319e-11	1.83126e-10	1.5562	7.73479e-11	1.84005e-09	1.42237	2.05038e-09	8.23345e-09
THOC2	0.934568	4.05479e-17	4.18591e-16	0.890179	2.61337e-09	1.35991e-08	0.608028	1.12629e-06	9.51671e-06	0.724042	5.10827e-09	1.97019e-08
PLOD3	1.45639	9.8546e-26	2.61442e-24	1.38916	1.05622e-13	1.00066e-12	0.759147	1.15666e-06	9.74949e-06	1.12423	3.89071e-13	2.34216e-12
CKAP2L	1.91319	4.62081e-34	3.12965e-32	1.65946	3.64902e-15	4.19107e-14	0.858726	1.16191e-06	9.7842e-06	1.952	7.26216e-29	2.20043e-27
DHX37	0.862306	9.29996e-19	1.17498e-17	1.00199	2.07985e-14	2.14839e-13	0.532555	1.1739e-06	9.87554e-06	0.780925	6.70206e-13	3.92245e-12
C12orf27	2.57693	1.92263e-22	3.68913e-21	2.04321	8.97861e-09	4.30988e-08	1.52891	2.66148e-07	2.65088e-06	1.38663	2.54647e-06	7.1957e-06
GAL3ST2	3.69051	6.67475e-20	9.67111e-19	2.51493	3.0615e-06	1.02372e-05	3.44283	2.67107e-14	1.35284e-12	3.6618	3.31207e-16	2.72914e-15
PTPRO	2.33121	3.67422e-15	3.07747e-14	2.26457	1.24728e-08	5.897e-08	2.08132	3.99129e-10	7.97842e-09	1.52434	3.90246e-06	1.07375e-05
STAT1	1.03852	2.05379e-13	1.38667e-12	2.20491	4.80063e-31	5.83885e-29	0.76803	1.35193e-06	1.11164e-05	1.55018	8.29642e-23	1.31096e-21
CDH24	1.10375	2.35363e-16	2.23227e-15	1.1748	7.75081e-11	4.97637e-10	0.729598	1.38441e-06	1.13482e-05	0.963637	1.28222e-10	5.82307e-10
CST2	3.36289	2.79767e-19	3.75144e-18	2.32597	3.48696e-06	1.15547e-05	3.73973	5.25154e-19	5.6335e-17	2.25315	6.43902e-08	2.19606e-07
C19orf28	0.701102	4.36773e-10	2.02402e-09	1.06128	2.19709e-12	1.72796e-11	0.608006	1.47626e-06	1.2004e-05	1.0639	2.0216e-17	1.89036e-16
MCM8	1.61952	5.91969e-41	8.4495e-39	1.75632	2.60961e-27	1.90514e-25	0.653413	1.49379e-06	1.21351e-05	1.13561	3.34462e-17	3.04507e-16
ATAD3B	1.54387	5.26254e-26	1.43812e-24	1.17161	2.53026e-09	1.32025e-08	0.789707	1.57218e-06	1.27078e-05	1.67363	1.02759e-24	1.9986e-23
SGOL1	2.03314	3.35619e-37	3.13323e-35	1.92157	2.41716e-19	4.99363e-18	0.859735	1.59304e-06	1.28507e-05	1.90521	7.24401e-27	1.78476e-25
TCOF1	0.975678	3.66396e-19	4.83055e-18	0.967296	4.32332e-11	2.86634e-10	0.587454	1.65017e-06	1.32497e-05	0.970735	1.43166e-15	1.1148e-14
SOX9	1.73803	2.08315e-27	6.68739e-26	1.8414	1.36498e-17	2.20736e-16	0.861469	1.73561e-06	1.38456e-05	1.57358	1.31015e-18	1.40022e-17
MMP14	0.906187	3.67177e-09	1.51711e-08	0.950163	4.32919e-06	1.41368e-05	1.30366	4.41795e-14	2.15543e-12	1.04548	1.05074e-09	4.33525e-09
ZNF107	0.988644	6.40556e-15	5.18418e-14	0.842818	7.53917e-07	2.75225e-06	0.766707	7.3832e-08	8.45592e-07	0.652745	3.86009e-06	1.06284e-05
C14orf105	5.05375	5.41997e-23	1.11561e-21	6.74476	1.68046e-23	6.36475e-22	4.6857	2.08979e-16	1.45536e-14	2.57803	5.37713e-06	1.45653e-05
SLCO1B3	4.69172	2.07403e-14	1.58009e-13	4.90033	2.38561e-09	1.2493e-08	3.28049	1.86457e-06	1.47517e-05	6.39912	6.87391e-21	9.17459e-20
TROAP	2.28968	5.924e-40	7.52304e-38	2.03062	2.45235e-18	4.38e-17	0.92668	1.88861e-06	1.49214e-05	2.09114	2.14854e-27	5.60534e-26
ZNF618	0.914814	1.5731e-10	7.67051e-10	1.46372	2.70113e-14	2.74419e-13	0.763635	2.01581e-06	1.57748e-05	0.894473	2.01281e-08	7.24535e-08
KIF2C	1.97041	5.04112e-38	5.21348e-36	1.9008	2.16462e-20	5.1637e-19	0.815654	2.04978e-06	1.60146e-05	2.10605	4.11603e-35	2.69273e-33
POP1	1.31497	3.5408e-27	1.10584e-25	1.32464	4.76191e-16	6.22581e-15	0.649294	2.05802e-06	1.60688e-05	1.46856	2.31588e-27	6.00565e-26
ZNF443	1.28924	6.6388e-13	4.26717e-12	1.34188	2.07633e-08	9.54999e-08	0.954085	2.08715e-06	1.62815e-05	1.13518	1.23091e-08	4.55129e-08
KPNA2	1.48922	4.49933e-33	2.67959e-31	1.53449	4.5339e-20	1.03115e-18	0.661822	2.17695e-06	1.69209e-05	1.53146	2.23562e-28	6.46758e-27
TIGD1	1.48167	1.96824e-29	8.17151e-28	0.837915	1.95451e-06	6.72169e-06	0.715984	1.23309e-06	1.03032e-05	1.04639	8.50489e-13	4.91757e-12
GEN1	1.31007	1.50554e-24	3.66228e-23	1.33413	9.03289e-15	9.79328e-14	0.681013	2.23359e-06	1.73065e-05	1.35722	1.9421e-21	2.73366e-20
HAUS6	0.910294	9.12172e-15	7.24661e-14	1.29314	2.48859e-16	3.35784e-15	0.623891	2.27078e-06	1.75239e-05	1.12439	8.57325e-18	8.37492e-17
RPL36A	1.48515	1.57941e-19	2.18574e-18	1.58399	6.06392e-13	5.17696e-12	0.871009	2.33096e-06	1.79493e-05	1.28095	2.46152e-12	1.35133e-11
FANCA	1.74232	1.9175e-27	6.19013e-26	2.1545	1.74579e-23	6.58329e-22	0.850474	2.42597e-06	1.85394e-05	2.19658	1.19701e-34	7.46339e-33
SKA1	1.78599	6.42345e-26	1.73886e-24	1.7023	7.26551e-14	7.04563e-13	0.897196	2.48766e-06	1.89437e-05	2.26778	3.18285e-33	1.67595e-31
TOPBP1	1.11063	3.54874e-30	1.5961e-28	1.26561	3.88864e-22	1.17414e-20	0.514447	2.55103e-06	1.9375e-05	1.1165	7.54608e-25	1.49631e-23
EMR2	0.879038	7.34417e-06	1.94482e-05	1.9997	3.15972e-14	3.18202e-13	1.38469	3.23904e-10	6.63601e-09	1.52366	3.08818e-12	1.67407e-11
CHST1	1.31579	5.09083e-13	3.31038e-12	1.56691	1.41189e-10	8.77782e-10	2.03867	1.97458e-23	3.66698e-21	0.909598	7.35433e-06	1.96104e-05
PIWIL1	8.08407	2.99081e-39	3.5139e-37	3.59491	6.29812e-06	2.00138e-05	6.27668	2.45343e-20	3.13876e-18	8.58677	4.02791e-37	3.32852e-35
POLR1A	0.787098	6.38569e-15	5.17295e-14	0.988015	3.44044e-13	3.03008e-12	0.530764	2.90811e-06	2.18184e-05	0.75993	1.46818e-11	7.3712e-11
COL22A1	3.53078	4.16614e-26	1.15125e-24	5.30159	1.73029e-32	2.5762e-30	2.14936	9.68567e-09	1.38135e-07	1.6579	8.24216e-06	2.18463e-05
FAM60A	1.43156	3.93926e-27	1.21926e-25	1.10633	5.78956e-10	3.3055e-09	0.697203	2.9573e-06	2.2122e-05	1.11314	5.38661e-14	3.54679e-13
CCNF	1.55162	7.37008e-27	2.21372e-25	1.7381	3.76202e-19	7.58154e-18	0.757829	3.11226e-06	2.31091e-05	1.84253	2.86539e-30	1.031e-28
ADCY3	0.639076	3.5161e-09	1.45557e-08	0.862733	3.08182e-09	1.58411e-08	0.738917	1.23708e-09	2.18017e-08	0.535963	8.91523e-06	2.35292e-05
NEK2	2.30913	9.60027e-42	1.48041e-39	1.86131	4.53161e-16	5.95175e-15	0.892659	3.20974e-06	2.37614e-05	2.26237	1.14114e-32	5.66341e-31
C4orf21	1.35392	1.05765e-20	1.67124e-19	1.72047	7.5411e-19	1.45198e-17	0.757777	3.27643e-06	2.42136e-05	1.51749	5.2448e-21	7.10454e-20
DDX11	1.30555	4.04519e-20	6.00726e-19	0.866456	5.79511e-06	1.85347e-05	0.793098	6.84235e-07	6.16454e-06	1.19633	4.29771e-14	2.86255e-13
PRR11	1.56914	1.01774e-26	3.03057e-25	1.73011	1.47762e-18	2.73453e-17	0.764596	3.46594e-06	2.54942e-05	1.38054	2.87791e-17	2.64385e-16
KIAA1549	1.62579	1.78708e-18	2.16746e-17	1.17947	2.23588e-06	7.61655e-06	0.983493	2.35332e-06	1.80962e-05	1.21973	3.59932e-09	1.41025e-08
RBL1	1.3458	4.15603e-27	1.27493e-25	1.46293	2.4666e-18	4.39635e-17	0.650397	3.51061e-06	2.5778e-05	1.13908	2.54886e-16	2.12254e-15
DEPDC1B	1.801	6.24944e-26	1.69708e-24	2.457	1.0194e-26	6.52074e-25	0.890349	3.59707e-06	2.63577e-05	2.02286	2.50161e-26	5.89432e-25
CBX2	2.55659	1.76099e-24	4.24777e-23	3.47621	4.66232e-25	2.37531e-23	1.30184	3.68782e-06	2.69313e-05	1.92965	4.62836e-12	2.46565e-11
ZMYND15	1.08425	4.28627e-09	1.76174e-08	1.5744	2.03298e-10	1.23329e-09	0.959502	3.68366e-06	2.69236e-05	1.33023	9.7383e-11	4.46839e-10
PRDM12	1.94877	6.20579e-12	3.57506e-11	2.25136	2.00941e-10	1.21984e-09	1.43818	3.70458e-06	2.70422e-05	2.01058	5.1704e-11	2.44117e-10
TTC26	1.24855	3.40374e-20	5.10738e-19	1.73436	8.58256e-22	2.46638e-20	0.703569	3.74805e-06	2.73364e-05	1.13319	5.47754e-14	3.60116e-13
CCDC78	1.83909	6.9577e-14	4.9594e-13	2.61839	8.17103e-16	1.02634e-14	1.26979	3.79572e-06	2.76374e-05	2.17769	1.17254e-15	9.22596e-15
CCL18	1.53453	3.75207e-06	1.03452e-05	2.95568	3.59495e-11	2.40466e-10	1.76329	2.27322e-06	1.7535e-05	2.41642	6.55998e-11	3.06624e-10
RECQL4	2.39544	2.7117e-43	4.82823e-41	2.23582	9.48584e-22	2.69901e-20	0.899769	4.00704e-06	2.9023e-05	2.36558	2.30094e-34	1.39928e-32
MSH2	1.14922	7.6209e-29	2.93796e-27	1.38414	1.66658e-23	6.32603e-22	0.533436	4.1607e-06	3.00165e-05	1.21599	3.61405e-26	8.31134e-25
CDC25B	1.6425	2.72065e-26	7.66498e-25	1.86107	4.15774e-19	8.30154e-18	0.800387	4.25374e-06	3.06749e-05	1.2273	1.1776e-12	6.70346e-12
TMTC4	1.22966	8.28796e-25	2.05663e-23	0.788226	9.43167e-07	3.39292e-06	0.621323	3.76626e-06	2.7446e-05	1.03425	8.46772e-15	6.10631e-14
COMP	5.05849	1.29713e-30	6.24032e-29	2.60891	1.01667e-05	3.12379e-05	4.31594	2.42385e-18	2.31284e-16	2.57397	1.51551e-07	4.94603e-07
PRC1	1.89755	1.22213e-45	2.93159e-43	1.63762	8.96719e-20	1.96788e-18	0.689869	4.50741e-06	3.21684e-05	1.94312	8.75906e-39	9.33813e-37
C5orf58	2.5724	1.0455e-16	1.02888e-15	1.90744	2.54385e-06	8.60285e-06	1.87073	5.51289e-08	6.49137e-07	1.51905	8.82621e-06	2.32978e-05
CSAG3	7.75705	3.46944e-29	1.40329e-27	3.9131	1.09967e-05	3.36147e-05	4.30506	1.60217e-08	2.15843e-07	6.91326	5.77858e-20	7.05314e-19
SLC9A5	1.57536	7.38364e-16	6.68009e-15	1.13015	1.1132e-05	3.39925e-05	1.36063	3.86548e-10	7.73589e-09	1.4451	1.95042e-11	9.67424e-11
SLC6A6	0.963152	1.22624e-15	1.08552e-14	1.11992	4.66319e-12	3.50013e-11	0.986574	3.05351e-13	1.28314e-11	0.584264	1.34403e-05	3.45222e-05
ZNF799	1.23451	5.89033e-12	3.40582e-11	1.0693	8.4332e-06	2.62811e-05	0.985846	9.60152e-07	8.31634e-06	1.06249	1.00797e-07	3.36723e-07
BICD1	0.968106	2.37011e-11	1.2772e-10	0.853177	1.15134e-05	3.50527e-05	1.4196	2.57494e-18	2.4435e-16	0.849153	1.42815e-07	4.67594e-07
PIGW	1.28784	6.18774e-37	5.48043e-35	1.41647	1.61371e-25	8.79192e-24	0.519312	5.12356e-06	3.60738e-05	1.03824	3.52814e-20	4.38694e-19
ELFN2	3.70806	9.27358e-25	2.29461e-23	4.80236	2.46723e-23	8.93323e-22	2.68186	3.4243e-11	8.77465e-10	1.74217	1.4422e-05	3.68901e-05
ABCE1	0.97243	1.4266e-21	2.48374e-20	1.12132	2.87968e-16	3.86741e-15	0.521166	5.39804e-06	3.77295e-05	1.1827	2.30946e-25	4.88209e-24
CKAP2	1.63814	1.71269e-33	1.07956e-31	1.40721	1.32812e-14	1.40724e-13	0.694436	5.40345e-06	3.77478e-05	1.63163	4.53608e-27	1.15041e-25
SNORD1C	1.39095	6.14062e-15	4.98143e-14	1.66719	1.57091e-12	1.26309e-11	0.906475	5.49122e-06	3.82878e-05	1.4309	4.14301e-13	2.48021e-12
SH2B3	0.514683	2.32298e-06	6.59654e-06	1.01128	5.24059e-12	3.89962e-11	1.0185	9.08674e-17	6.67817e-15	0.530279	1.27616e-05	3.29161e-05
DNAJC2	1.34227	1.12467e-31	5.97666e-30	1.06804	4.19034e-12	3.16447e-11	0.583574	5.89686e-06	4.07326e-05	0.985838	1.20372e-14	8.5133e-14
HSPD1	1.45491	5.62691e-36	4.58407e-34	1.48064	2.82227e-21	7.46453e-20	0.591191	6.00459e-06	4.13259e-05	1.69773	3.18913e-39	3.62364e-37
ADAT1	0.730406	1.71173e-12	1.04649e-11	1.04777	4.58484e-14	4.53521e-13	0.543087	2.99953e-06	2.23844e-05	0.517733	7.13426e-06	1.90471e-05
C13orf23	1.20382	1.34365e-27	4.40344e-26	0.832738	2.18525e-08	1.00163e-07	0.562447	6.05066e-06	4.16007e-05	0.946569	1.63912e-14	1.14058e-13
CASC5	1.67389	4.89276e-21	8.01735e-20	1.8944	2.2939e-15	2.70429e-14	0.903165	6.224e-06	4.26228e-05	2.0609	2.57471e-25	5.38352e-24
CDCA5	1.89488	4.90334e-34	3.30803e-32	1.99798	1.35885e-21	3.77918e-20	0.790636	6.30234e-06	4.30422e-05	2.06012	1.77087e-32	8.51942e-31
MCM2	1.48861	1.7561e-29	7.34373e-28	1.98976	3.85817e-29	3.52564e-27	0.668906	6.57354e-06	4.45747e-05	1.66184	1.48876e-29	4.87902e-28
POLQ	2.06453	2.41183e-30	1.11376e-28	2.6807	1.62174e-28	1.42178e-26	0.912955	6.60436e-06	4.47485e-05	2.25366	3.27938e-29	1.02979e-27
NCAPG2	1.53401	2.15573e-35	1.64016e-33	1.80353	1.69377e-27	1.29438e-25	0.625351	6.67968e-06	4.51702e-05	1.76823	9.45085e-38	8.59082e-36
RCN1	0.854903	2.86583e-11	1.53095e-10	1.89656	5.39588e-28	4.52389e-26	0.649425	6.92482e-06	4.66453e-05	1.0416	3.62373e-13	2.18677e-12
DDX12	1.67649	5.18944e-26	1.42265e-24	1.36643	1.34648e-10	8.39833e-10	0.801988	6.95641e-06	4.68015e-05	1.62394	4.07931e-20	5.04321e-19
NHS	0.9955	2.68611e-07	8.73999e-07	1.40474	6.80472e-08	2.9047e-07	1.15682	1.04537e-07	1.14997e-06	0.925167	1.80661e-05	4.56102e-05
FRMD5	2.34114	1.20596e-24	2.95436e-23	3.05656	1.24399e-23	4.81724e-22	1.15026	7.18475e-06	4.8096e-05	1.91666	4.49365e-14	2.98384e-13
TGIF2	1.02804	2.14341e-19	2.91029e-18	1.12801	1.96917e-13	1.79375e-12	0.576361	7.03698e-06	4.72534e-05	0.646163	3.82115e-07	1.18632e-06
SEMA5B	2.12312	1.47625e-22	2.88746e-21	2.11708	2.56326e-13	2.29736e-12	2.45821	4.71181e-24	9.68783e-22	1.03172	1.93579e-05	4.86652e-05
AHR	0.658359	1.59975e-07	5.35037e-07	0.863399	3.28122e-07	1.26665e-06	0.648227	4.43226e-06	3.17765e-05	0.630121	6.87727e-06	1.84151e-05
GPRC5A	1.54323	1.20673e-11	6.71437e-11	1.43309	2.90782e-06	9.76113e-06	1.15675	6.18049e-06	4.23921e-05	2.31924	6.53788e-20	7.92948e-19
HSPH1	1.52204	8.45575e-28	2.83571e-26	1.63145	3.19332e-18	5.59918e-17	0.746601	1.85645e-06	1.47009e-05	0.67261	1.48963e-05	3.79964e-05
SKA3	2.25204	1.93206e-42	3.17796e-40	1.87038	3.063e-17	4.67738e-16	0.826856	8.14507e-06	5.36308e-05	2.17747	2.16389e-32	1.02776e-30
CENPP	0.719037	4.03259e-12	2.37136e-11	1.04256	4.48535e-14	4.43934e-13	0.517901	8.358e-06	5.48863e-05	0.649029	1.73522e-08	6.296e-08
GSG2	1.53279	3.39253e-21	5.6611e-20	1.90872	1.62291e-18	2.96292e-17	0.81154	8.37956e-06	5.49861e-05	1.83832	2.37729e-24	4.41485e-23
HJURP	2.17545	4.84271e-40	6.19544e-38	1.95508	7.6929e-19	1.47791e-17	0.820967	8.654e-06	5.65292e-05	2.2268	4.5178e-34	2.62717e-32
LILRA6	0.939102	2.25717e-05	5.58904e-05	1.52805	2.73163e-07	1.06641e-06	1.38103	2.82201e-08	3.55241e-07	1.35366	4.10911e-08	1.42966e-07
CHRNA5	1.44736	1.07796e-18	1.34909e-17	1.35681	6.54845e-10	3.71301e-09	0.817232	9.02407e-06	5.87909e-05	1.62454	5.36169e-19	5.98203e-18
SLC7A6	0.851937	1.00948e-12	6.335e-12	0.740578	4.0864e-06	1.33997e-05	0.671212	5.81304e-07	5.32893e-06	0.574192	1.63772e-05	4.15041e-05
RFWD3	1.06485	2.94749e-25	7.57531e-24	1.19146	5.52853e-18	9.50083e-17	0.510818	9.34271e-06	6.06837e-05	1.15033	8.04149e-24	1.40714e-22
SLC11A1	1.82112	8.8927e-16	7.98678e-15	1.29438	2.09143e-05	6.12325e-05	2.19108	6.9333e-18	6.07843e-16	2.15885	1.15835e-17	1.11827e-16
CASK	1.04515	4.01051e-19	5.26333e-18	1.04515	3.10448e-11	2.09361e-10	0.580734	9.99368e-06	6.44033e-05	0.990889	3.01104e-14	2.03936e-13
HK3	1.2522	1.33116e-07	4.50705e-07	2.33483	2.00223e-13	1.82098e-12	1.17588	1.01482e-05	6.52532e-05	2.00074	3.56339e-14	2.39003e-13
HS3ST2	1.92271	1.5365e-10	7.50476e-10	2.40026	2.29792e-09	1.2063e-08	2.55571	3.14922e-14	1.58287e-12	1.39894	2.83914e-05	6.98303e-05
BRIP1	1.49714	2.85563e-19	3.82322e-18	2.40167	5.64969e-27	3.84157e-25	0.823027	1.11339e-05	7.06965e-05	1.96121	4.28269e-26	9.71961e-25
ZNF195	1.10188	1.66324e-22	3.23124e-21	1.27343	4.50521e-17	6.69041e-16	0.557146	1.12238e-05	7.11624e-05	0.93295	1.20204e-13	7.62691e-13
FAT1	0.681942	9.70623e-06	2.51933e-05	1.23477	2.66778e-09	1.38489e-08	0.779062	6.94931e-06	4.67738e-05	1.19308	3.94516e-12	2.1154e-11
GJB4	1.77356	3.50662e-07	1.12133e-06	2.09239	7.6758e-06	2.41122e-05	1.75706	7.02863e-06	4.72341e-05	2.19309	1.57524e-08	5.74693e-08
ELOVL3	2.47766	2.25276e-12	1.35945e-11	2.29284	5.35717e-07	2.00258e-06	1.71926	1.11443e-05	7.07102e-05	3.45708	3.53552e-19	4.01723e-18
P2RY6	1.29861	4.04976e-11	2.12143e-10	1.56294	3.28472e-09	1.6814e-08	1.30734	3.26683e-09	5.22421e-08	0.914491	3.01785e-05	7.39939e-05
C9orf109	1.68549	5.12421e-11	2.64654e-10	1.57158	1.94414e-06	6.69004e-06	1.40577	7.0356e-07	6.3123e-06	1.1852	2.49807e-05	6.19264e-05
F2RL2	1.71932	2.22989e-15	1.92369e-14	2.34866	7.95975e-16	1.00272e-14	2.22154	7.76554e-20	9.13895e-18	1.00662	3.13967e-05	7.68016e-05
CXorf38	0.530542	1.50226e-06	4.3901e-06	0.874652	3.47049e-09	1.7702e-08	0.543052	1.16561e-05	7.34719e-05	0.95028	1.01788e-14	7.26135e-14
NCAPG	1.74646	1.08902e-26	3.22614e-25	1.94272	8.7216e-19	1.66076e-17	0.801671	1.25521e-05	7.82599e-05	2.11031	4.43704e-31	1.72984e-29
SERPINE1	1.96012	1.36816e-14	1.06439e-13	1.43562	2.79024e-05	7.99705e-05	2.71044	2.77567e-21	3.99488e-19	1.56957	3.23805e-08	1.13992e-07
GBP5	1.15446	1.1121e-05	2.8646e-05	4.04143	2.79552e-30	3.11494e-28	1.31981	7.8504e-06	5.19879e-05	2.43905	8.37528e-17	7.33516e-16
NXF3	2.81665	6.33843e-07	1.95729e-06	3.17446	2.79382e-05	8.00333e-05	3.7095	4.98339e-09	7.6573e-08	4.52812	6.243e-13	3.66744e-12
C18orf54	1.18501	3.06012e-18	3.62262e-17	1.36212	6.90691e-14	6.71296e-13	0.665026	1.32837e-05	8.21419e-05	1.35056	4.27006e-19	4.80757e-18
CDH11	1.01173	2.40662e-07	7.88555e-07	1.10288	2.86899e-05	8.19554e-05	2.06282	7.37764e-21	1.01126e-18	1.11065	3.69443e-07	1.14987e-06
MS4A14	0.847525	2.36718e-05	5.85053e-05	1.58963	2.78489e-09	1.44006e-08	1.56399	3.20925e-12	1.06182e-10	0.985244	9.77154e-06	2.56247e-05
PLEKHG4	2.44138	1.50485e-31	7.8049e-30	2.79713	2.18437e-23	7.97596e-22	1.02085	1.37216e-05	8.45773e-05	2.62137	2.09627e-29	6.77991e-28
GXYLT1	0.940376	2.79406e-19	3.74951e-18	0.79714	1.47851e-08	6.9258e-08	0.511191	1.40652e-05	8.65411e-05	0.698547	2.17651e-09	8.71767e-09
NCAPD3	1.17021	1.4138e-24	3.44398e-23	1.46108	2.04441e-21	5.57804e-20	0.558067	1.41334e-05	8.69295e-05	1.49657	7.94022e-32	3.44561e-30
AKAP5	0.694959	3.63927e-05	8.76134e-05	1.33108	3.55762e-09	1.81196e-08	1.215	1.23436e-10	2.8014e-09	1.00629	7.77215e-08	2.62995e-07
STEAP1	1.20987	1.62909e-09	7.04105e-09	1.46898	5.21413e-08	2.26321e-07	0.974314	1.55226e-05	9.44647e-05	1.24324	2.72501e-08	9.6759e-08
CD276	1.01775	3.65282e-17	3.79818e-16	0.671071	3.66774e-05	0.000102847	1.01066	9.94658e-14	4.49705e-12	0.919973	8.61015e-12	4.44031e-11
ZNF765	1.12911	3.92854e-21	6.48659e-20	0.66558	3.42867e-05	9.66644e-05	0.662903	8.14358e-07	7.18324e-06	1.0867	3.49239e-16	2.86951e-15
RAD54L	1.93913	3.27803e-34	2.25557e-32	2.24635	5.20856e-26	3.03909e-24	0.767144	1.73937e-05	0.000104199	2.22769	2.38952e-36	1.84238e-34
PAQR4	1.54081	5.45564e-25	1.37153e-23	2.12128	4.08127e-26	2.39754e-24	0.720545	1.74244e-05	0.000104311	1.69732	1.94885e-24	3.6506e-23
ORC6L	1.95054	3.17322e-35	2.3725e-33	2.18049	4.56031e-25	2.33021e-23	0.75957	1.75021e-05	0.000104647	2.07867	1.85191e-32	8.88453e-31
GBAP1	1.61344	1.29175e-14	1.00767e-13	1.23737	1.05562e-05	3.23542e-05	1.03246	1.12366e-05	7.12176e-05	1.15808	6.79936e-07	2.05732e-06
GINS1	2.0016	1.40413e-39	1.7078e-37	2.03839	1.75651e-23	6.60932e-22	0.732423	1.81042e-05	0.000107894	1.80576	1.55696e-26	3.74516e-25
IGF2BP2	1.84877	2.68557e-22	5.08023e-21	2.12503	1.05917e-16	1.51057e-15	0.917142	1.81853e-05	0.000108265	1.62036	2.28363e-14	1.56423e-13
EZH2	1.3726	7.97345e-22	1.42704e-20	1.7768	2.2527e-20	5.35163e-19	0.687901	1.85672e-05	0.000110235	1.79736	1.62448e-29	5.30368e-28
NCRNA00152	0.929576	5.26623e-08	1.87378e-07	1.18767	2.30387e-07	9.06793e-07	0.823012	1.80352e-05	0.000107557	0.955028	5.27057e-07	1.60969e-06
ZNF789	1.24143	3.85129e-17	3.98297e-16	0.898786	5.39133e-06	1.73267e-05	0.716235	1.51507e-05	9.24624e-05	0.842274	2.87091e-07	9.06628e-07
HSP90B3P	2.58362	2.34657e-12	1.41261e-11	2.16765	5.54501e-06	1.77974e-05	1.7565	1.67964e-05	0.000101289	3.06473	2.90064e-14	1.96841e-13
DLEU2	1.90731	4.24243e-30	1.87394e-28	1.6827	5.16161e-14	5.08245e-13	0.800326	2.02399e-05	0.000119224	1.44487	8.0232e-15	5.80271e-14
PLK4	1.56627	3.9683e-31	1.97511e-29	1.87977	2.92351e-25	1.53471e-23	0.646079	2.03921e-05	0.000119834	1.86194	2.99825e-35	1.99165e-33
P4HA1	1.05846	1.53298e-14	1.18727e-13	0.972569	1.52626e-07	6.16896e-07	0.659515	2.04386e-05	0.000120067	1.74805	5.0296e-30	1.75134e-28
HOXC13	6.15873	5.14633e-29	2.03392e-27	2.97324	4.46965e-05	0.000123453	3.58459	5.33605e-09	8.13407e-08	3.67109	1.70991e-09	6.91775e-09
SLC6A14	1.86691	3.23545e-07	1.04001e-06	3.40459	4.3958e-12	3.3095e-11	1.74677	2.11369e-05	0.00012358	2.7045	3.20542e-11	1.55595e-10
GRM2	1.7042	5.87114e-14	4.22678e-13	1.20437	4.60564e-05	0.000126885	1.82014	3.79843e-13	1.54359e-11	1.5444	5.38893e-10	2.28006e-09
TP53I11	0.955696	6.41291e-10	2.90854e-09	0.896059	1.6693e-05	4.96649e-05	0.760049	1.23206e-05	7.70975e-05	0.922712	8.80037e-08	2.95991e-07
C13orf34	1.53673	8.20195e-33	4.78567e-31	1.36949	2.3226e-15	2.73627e-14	0.613983	2.20761e-05	0.000128289	1.47544	8.19869e-25	1.61828e-23
LOX	1.19509	2.45484e-09	1.03992e-08	1.09761	4.66903e-05	0.000128426	2.14712	1.50407e-21	2.27867e-19	1.81246	4.9541e-16	4.0076e-15
RAD51	1.46535	4.76411e-28	1.68374e-26	1.68473	4.41252e-21	1.13914e-19	0.634024	2.33716e-05	0.00013473	1.91646	4.19882e-38	3.9845e-36
PMS2L1	1.20744	7.08446e-13	4.53673e-12	0.940651	3.07702e-05	8.73635e-05	0.854249	6.1102e-06	4.19599e-05	0.879921	2.64015e-06	7.44617e-06
LHX2	1.92199	8.59017e-09	3.38878e-08	2.46295	1.02143e-08	4.87459e-08	1.56108	2.4031e-05	0.000138116	2.05483	1.88622e-08	6.81097e-08
ANAPC1	0.843168	5.61702e-15	4.5825e-14	0.803522	3.10778e-08	1.39523e-07	0.512149	2.42328e-05	0.000139137	0.79086	4.94963e-11	2.34206e-10
DNAH5	2.67028	2.35652e-17	2.49997e-16	2.1354	4.1983e-07	1.59641e-06	1.91565	5.99425e-08	7.02352e-07	1.40709	6.04142e-05	0.000142174
SPAG5	1.90061	4.11726e-37	3.74259e-35	1.72213	9.64469e-18	1.594e-16	0.70657	2.55376e-05	0.000145805	1.79264	4.78525e-27	1.20475e-25
LOC399815	2.87942	2.37695e-27	7.58821e-26	2.22966	1.35561e-10	8.44917e-10	1.2471	2.55691e-05	0.000145888	2.07211	1.44824e-12	8.15717e-12
CHTF18	1.61297	3.34785e-29	1.35729e-27	1.52978	2.32898e-15	2.74191e-14	0.679706	2.58887e-05	0.000147371	1.48649	1.71228e-20	2.20199e-19
ZNF280C	0.934604	1.56173e-14	1.20722e-13	1.27778	4.46869e-15	5.07755e-14	0.574192	2.62947e-05	0.000149436	0.772299	1.17903e-08	4.36976e-08
SNORA8	1.23688	1.92739e-19	2.63145e-18	1.02572	2.63126e-08	1.19277e-07	0.647926	2.62752e-05	0.000149374	1.1649	2.52503e-14	1.72031e-13
SLC38A6	0.582591	1.38062e-07	4.6663e-07	1.06744	5.34758e-13	4.59493e-12	0.533245	1.73378e-05	0.000103936	0.524993	1.98483e-05	4.98256e-05
CATSPERB	2.94792	1.41106e-17	1.53854e-16	1.85107	6.17085e-05	0.00016637	2.56053	3.72861e-11	9.48407e-10	3.75598	1.33118e-22	2.05642e-21
E2F1	1.92732	1.17853e-41	1.76994e-39	1.99023	2.59084e-25	1.37259e-23	0.667684	3.07073e-05	0.000170983	1.53676	3.85157e-22	5.74443e-21
CDK1	1.96383	2.58331e-36	2.14502e-34	1.96404	8.04477e-21	2.02538e-19	0.731081	3.07477e-05	0.000171139	2.14479	6.38634e-35	4.08513e-33
FAM64A	2.02497	2.8423e-28	1.02697e-26	1.7714	5.7801e-13	4.94688e-12	0.855987	3.29994e-05	0.000181681	2.26626	1.32349e-28	3.8874e-27
OSM	1.59431	2.00445e-07	6.63452e-07	1.63918	6.81271e-05	0.000181774	2.11902	7.47687e-10	1.39754e-08	2.04931	1.96521e-09	7.90985e-09
HSP90AB2P	1.74756	4.81978e-12	2.81225e-11	1.45265	1.56207e-05	4.66757e-05	1.19609	2.37619e-05	0.000136843	1.96178	2.55462e-12	1.39844e-11
PMCH	1.9665	1.09571e-08	4.25831e-08	1.72615	6.92954e-05	0.000184634	2.6136	2.62826e-12	8.8831e-11	2.02286	5.37032e-08	1.84763e-07
DLL4	1.01406	4.61118e-12	2.69417e-11	0.922176	2.87617e-06	9.66239e-06	1.07441	6.89203e-11	1.66014e-09	0.64658	7.60278e-05	0.000176418
MMP9	1.30217	2.21142e-06	6.30255e-06	1.47709	6.62236e-05	0.00017727	1.57649	3.44247e-07	3.32708e-06	1.6093	1.56219e-07	5.08492e-07
MFSD2B	2.07872	7.70756e-15	6.17714e-14	1.96372	8.95519e-09	4.29992e-08	1.22569	3.417e-05	0.000187409	2.29225	3.28902e-15	2.46762e-14
TNFRSF9	0.943847	8.31957e-05	0.000190314	2.00866	3.8502e-10	2.25796e-09	1.72883	1.2837e-10	2.89814e-09	1.54417	7.1184e-09	2.69787e-08
C21orf96	1.97274	4.70549e-10	2.16716e-09	2.24407	1.8933e-08	8.75481e-08	3.01993	1.81235e-18	1.78863e-16	1.35769	8.37108e-05	0.000193285
CHST4	2.48107	1.15112e-08	4.4596e-08	2.99443	2.85729e-07	1.1122e-06	2.83311	6.45387e-09	9.63395e-08	1.90512	8.36919e-05	0.000193267
TMEM132A	1.21483	7.49834e-12	4.27971e-11	1.6782	2.04103e-12	1.61182e-11	0.830666	3.10594e-05	0.000172318	0.876845	9.3192e-06	2.45297e-05
SLAMF8	0.795179	8.84156e-05	0.000201322	2.3066	2.78153e-17	4.26641e-16	1.2494	4.23555e-08	5.1227e-07	1.44384	1.7192e-10	7.71428e-10
NOP58	1.08416	2.24093e-21	3.82441e-20	1.2337	9.79384e-16	1.21341e-14	0.529455	3.72048e-05	0.000201874	0.972905	2.17676e-14	1.49482e-13
PASK	1.01845	3.60769e-16	3.35192e-15	1.36598	3.76976e-16	5.01212e-15	0.577838	3.84651e-05	0.000207538	0.894859	1.28468e-10	5.83119e-10
NFKBIL2	1.68858	3.72281e-29	1.50226e-27	1.81816	2.81136e-19	5.73937e-18	0.696672	3.8853e-05	0.000209239	1.92277	2.37899e-30	8.68658e-29
DCAF13	1.39523	1.68302e-33	1.06474e-31	1.01057	8.23732e-11	5.275e-10	0.534871	3.89201e-05	0.000209535	1.19445	1.99823e-20	2.55263e-19
ADAM8	1.45441	3.54743e-12	2.10037e-11	1.17514	2.9633e-05	8.44818e-05	0.998199	2.17514e-05	0.000126616	1.31337	1.78455e-08	6.46278e-08
LOC100272216	1.26771	5.94319e-06	1.59287e-05	2.08114	2.37448e-08	1.08376e-07	2.05747	5.01998e-11	1.24035e-09	1.22066	8.65428e-05	0.000199264
SPDYE3	1.26043	2.11441e-14	1.60771e-13	0.865191	8.32788e-05	0.000218721	1.10977	1.8193e-09	3.10486e-08	0.908874	6.88411e-07	2.08078e-06
TFEC	0.858138	9.01442e-05	0.000204994	2.01124	8.35556e-12	6.03551e-11	1.29649	1.39087e-07	1.48834e-06	1.10277	6.32181e-06	1.70228e-05
WRN	0.559357	1.0381e-06	3.10998e-06	0.764516	6.76717e-07	2.48672e-06	0.527709	4.11238e-05	0.000220028	0.857238	1.84697e-11	9.18224e-11
TNNI3	4.03281	3.319e-18	3.91013e-17	2.40426	8.71365e-05	0.000227848	3.1547	1.01358e-09	1.81405e-08	4.32918	2.89277e-17	2.65609e-16
HTR2C	6.96049	1.50423e-18	1.84122e-17	4.19575	4.22036e-05	0.000117073	3.76177	1.75047e-05	0.000104647	4.11047	2.22339e-06	6.3231e-06
CDH3	1.56465	5.94415e-09	2.39751e-08	1.62818	6.82523e-06	2.15776e-05	1.24171	3.99911e-05	0.000214632	1.75814	4.5617e-09	1.76688e-08
CTSB	0.800658	1.1274e-06	3.35887e-06	0.918623	3.33434e-05	9.42048e-05	0.825932	7.94236e-06	5.25364e-05	0.757319	3.65386e-05	8.8669e-05
ZNF239	1.40791	3.36434e-20	5.05266e-19	1.49121	3.37384e-13	2.97902e-12	0.699918	4.58408e-05	0.000241819	1.27314	7.43136e-14	4.81421e-13
RHPN1	1.92006	5.53839e-28	1.9285e-26	1.72993	1.84742e-13	1.68819e-12	0.801152	4.64776e-05	0.000244507	1.86457	1.17684e-21	1.69095e-20
FGFR4	2.1304	1.19246e-20	1.86651e-19	2.40417	5.53764e-15	6.21446e-14	1.04678	4.64978e-05	0.000244538	1.61975	2.12149e-10	9.39251e-10
MELK	1.97252	1.32661e-32	7.5121e-31	1.99375	3.74881e-19	7.56376e-18	0.759079	4.66876e-05	0.000245387	2.18361	3.40274e-32	1.57557e-30
KDELC1	0.946369	8.51659e-12	4.81473e-11	0.837005	6.66186e-06	2.10766e-05	0.953356	8.7842e-10	1.59865e-08	0.6006	9.92995e-05	0.000226912
CHD7	1.2104	1.97277e-20	3.03399e-19	0.746341	2.18092e-05	6.36906e-05	0.608788	3.39746e-05	0.000186456	0.915768	3.26693e-10	1.41411e-09
MYB	1.62711	1.25383e-11	6.96077e-11	1.67904	2.03345e-07	8.07641e-07	1.09551	4.95802e-05	0.000258935	2.48536	1.69379e-20	2.17984e-19
MAD2L1	1.72708	2.12505e-31	1.08907e-29	2.05662	5.01343e-25	2.54668e-23	0.67485	5.05664e-05	0.000263131	2.25263	2.17483e-42	3.79409e-40
E2F7	2.00554	5.51011e-28	1.92253e-26	2.86522	1.44558e-31	1.89141e-29	0.832194	5.09214e-05	0.00026458	2.54797	6.10826e-36	4.46625e-34
IL24	4.09013	1.15434e-21	2.02402e-20	2.21026	0.000105051	0.000270796	3.75173	4.34848e-15	2.47048e-13	3.79392	1.30307e-15	1.01834e-14
CHSY3	1.26231	4.04311e-14	2.96512e-13	0.865337	0.00010578	0.000272392	1.95765	1.09261e-25	2.69577e-23	1.28483	4.3021e-12	2.29822e-11
NUP107	1.34046	2.17421e-29	8.92655e-28	1.2883	8.51461e-16	1.06717e-14	0.537771	5.87948e-05	0.000300073	1.14561	6.15622e-18	6.10707e-17
LRRC15	2.0356	1.14989e-10	5.69538e-10	1.6317	0.000122238	0.000311751	2.50561	1.65975e-12	5.8741e-11	2.994	1.82936e-17	1.72367e-16
RNF213	0.650478	4.76446e-06	1.29402e-05	1.49359	5.96998e-15	6.67362e-14	0.642339	5.85694e-05	0.000299011	1.19237	5.51377e-14	3.62223e-13
ZNF468	1.41478	2.84452e-20	4.30191e-19	1.50844	2.50903e-13	2.24992e-12	0.69063	6.14995e-05	0.000312032	1.46348	1.11072e-17	1.07469e-16
KIF4B	1.97212	1.14368e-25	3.01106e-24	1.97328	9.26716e-16	1.15312e-14	0.842106	6.15211e-05	0.00031205	2.10657	2.43249e-24	4.50768e-23
LMNB1	1.09421	1.96064e-14	1.49766e-13	1.84199	9.97909e-22	2.82953e-20	0.643624	6.20775e-05	0.000314049	1.66949	1.15684e-25	2.50933e-24
DIAPH3	1.64871	6.71822e-24	1.52671e-22	1.69135	1.33808e-14	1.41692e-13	0.734859	6.36145e-05	0.000320519	2.00426	3.76542e-28	1.06089e-26
PARP9	0.514432	4.41299e-06	1.2052e-05	1.16669	1.00876e-14	1.08686e-13	0.504752	6.14462e-05	0.000311854	1.00932	6.60692e-16	5.29504e-15
ATAD3A	1.24339	1.68964e-23	3.68457e-22	1.02172	1.01046e-09	5.58872e-09	0.558846	6.46184e-05	0.000324614	1.36328	8.47757e-23	1.33713e-21
PPM1N	1.46864	2.07926e-10	1.0017e-09	1.75488	1.42087e-08	6.67389e-08	1.03595	6.49345e-05	0.000326108	1.25202	1.12782e-06	3.31888e-06
ICAM1	0.680155	0.000134368	0.000297712	2.20043	4.34215e-20	9.94605e-19	0.918185	4.53384e-06	3.23303e-05	1.31452	3.66475e-11	1.76355e-10
MYO7A	1.67344	6.72503e-20	9.73579e-19	1.9749	1.01473e-15	1.2554e-14	0.821672	6.58995e-05	0.000330378	1.51316	1.25677e-13	7.95372e-13
TTK	2.11923	2.21286e-31	1.12738e-29	1.84136	4.84286e-14	4.77949e-13	0.814502	6.7336e-05	0.000336505	2.07664	1.21796e-24	2.34247e-23
PMS2L3	0.943885	1.62362e-12	9.95076e-12	0.830447	3.0323e-06	1.01533e-05	0.699537	2.93811e-06	2.20244e-05	0.565032	0.000139694	0.000312641
MLEC	0.798056	1.15038e-10	5.6954e-10	0.670646	5.71294e-05	0.000155017	0.575297	3.57792e-05	0.000195428	1.12448	3.84448e-16	3.14533e-15
IFITM3	0.631897	0.000104679	0.000235834	1.04099	2.05327e-06	7.02078e-06	0.783591	1.87563e-05	0.000111129	1.08767	2.13499e-09	8.55931e-09
LOC646851	1.66817	7.79913e-16	7.0486e-15	1.0853	8.68433e-05	0.00022715	1.05587	5.36239e-06	3.75258e-05	0.949345	3.70807e-05	8.98962e-05
SLC12A7	1.32287	7.80383e-20	1.12037e-18	1.04308	9.25418e-08	3.86808e-07	0.645539	7.59016e-05	0.000374008	0.994383	8.04037e-10	3.3518e-09
CSAG1	8.5605	1.65851e-30	7.82625e-29	3.66286	0.000151104	0.000379008	5.12261	4.90628e-10	9.48896e-09	7.0204	8.59142e-18	8.38792e-17
C8ORFK29	2.14337	1.79069e-13	1.21616e-12	1.43881	0.000151598	0.000380063	1.79176	2.74102e-08	3.45549e-07	2.11653	3.38534e-11	1.63777e-10
KIF24	1.50234	2.75029e-24	6.4891e-23	1.51209	2.41822e-14	2.47096e-13	0.655126	7.92205e-05	0.000387804	1.39693	2.08904e-17	1.94899e-16
IFI30	0.841122	1.29363e-06	3.81788e-06	1.72622	1.56975e-13	1.4498e-12	0.77094	7.92628e-05	0.000387804	1.13436	4.81506e-09	1.86084e-08
XAF1	0.681274	0.000173353	0.000377408	1.28811	1.32161e-07	5.39609e-07	0.965827	2.18431e-06	1.69704e-05	1.32425	5.94932e-11	2.78987e-10
IL18BP	0.586613	0.000184462	0.000399428	2.1127	1.28084e-23	4.94886e-22	1.20102	9.55624e-12	2.86041e-10	1.35974	7.51347e-15	5.44774e-14
CDK6	2.14197	4.21049e-20	6.24737e-19	1.40059	8.15307e-06	2.55167e-05	1.03322	8.14673e-05	0.000396395	1.29497	6.43694e-07	1.95313e-06
CLDN2	2.89605	2.46206e-13	1.65135e-12	4.04618	2.96039e-14	2.99525e-13	2.31426	1.94946e-07	2.00411e-06	1.64338	0.000195369	0.000427549
C8orf77	1.83737	2.08053e-20	3.18553e-19	0.975816	0.000179683	0.000444409	1.17163	1.09961e-07	1.20619e-06	1.11269	3.60822e-07	1.12426e-06
LY6E	1.51953	7.96638e-14	5.6204e-13	1.21331	9.34262e-06	2.89014e-05	0.897425	8.68381e-05	0.000419285	1.64117	4.66764e-13	2.78366e-12
C16orf59	1.88743	1.18343e-29	5.05915e-28	1.73457	7.25724e-15	7.98851e-14	0.730798	9.56666e-05	0.000455168	1.86849	7.19493e-24	1.26541e-22
MARCKSL1	0.937082	8.02183e-11	4.04629e-10	1.46719	3.98166e-14	3.97039e-13	0.631489	9.76212e-05	0.000463321	1.14456	1.08985e-12	6.22241e-12
NCAPD2	1.13641	9.59522e-23	1.93597e-21	0.963052	6.33085e-10	3.59553e-09	0.50694	9.80901e-05	0.000464778	1.12254	3.46742e-18	3.55195e-17
SMTNL1	0.910217	7.76663e-05	0.000178422	1.82727	1.27954e-09	6.9559e-09	1.03224	5.67983e-05	0.000290915	1.29281	3.47216e-07	1.08362e-06
ALG11	1.25068	1.58139e-16	1.52327e-15	0.914505	5.04849e-06	1.63037e-05	0.660369	9.78671e-05	0.00046423	1.11492	2.79654e-11	1.36708e-10
ATP8B5P	2.7309	1.40285e-16	1.36157e-15	2.2923	1.06054e-07	4.38512e-07	1.4287	0.000102549	0.000483119	2.07967	1.08084e-08	4.02311e-08
ANP32E	1.08021	7.81231e-21	1.25048e-19	0.933855	1.78662e-09	9.51781e-09	0.50203	0.000108497	0.000507543	1.19761	1.29033e-20	1.67937e-19
MIR17HG	1.78985	2.10847e-15	1.82624e-14	1.4238	2.41726e-06	8.19886e-06	0.982806	0.00010348	0.00048671	1.14596	4.98905e-06	1.35758e-05
MTHFD2	1.24345	7.96178e-26	2.13191e-24	1.41953	4.73269e-19	9.40602e-18	0.514474	0.00010989	0.00051267	1.55343	5.31036e-32	2.38842e-30
LILRB3	0.795846	0.000228867	0.000488539	1.61912	2.23082e-08	1.02171e-07	1.32315	4.78226e-08	5.70797e-07	1.06774	8.97535e-06	2.36806e-05
MICB	1.36172	2.26981e-12	1.36878e-11	1.88766	4.41033e-13	3.8296e-12	0.842977	0.000110605	0.000515591	1.66386	1.41592e-14	9.93674e-14
NUP62CL	2.38283	8.37353e-23	1.69343e-21	1.2162	0.000176511	0.000437377	1.18732	1.25931e-05	7.84612e-05	2.09142	8.29298e-15	5.98779e-14
ARHGAP39	1.54789	8.5158e-26	2.2732e-24	1.12674	1.29279e-08	6.1005e-08	0.640397	0.000110675	0.000515778	1.53754	7.99485e-21	1.05889e-19
FOXP3	0.80072	0.000211905	0.000454297	1.81854	3.68844e-10	2.17046e-09	1.21437	5.66378e-07	5.19761e-06	1.01991	2.28639e-05	5.68913e-05
CD300LF	0.800149	0.000241458	0.000513637	2.19741	5.12615e-14	5.05041e-13	1.18223	1.3403e-06	1.10388e-05	1.34351	3.04786e-08	1.07559e-07
EGFL6	1.57527	1.82584e-08	6.86867e-08	1.40778	0.000180483	0.00044626	1.38115	1.11681e-05	7.08355e-05	1.44536	3.57529e-06	9.8909e-06
OSMR	1.05206	2.70447e-08	9.96034e-08	0.992844	9.66968e-05	0.000250645	1.49577	2.03898e-12	7.1142e-11	0.808376	0.000127891	0.000287943
CORIN	2.81902	3.86999e-25	9.8292e-24	1.34389	0.000221058	0.000538869	3.05651	1.09635e-23	2.12892e-21	1.938	1.48199e-10	6.6829e-10
RTN4RL2	1.61738	1.55984e-13	1.06609e-12	1.1008	0.000178725	0.000442293	1.07486	1.23929e-05	7.74939e-05	1.05578	1.50318e-05	3.83024e-05
ZNF224	0.66982	1.57743e-06	4.59733e-06	0.781561	3.00949e-05	8.56433e-05	0.6233	6.95632e-05	0.000346332	0.629025	5.17684e-05	0.00012295
WDR4	0.844029	1.10522e-12	6.89105e-12	0.86358	5.81356e-08	2.50389e-07	0.511822	0.000122193	0.000562472	0.799483	1.42944e-09	5.82399e-09
CENPK	1.40264	3.25931e-19	4.33345e-18	2.03703	2.75074e-22	8.43105e-21	0.675252	0.00012294	0.000565005	1.49975	7.61796e-18	7.47555e-17
SLC5A6	1.43414	3.2209e-26	9.00133e-25	1.33401	2.38671e-13	2.14692e-12	0.583369	0.00012646	0.000579335	1.07029	1.34183e-12	7.58835e-12
MFAP2	2.53067	2.40908e-27	7.67661e-26	1.15405	0.000240024	0.000580677	2.42154	2.85326e-20	3.62343e-18	1.91785	1.79011e-13	1.11735e-12
MYBL2	2.36806	1.27477e-33	8.24592e-32	1.95474	1.23195e-13	1.15873e-12	0.843568	0.000128445	0.000586714	1.666	2.46388e-14	1.67997e-13
COL5A3	1.00579	6.40895e-07	1.9773e-06	0.997105	0.000243934	0.000588899	1.37608	1.35847e-09	2.37952e-08	1.41289	3.55889e-10	1.53396e-09
CCDC77	0.838104	5.2973e-11	2.73267e-10	0.676716	7.72615e-05	0.000203941	0.56586	7.92499e-05	0.000387804	0.823806	6.76596e-09	2.57163e-08
ZNF697	1.18578	4.08424e-17	4.20986e-16	1.2074	1.75368e-10	1.07366e-09	0.868653	4.11177e-08	4.99269e-07	0.571057	0.000277721	0.000593848
C5orf46	2.90932	3.96185e-08	1.4276e-07	2.71337	9.63211e-05	0.000249784	2.34442	6.96645e-05	0.000346737	3.9368	1.54766e-11	7.75898e-11
TNFAIP2	0.834171	3.92252e-05	9.4196e-05	1.7454	1.62917e-10	1.00204e-09	0.878702	0.000116674	0.00054067	1.77942	3.69006e-15	2.75653e-14
LOC401010	1.2593	1.55064e-14	1.19933e-13	0.886324	4.64657e-05	0.000127849	0.7096	0.000109604	0.000511997	1.23762	8.93798e-12	4.60113e-11
C21orf29	2.39348	5.67615e-11	2.9159e-10	1.95498	5.8742e-05	0.000159043	1.7054	3.0441e-05	0.000169815	1.5447	0.00014046	0.000314153
FCHO1	1.73099	2.92842e-17	3.06898e-16	1.00195	0.000274834	0.000656885	1.58532	5.66327e-12	1.76553e-10	1.92232	3.77939e-17	3.41569e-16
IL13RA2	3.49241	4.75805e-17	4.87115e-16	2.00556	0.000275072	0.000657363	3.4783	6.42747e-14	3.02476e-12	2.70347	4.35914e-09	1.69108e-08
PRR5L	1.25943	1.66863e-11	9.13146e-11	1.08248	1.6657e-05	4.95769e-05	1.3537	1.18198e-10	2.68959e-09	0.756562	0.000285244	0.000608729
ZNF700	0.729886	2.2188e-09	9.45729e-09	0.614043	0.000179826	0.000444698	0.562101	4.12867e-05	0.000220694	0.776925	1.09852e-08	4.08539e-08
C2CD4A	2.07931	1.31483e-11	7.2807e-11	2.10095	3.68779e-07	1.41224e-06	1.30708	0.000153747	0.000687206	3.16769	2.29659e-20	2.91222e-19
TMEM48	1.16927	1.18415e-20	1.85585e-19	1.31875	5.39648e-15	6.07975e-14	0.5335	0.000155102	0.00069219	1.54132	3.05848e-28	8.76005e-27
CXCL16	0.999619	1.58783e-11	8.71693e-11	1.30581	6.08934e-11	3.95521e-10	0.629235	0.000160815	0.000713627	1.23338	8.90261e-14	5.72652e-13
PRR7	1.70282	1.00291e-20	1.59349e-19	1.73501	1.44069e-12	1.16489e-11	0.771621	0.000166802	0.000736974	1.35421	2.70213e-11	1.32318e-10
PKMYT1	1.89413	7.31765e-24	1.65423e-22	1.96975	6.62215e-15	7.32678e-14	0.794135	0.000171714	0.00075597	2.1262	3.5467e-24	6.48202e-23
CD97	0.506339	2.68319e-05	6.58166e-05	0.856458	1.31003e-07	5.35768e-07	0.512777	0.000155225	0.000692556	0.801917	2.47807e-09	9.86375e-09
CEP152	1.01964	1.26978e-14	9.91425e-14	1.12345	2.3077e-10	1.3892e-09	0.557657	0.000173646	0.000762725	1.11388	3.80018e-14	2.54391e-13
MCM4	1.29567	5.41743e-21	8.81851e-20	1.68755	9.02492e-20	1.97804e-18	0.581527	0.000174505	0.000765372	1.74125	9.36805e-30	3.12347e-28
HPDL	2.09113	5.05191e-19	6.56521e-18	2.45301	7.38669e-15	8.11192e-14	0.987906	0.000179635	0.000785042	1.57688	1.65643e-09	6.70925e-09
ATP6V0D2	1.57088	5.72576e-07	1.77891e-06	1.76571	2.66653e-05	7.67178e-05	1.55104	1.07064e-05	6.83083e-05	1.26209	0.000305601	0.000649205
PTPRJ	0.630313	1.38214e-05	3.51715e-05	0.860539	1.03385e-05	3.17377e-05	0.616133	0.000156988	0.000699161	0.707091	1.22827e-05	3.17423e-05
NCAPH	1.83016	1.6859e-29	7.09758e-28	1.88281	5.84355e-18	1.00024e-16	0.681121	0.000187859	0.000813975	1.89787	9.123e-26	2.00462e-24
CLDN16	2.03711	3.56069e-08	1.29195e-07	2.15916	7.63464e-06	2.3996e-05	2.24443	4.31095e-08	5.19571e-07	1.4479	0.000380493	0.000796063
DRAM1	0.664249	1.09748e-05	2.82903e-05	1.40936	4.04936e-12	3.06202e-11	0.634804	0.00018516	0.000803895	0.887201	1.38653e-07	4.54829e-07
MMP7	3.60319	9.11413e-18	1.02414e-16	4.32898	1.80637e-14	1.88507e-13	3.43686	3.23873e-13	1.34786e-11	1.65732	0.000399414	0.000832724
HOXC6	2.13219	1.08062e-15	9.60541e-15	1.42811	6.32379e-05	0.000170058	1.1294	0.000156184	0.000696117	1.92343	8.37228e-11	3.86728e-10
RHEBL1	1.85942	1.02389e-18	1.28608e-17	2.31811	3.63836e-17	5.49284e-16	0.872312	0.000206956	0.000886711	1.87433	6.36426e-16	5.1053e-15
FOXD4	1.2461	3.26797e-07	1.04909e-06	1.72402	7.78089e-08	3.29614e-07	1.0101	0.000207372	0.000888273	2.02266	5.43959e-14	3.57894e-13
TNIP3	1.07434	0.000117574	0.000263	1.92558	2.34206e-07	9.21195e-07	1.20479	0.000116751	0.000540881	1.28048	3.63817e-05	8.83257e-05
CLCN5	1.33766	9.91205e-22	1.75401e-20	1.79329	1.2576e-21	3.51456e-20	0.582596	0.000205995	0.000883252	0.721181	3.62362e-06	1.00123e-05
CHML	1.49859	3.91415e-25	9.92677e-24	0.9889	3.70651e-07	1.41846e-06	0.601572	0.000216388	0.00092323	1.35129	5.36011e-17	4.76696e-16
SP8	6.14455	9.24603e-26	2.45674e-24	2.64953	0.000387693	0.000903094	2.95389	4.31351e-06	3.10411e-05	5.47523	6.8696e-18	6.78359e-17
KCNJ14	1.38573	8.65004e-18	9.76437e-17	0.884726	3.94681e-05	0.000110015	0.745196	3.7675e-05	0.000203913	0.649273	0.000292803	0.000623781
MAT1A	3.726	3.15989e-15	2.66998e-14	4.81085	2.13945e-14	2.20468e-13	1.95528	0.000221563	0.000942283	3.56109	1.15392e-11	5.8633e-11
AGBL2	1.81485	3.47307e-14	2.57329e-13	1.85094	4.68985e-09	2.3437e-08	0.989484	0.000218733	0.000931623	1.14911	1.46366e-05	3.74059e-05
SLC43A3	0.894024	3.57665e-07	1.14182e-06	0.970877	3.99637e-05	0.000111217	0.732118	0.00020884	0.000894118	1.05551	7.08992e-08	2.40854e-07
LBP	5.00134	5.73151e-18	6.59926e-17	2.75583	0.000301856	0.000716416	5.10925	2.05634e-15	1.25053e-13	2.44758	0.000131259	0.000294872
BAMBI	3.0736	2.00049e-22	3.82618e-21	4.07469	7.6542e-22	2.22552e-20	1.30118	0.00024318	0.00101793	1.59087	6.11489e-06	1.6481e-05
MUCL1	4.76401	6.2157e-10	2.82365e-09	7.37159	9.39476e-14	8.96447e-13	3.47296	4.48842e-05	0.000237403	3.00215	0.000384526	0.000804111
NSUN5P1	1.24208	1.76348e-14	1.35606e-13	0.773775	0.000373547	0.000872891	0.758069	3.0938e-05	0.000171755	0.92841	2.66736e-07	8.45283e-07
VAV2	1.14897	2.96969e-20	4.48334e-19	0.844845	4.68189e-07	1.76552e-06	0.512489	0.000253712	0.00105663	0.8125	5.00427e-09	1.93051e-08
NCRNA00169	1.22638	1.57322e-09	6.81492e-09	1.0887	3.01858e-05	8.58738e-05	0.829044	0.000226931	0.00095968	0.998719	6.73203e-06	1.80598e-05
UBASH3B	0.759071	3.12603e-05	7.60203e-05	1.0903	8.64921e-06	2.68912e-05	0.755057	0.000227996	0.000963001	1.06541	1.57837e-07	5.13372e-07
ESF1	1.182	3.21154e-18	3.7887e-17	0.999499	4.44723e-08	1.94648e-07	0.558013	0.000256549	0.00106691	0.708955	2.83933e-06	7.96849e-06
ITGA2	0.91761	1.13337e-06	3.37433e-06	1.34498	1.15406e-07	4.75244e-07	0.774555	0.000257781	0.00107177	1.17838	2.09238e-08	7.52081e-08
TMEM2	1.17405	6.45183e-16	5.84932e-15	0.683468	0.000473708	0.00108694	0.770106	2.41872e-06	1.85003e-05	1.2025	1.16123e-13	7.38967e-13
PIF1	1.44865	2.16993e-21	3.70691e-20	0.973781	1.87492e-06	6.47635e-06	0.622713	0.000276967	0.0011411	1.26949	7.3326e-14	4.75738e-13
FERMT1	1.30774	2.07088e-11	1.12119e-10	2.08202	2.24159e-15	2.6535e-14	0.796754	0.000281636	0.00115895	1.54072	1.45287e-12	8.17614e-12
POLD3	1.10256	4.27891e-15	3.55635e-14	1.25566	3.0543e-11	2.06381e-10	0.573356	0.000283296	0.00116468	1.01564	9.0092e-11	4.14154e-10
LEPRE1	1.03397	3.02179e-20	4.55802e-19	0.524162	0.000511353	0.00116696	1.28652	1.81734e-24	3.97307e-22	0.851969	9.50166e-12	4.87098e-11
ZNF28	1.34297	1.04245e-16	1.02646e-15	1.31529	1.47447e-09	7.95055e-09	0.659828	0.000285106	0.00117128	1.19244	3.80336e-11	1.82771e-10
FOXD4L1	1.09158	5.57142e-06	1.49672e-05	1.51284	1.10543e-06	3.94136e-06	0.968286	0.000280319	0.00115381	1.52826	6.0439e-09	2.31194e-08
OAS3	0.918871	6.74115e-08	2.36351e-07	1.32743	6.87936e-09	3.35536e-08	0.6936	0.000289621	0.00118588	1.5095	1.84916e-15	1.42448e-14
ZNF525	1.60626	3.52366e-16	3.27894e-15	1.11014	2.72566e-05	7.82755e-05	0.806511	0.000268422	0.00111013	1.33966	1.03628e-09	4.27761e-09
WDR90	1.19819	3.20289e-17	3.34243e-16	1.38116	4.68741e-13	4.05999e-12	0.578083	0.000291912	0.00119441	1.31652	8.98791e-17	7.85975e-16
IFITM1	0.79447	0.000180453	0.000391532	1.33904	2.74001e-06	9.22471e-06	0.890396	0.000188956	0.000817498	2.04478	5.51979e-18	5.50735e-17
MYO1B	1.3884	3.20966e-26	8.98446e-25	0.610483	0.000537235	0.00122167	1.03265	2.3947e-12	8.22244e-11	1.21304	1.04227e-16	9.0231e-16
ZNF121	0.718104	6.82492e-08	2.39142e-07	0.726073	4.86502e-05	0.00013335	0.545538	0.000263447	0.00109244	1.11873	4.45025e-14	2.95616e-13
ANKRD13B	1.29297	1.09548e-14	8.60003e-14	0.935969	3.14863e-05	8.92792e-05	0.681606	0.000288602	0.00118311	1.56069	5.70064e-17	5.04384e-16
NUP155	1.20672	2.47159e-20	3.76427e-19	1.01654	7.15223e-09	3.48353e-08	0.529028	0.000313621	0.00127422	0.908389	4.41682e-10	1.88295e-09
TMPRSS5	3.04892	4.08307e-16	3.77711e-15	3.56392	7.70906e-13	6.47584e-12	1.68872	5.65497e-05	0.000289985	1.45283	0.000480209	0.000988638
RTEL1	1.07884	1.00454e-15	8.96145e-15	0.630659	0.000486919	0.00111474	0.629237	3.11375e-05	0.000172696	1.22282	3.34781e-16	2.75333e-15
PIWIL4	1.4175	1.23563e-14	9.66073e-14	0.991107	5.97643e-05	0.000161583	0.771384	0.000187373	0.000812481	0.779584	0.000141251	0.000315759
OAS2	0.726434	0.000349216	0.000724481	1.69893	5.18109e-10	2.97878e-09	0.874674	0.000128239	0.00058624	1.28314	1.48563e-08	5.43839e-08
EMILIN2	0.606775	0.000129093	0.000286576	0.81034	0.000143909	0.000362258	1.05054	3.67692e-09	5.80476e-08	0.632293	0.000346118	0.000729089
ACBD7	2.58292	1.16602e-26	3.42489e-25	1.35077	2.96523e-05	8.4523e-05	0.973271	0.000332935	0.00134098	2.59874	3.91306e-22	5.8311e-21
DPF1	2.35676	6.20822e-13	4.00381e-12	2.14213	7.05413e-07	2.58392e-06	1.31672	0.000318669	0.00129196	1.44835	6.45403e-05	0.000151245
UBE2T	1.76677	8.87974e-33	5.14637e-31	1.66375	6.2768e-17	9.14824e-16	0.59338	0.000365831	0.00145314	1.94294	5.6068e-32	2.50868e-30
FAM176A	3.26058	2.95762e-31	1.48492e-29	1.27853	0.000651328	0.00145903	2.06007	5.47386e-11	1.33719e-09	2.04313	5.53449e-11	2.60666e-10
C12orf48	1.50249	2.76143e-27	8.68718e-26	1.82922	9.19724e-23	3.08438e-21	0.555453	0.00037051	0.00146902	1.69739	4.9232e-28	1.37364e-26
IMPG1	1.38148	1.57957e-08	5.9984e-08	1.1741	0.000208741	0.000511082	1.00118	0.000219504	0.000934449	1.16905	1.26449e-05	3.26247e-05
LRGUK	2.4521	1.0033e-12	6.30111e-12	2.06406	3.73982e-06	1.23264e-05	1.35736	0.000381048	0.00150562	2.29628	1.13626e-09	4.67582e-09
IL23A	2.13979	1.22897e-14	9.613e-14	2.20137	2.83129e-09	1.4623e-08	1.40301	6.47138e-06	4.39444e-05	1.03901	0.000762087	0.0015232
LOXL2	1.17889	1.52834e-12	9.41367e-12	0.759614	0.000708804	0.00157816	1.50688	8.84795e-16	5.74484e-14	1.3592	2.63974e-13	1.61498e-12
GPC2	2.46872	1.79073e-18	2.16885e-17	1.35892	0.000261787	0.00062866	1.17512	0.000186663	0.000809812	1.24971	6.07031e-05	0.000142795
ORC1L	1.56405	1.48843e-19	2.06313e-18	2.0009	6.40533e-18	1.08884e-16	0.687216	0.00040369	0.00158242	2.04163	2.88479e-26	6.70568e-25
IL17RB	2.09644	1.0652e-26	3.16102e-25	1.77018	1.83706e-11	1.27832e-10	0.779355	0.000403425	0.00158242	2.01059	3.48316e-20	4.33413e-19
TRIB2	0.555864	0.000701994	0.00139214	1.16654	1.25292e-07	5.13507e-07	0.759987	3.75851e-05	0.00020349	1.53195	5.49017e-17	4.8701e-16
IFI6	1.47008	3.29374e-08	1.20064e-07	1.2235	0.000634918	0.00142522	1.24809	3.0136e-05	0.000168331	1.36789	4.03795e-06	1.10997e-05
DEPDC1	1.77953	3.40415e-26	9.46748e-25	1.19318	1.27741e-07	5.22801e-07	0.665905	0.000422881	0.00164755	2.19827	8.20605e-32	3.54317e-30
CDCA7	1.79876	7.53794e-21	1.2088e-19	1.74969	1.27885e-11	9.05206e-11	0.760829	0.00042492	0.00165475	1.93082	1.95605e-19	2.27494e-18
OSBPL10	0.674727	5.14471e-07	1.60735e-06	0.859324	2.00145e-06	6.86264e-06	0.550011	0.000271404	0.00112086	0.545727	0.00027067	0.000579992
ZRANB3	0.854751	4.31821e-10	2.0043e-09	1.16523	1.89834e-10	1.15648e-09	0.574657	0.000183746	0.000799769	0.535455	0.000439335	0.000909803
SLC35E4	0.945297	1.82234e-08	6.8585e-08	0.764104	0.000710726	0.00158162	0.800367	2.21962e-05	0.000128857	1.01762	5.40733e-08	1.85925e-07
FPR3	0.721748	0.000889399	0.00173569	1.89511	8.75882e-11	5.58617e-10	1.33713	4.30097e-08	5.19092e-07	1.24663	2.63188e-07	8.35113e-07
TNFSF9	0.986765	0.000798555	0.00157047	1.54836	9.03055e-05	0.000235208	1.61537	1.02605e-06	8.77272e-06	3.12247	1.68076e-21	2.37548e-20
FAM186A	1.96018	6.25804e-13	4.03444e-12	1.29033	0.000314645	0.000744619	1.22108	5.73426e-05	0.000293473	1.07002	0.000377314	0.000790081
SAMD3	0.875618	0.000800233	0.00157359	1.7265	7.6276e-07	2.78277e-06	1.78922	9.71252e-10	1.75284e-08	1.12161	0.000112727	0.000255533
ERCC6L	1.80864	1.7559e-31	9.05257e-30	2.0267	1.41107e-22	4.52983e-21	0.606549	0.000490912	0.00186752	1.86551	2.6333e-27	6.79816e-26
HOXB9	2.91895	1.09784e-18	1.37198e-17	1.48221	0.000861981	0.00189045	2.10912	1.39214e-08	1.90219e-07	2.78335	4.40425e-14	2.92786e-13
ILDR1	1.67157	3.44244e-16	3.21202e-15	0.918878	0.00085004	0.00186687	1.06796	3.51199e-06	2.5778e-05	1.36204	2.46257e-09	9.80431e-09
IL1F7	3.69412	3.1277e-11	1.66006e-10	3.44428	6.21266e-07	2.29565e-06	2.12352	0.000505034	0.00191492	3.82171	1.73581e-10	7.78477e-10
APOBEC3B	1.96839	4.16132e-16	3.84538e-15	1.90951	4.28371e-09	2.15886e-08	0.943658	0.000520092	0.00196425	1.38316	2.92449e-07	9.22201e-07
SPRY4	0.931153	1.92812e-11	1.04785e-10	1.25207	1.9707e-11	1.36199e-10	0.575606	0.000223548	0.000948855	0.538375	0.000501813	0.00102956
ADAT2	1.22641	1.72813e-16	1.6563e-15	1.10029	3.67729e-08	1.62889e-07	0.579842	0.000525641	0.00198174	1.22567	1.44034e-13	9.05575e-13
PLK1	1.68434	1.80142e-24	4.32116e-23	1.40054	2.79357e-10	1.66601e-09	0.64302	0.000525883	0.00198222	1.77711	4.44899e-22	6.61831e-21
RPL19P12	2.00648	6.61714e-12	3.79431e-11	1.31642	0.000780683	0.00172529	1.33091	4.96267e-05	0.0002591	1.84329	1.45449e-08	5.33345e-08
MORC4	0.982193	3.05557e-12	1.82226e-11	1.72497	8.22064e-20	1.81095e-18	0.548124	0.000533856	0.00200614	1.34449	1.08405e-17	1.05065e-16
NPL	0.581292	0.000125545	0.000279239	1.14931	1.6674e-08	7.758e-08	0.639631	0.000172804	0.000760187	0.590486	0.000473447	0.000975765
UCN	1.40432	6.39809e-09	2.571e-08	1.39587	9.60667e-06	2.96492e-05	0.955133	0.000386667	0.00152468	0.985962	0.000214885	0.00046718
PBK	1.59096	3.7812e-18	4.41549e-17	2.20523	3.31828e-19	6.73443e-18	0.710104	0.000562163	0.00209881	2.70324	5.04677e-40	6.80959e-38
ZNF600	1.11714	2.48761e-14	1.87696e-13	0.794783	5.43044e-05	0.000147932	0.571355	0.000521255	0.0019675	1.08074	3.62846e-11	1.74755e-10
CPNE7	2.24785	3.3602e-15	2.83093e-14	1.89773	7.20453e-07	2.63454e-06	1.10222	0.000584537	0.00217015	2.97223	8.4758e-21	1.12087e-19
APOL4	0.658521	0.000631718	0.00126205	1.91343	1.50207e-13	1.39026e-12	0.820265	0.000151803	0.000679924	0.834044	0.000103269	0.000235538
SIRPB1	0.791499	0.000220089	0.000470849	1.33352	3.5904e-06	1.18702e-05	1.00201	3.13003e-05	0.000173543	0.799418	0.000812427	0.00161597
PILRB	1.15473	9.45245e-15	7.48525e-14	0.690277	0.000576751	0.00130398	0.617169	0.000230075	0.000970599	0.817562	8.69863e-07	2.59831e-06
EXOC3L	0.64896	2.86278e-06	8.02127e-06	0.656088	0.000407889	0.000947754	0.559496	0.000322425	0.00130473	0.691584	7.27913e-06	1.94249e-05
C3P1	7.83065	5.92556e-29	2.30496e-27	2.9689	0.00105762	0.0022844	5.72594	9.85356e-14	4.46669e-12	6.80871	4.84606e-19	5.4313e-18
ITGAD	1.59117	0.000152521	0.00033518	2.8416	2.28228e-07	8.98708e-07	2.37697	3.4325e-07	3.3193e-06	1.52341	0.001015	0.00199092
DOC2A	3.42013	4.94092e-23	1.02075e-21	2.34026	3.10438e-07	1.20188e-06	1.69693	1.1319e-05	7.16868e-05	1.24512	0.00117556	0.00227691
GDPD5	2.29151	2.04773e-29	8.47827e-28	0.893481	0.00109272	0.00235228	1.57819	5.10216e-12	1.61984e-10	1.13654	5.43269e-07	1.65803e-06
DNASE2B	2.42589	1.24638e-08	4.80924e-08	1.99886	0.000291577	0.000693409	2.9573	2.98557e-10	6.15319e-09	1.56107	0.000852437	0.00169107
TERT	3.42661	9.897e-23	1.99453e-21	1.51142	0.0011297	0.00242645	1.73993	8.33185e-06	5.47979e-05	3.33777	5.95955e-18	5.92217e-17
FAM111B	1.49501	5.43303e-17	5.50022e-16	1.63095	1.05422e-11	7.53616e-11	0.679308	0.000707136	0.00254755	1.47724	1.11789e-13	7.12963e-13
PRIC285	0.995348	1.37739e-10	6.76205e-10	1.45623	3.00996e-12	2.32595e-11	0.589921	0.000714952	0.00257249	0.923144	9.42226e-08	3.15923e-07
LOC100128842	0.979733	1.40792e-09	6.14978e-09	0.724971	0.000777914	0.00172006	0.76135	2.6517e-05	0.000150403	0.642874	0.000346086	0.000729089
C2	1.32209	4.35541e-10	2.01939e-09	1.18694	3.1407e-05	8.90836e-05	0.806738	0.000705476	0.00254263	1.04785	9.205e-06	2.42384e-05
TYMS	1.3003	5.09847e-21	8.33861e-20	1.7853	7.61489e-22	2.21782e-20	0.524051	0.000743705	0.00266429	2.07207	3.19273e-41	5.01287e-39
PMS2L5	1.11177	2.47018e-09	1.04514e-08	0.813173	0.00105898	0.00228678	0.932687	7.8051e-06	5.1807e-05	0.78245	0.000155702	0.000345823
LOC727896	1.02687	3.39454e-11	1.79397e-10	0.999211	1.25307e-06	4.43571e-06	0.599201	0.000557332	0.00208348	0.62362	0.000288459	0.000615286
PGF	1.31664	2.55363e-15	2.18552e-14	0.721609	0.00124996	0.0026632	1.35748	3.77807e-13	1.53894e-11	0.790322	2.02954e-05	5.08586e-05
MDM2	0.870879	4.4599e-07	1.4033e-06	1.71688	1.41371e-13	1.31624e-12	0.652631	0.000764905	0.00272948	1.04371	5.80134e-08	1.98957e-07
UTS2	1.5887	0.000910076	0.00177263	3.04932	1.74468e-06	6.0531e-06	1.97693	0.000226648	0.00095895	2.84543	8.64571e-08	2.91129e-07
AURKAPS1	1.79404	9.12624e-20	1.30049e-18	1.35324	1.31807e-07	5.38546e-07	0.738605	0.00077991	0.00277385	1.40374	8.86368e-11	4.08008e-10
OGT	0.730994	1.83508e-09	7.88398e-09	0.531225	0.0011696	0.00250592	0.553215	5.18398e-05	0.000268463	0.645856	1.90974e-06	5.46984e-06
CDKN3	1.52807	2.48179e-20	3.77315e-19	0.956432	1.6835e-05	5.00444e-05	0.625372	0.000765903	0.00273175	1.61777	1.65315e-18	1.74841e-17
NCEH1	1.22676	1.65775e-13	1.12987e-12	1.33343	2.57653e-09	1.34277e-08	0.627407	0.000794277	0.0028203	1.4962	7.33421e-16	5.86431e-15
NUSAP1	1.44909	8.01761e-24	1.80773e-22	1.54248	1.66359e-15	1.99388e-14	0.542478	0.000803799	0.00284826	1.69321	5.25529e-26	1.17723e-24
RNF207	1.44971	3.60791e-16	3.35192e-15	0.764915	0.00137688	0.00290853	0.974506	1.07877e-06	9.16002e-06	1.42804	5.79485e-13	3.41696e-12
UAP1L1	1.60905	1.39408e-24	3.40554e-23	0.676001	0.00138665	0.00292772	0.864014	1.00717e-06	8.64122e-06	1.33731	2.32596e-14	1.59095e-13
SLCO1B1	5.08538	4.08169e-12	2.3986e-11	3.02352	0.00147786	0.00310664	4.26281	1.31702e-07	1.42164e-06	5.73491	7.68327e-13	4.46944e-12
GPR172A	1.17761	7.22851e-19	9.26827e-18	0.666101	0.000192277	0.000473658	0.503523	0.000740067	0.00265236	1.10815	7.09609e-14	4.61085e-13
STEAP2	0.887622	3.7027e-06	1.02172e-05	1.11122	1.67226e-05	4.97359e-05	0.835522	0.000106731	0.000500095	0.686022	0.00134194	0.00258351
COL8A1	1.37928	2.34766e-07	7.7055e-07	1.25882	0.000454613	0.00104674	2.73668	7.14908e-20	8.5153e-18	0.972361	0.00108338	0.002114
DNAJC5B	0.907156	0.001658	0.00309973	2.42029	2.55976e-10	1.53133e-09	1.43778	8.2534e-06	5.43027e-05	1.4129	9.96976e-06	2.61009e-05
MDFI	1.26651	9.98739e-10	4.43881e-09	0.956573	0.000603696	0.00135991	0.815113	0.000468385	0.00179527	0.956841	3.48066e-05	8.46921e-05
ADAM22	1.39289	3.02576e-06	8.44913e-06	1.26537	0.00155727	0.00326761	1.90814	1.18411e-08	1.65058e-07	1.43268	1.59959e-05	4.06034e-05
POLD1	1.04761	4.02306e-14	2.95418e-13	1.91464	8.92907e-25	4.30765e-23	0.513493	0.000977468	0.00337367	1.1668	4.24564e-14	2.82895e-13
NEIL3	1.5348	1.94845e-17	2.0837e-16	1.17263	1.19106e-06	4.22834e-06	0.66829	0.000977805	0.00337416	1.91694	1.24209e-21	1.77731e-20
FDPSL2A	1.0518	1.30747e-07	4.43031e-07	1.30644	9.51574e-07	3.42032e-06	0.840236	0.000171169	0.000753954	0.708762	0.00139239	0.00267319
MND1	1.40229	1.36717e-17	1.49351e-16	1.93547	9.66992e-19	1.82546e-17	0.606445	0.00100048	0.0034421	2.10005	1.07065e-30	4.00241e-29
C2orf27A	1.41507	9.25118e-15	7.33595e-14	0.760773	0.00165867	0.00345936	1.38202	1.07686e-11	3.18086e-10	1.05693	1.63823e-07	5.3144e-07
COL5A1	1.21828	1.47149e-09	6.40313e-09	0.852545	0.00166606	0.00347351	2.14137	3.22307e-21	4.56276e-19	1.42835	2.05498e-10	9.12381e-10
ZNF738	1.00865	8.49509e-09	3.35399e-08	1.07048	5.36608e-06	1.72488e-05	0.646564	0.00101842	0.00349616	0.919168	2.48307e-06	7.02804e-06
PKDCC	1.25707	1.05896e-08	4.1248e-08	1.21547	3.95195e-05	0.000110141	1.181	1.74249e-06	1.3894e-05	0.764286	0.00181575	0.00341908
LOC283314	0.894636	1.2372e-08	4.77704e-08	1.15906	3.67045e-08	1.6267e-07	1.1838	1.86335e-11	5.14087e-10	0.543255	0.00190049	0.00356592
FAM122B	1.49909	6.04218e-28	2.07878e-26	1.1969	7.72332e-11	4.96056e-10	0.503574	0.00105675	0.00361052	0.776249	3.59197e-07	1.1196e-06
CEP72	1.78719	1.28e-24	3.13128e-23	1.81039	9.96246e-15	1.07404e-13	0.639358	0.00110706	0.00375123	1.55726	1.09174e-15	8.6137e-15
SAA2	2.61777	4.04601e-09	1.66576e-08	2.06216	0.000569624	0.00128965	1.69621	0.000695067	0.0025114	2.60469	1.52097e-07	4.96198e-07
RFX8	2.76426	1.49388e-12	9.20797e-12	1.54058	0.00187356	0.00387432	2.05218	1.51894e-06	1.23163e-05	2.04199	1.39349e-06	4.05442e-06
C3orf65	2.14062	1.0061e-13	7.03497e-13	1.54684	3.57182e-05	0.000100356	1.19992	0.000174388	0.000765308	0.996029	0.00168218	0.00318667
PLXNA3	1.10941	9.9247e-17	9.80043e-16	0.599388	0.000853292	0.00187329	0.51447	0.000611718	0.00225796	0.715766	1.5443e-06	4.4676e-06
LOC100272146	1.48661	3.63675e-21	6.03945e-20	1.09814	1.70506e-07	6.84308e-07	0.894737	3.958e-07	3.77464e-06	0.532544	0.00235347	0.00433842
LST-3TM12	3.78198	1.04007e-05	2.69189e-05	3.64916	0.00109358	0.00235385	3.29304	0.000535126	0.00201004	5.56638	3.41113e-09	1.33955e-08
IL2RA	0.673875	0.00242758	0.00441753	2.09312	2.27101e-12	1.78285e-11	1.22625	8.95882e-07	7.80665e-06	1.37387	2.86458e-08	1.01506e-07
KCNAB3	1.14395	2.83417e-07	9.18539e-07	1.6161	3.44434e-08	1.53436e-07	1.23203	6.9257e-07	6.22664e-06	0.747981	0.00241567	0.00444313
KIF21B	0.697532	0.000187236	0.00040513	1.07184	1.98114e-05	5.83098e-05	0.945461	6.63731e-06	4.49541e-05	0.636374	0.00224	0.00414697
LBX2	1.94042	1.7084e-16	1.63921e-15	1.81239	6.12363e-09	3.00978e-08	0.865941	0.0010211	0.00350326	0.896997	0.000595717	0.0012083
WDR52	1.10294	4.34967e-10	2.01727e-09	0.852172	0.000331921	0.000782609	0.645137	0.00115801	0.00389938	0.78252	7.08347e-05	0.000165122
LOC151009	1.50675	9.49704e-17	9.38886e-16	1.12571	3.6055e-06	1.1911e-05	0.645919	0.00151113	0.00488164	1.05695	1.62887e-07	5.288e-07
FOXH1	3.91617	7.39446e-31	3.6593e-29	1.36798	0.00242591	0.0049055	1.9241	3.84812e-07	3.68204e-06	2.5121	2.28806e-11	1.12874e-10
DNASE1L2	1.74065	3.65029e-12	2.15831e-11	1.87824	8.06444e-09	3.89379e-08	0.88411	0.00153782	0.00495175	1.4074	3.24329e-07	1.01679e-06
MUC16	2.74885	6.19376e-07	1.91501e-06	2.85931	0.000116324	0.000297723	2.02724	0.00107308	0.00365619	2.14127	0.000497337	0.00102086
POLE2	1.51397	1.26309e-22	2.49597e-21	1.41047	9.73814e-12	6.99615e-11	0.54938	0.00156352	0.00502392	1.71127	2.61109e-23	4.33617e-22
THSD1P1	1.15051	3.79752e-12	2.23846e-11	1.16665	1.53398e-07	6.19874e-07	0.637221	0.000616563	0.00227341	0.587837	0.00144819	0.00277107
SLC17A9	2.23049	3.42986e-22	6.4185e-21	1.35808	1.16757e-05	3.5502e-05	0.820637	0.00152195	0.0049101	1.05132	4.23384e-05	0.000101686
YJEFN3	1.19603	7.32162e-09	2.91632e-08	1.6384	3.0048e-09	1.54636e-08	0.735159	0.00153314	0.00493872	0.925145	5.75934e-05	0.000136017
ATHL1	2.03857	3.79042e-22	7.06443e-21	0.854952	0.00255685	0.00515219	1.3249	2.1993e-08	2.84099e-07	2.00931	1.18316e-17	1.14095e-16
WNT8B	2.30179	8.29907e-12	4.70099e-11	1.86114	1.56939e-05	4.687e-05	1.1766	0.00160542	0.00514132	2.13013	6.38301e-09	2.43304e-08
AURKA	2.16131	5.30694e-39	6.03001e-37	1.56568	1.96122e-12	1.55235e-11	0.585567	0.00163972	0.00523856	1.6627	1.97491e-19	2.29379e-18
TBX15	2.48455	3.12374e-17	3.26575e-16	1.18145	0.00257274	0.00517876	1.49698	5.44529e-06	3.79829e-05	1.35934	3.15061e-05	7.70521e-05
FCER1G	0.595067	0.00297406	0.00533386	1.62558	1.64165e-09	8.7916e-09	0.973194	1.54995e-05	9.43907e-05	1.07683	1.43624e-06	4.17177e-06
SIGLEC7	0.636012	0.00304541	0.0054505	1.75493	1.01057e-09	5.58872e-09	1.35943	1.6325e-08	2.19415e-07	1.11923	2.7826e-06	7.8258e-06
TACC3	1.29915	1.07953e-19	1.51705e-18	1.36946	1.11553e-12	9.1657e-12	0.504132	0.00172044	0.00546107	1.35521	1.97404e-17	1.8509e-16
PTK7	1.74826	2.30878e-17	2.45233e-16	1.22191	1.0696e-05	3.27536e-05	0.96443	3.18361e-05	0.000176005	0.683641	0.00295575	0.00535327
TMEM90B	1.18411	1.80931e-06	5.22114e-06	0.996235	0.00278035	0.00556746	2.09945	4.67905e-14	2.27639e-12	1.32127	1.73352e-06	4.98826e-06
ZNF816A	0.951247	6.56776e-11	3.35796e-10	0.818959	2.82193e-05	8.07582e-05	0.511498	0.00177456	0.00560609	0.900276	2.87998e-08	1.0201e-07
CREG2	3.2283	1.88945e-18	2.2868e-17	1.46687	0.00279205	0.0055883	1.75121	2.14997e-05	0.000125319	2.16311	1.19816e-07	3.96426e-07
IFI44	0.632941	0.00254356	0.00460625	1.22218	1.48029e-05	4.43548e-05	0.860513	0.000261763	0.00108598	1.24839	9.36935e-08	3.14271e-07
SNHG4	1.27977	1.17615e-10	5.81211e-10	1.21687	3.225e-06	1.07589e-05	0.691525	0.00183536	0.00575498	1.37019	3.95143e-10	1.69328e-09
TRIM78P	0.774299	0.000145538	0.000320651	0.817451	0.00228522	0.00464846	0.893612	8.11703e-05	0.000395233	0.82899	0.000223798	0.00048497
GUCY1B2	3.84797	3.71281e-25	9.44388e-24	1.43878	0.00297413	0.00592595	3.01662	1.80484e-13	7.8915e-12	2.43653	2.18286e-09	8.73903e-09
SIGLEC9	0.638593	0.00332631	0.0059201	1.59784	3.94612e-08	1.7395e-07	1.30459	8.78532e-08	9.82715e-07	1.06303	1.11132e-05	2.89103e-05
C1orf135	1.83975	2.80993e-35	2.11001e-33	1.8813	1.62818e-21	4.49925e-20	0.516343	0.00193959	0.00604232	2.03392	4.63741e-35	2.99973e-33
SGK223	0.696202	7.05017e-06	1.87127e-05	0.911974	1.22603e-05	3.71942e-05	0.699448	5.94912e-05	0.000303268	0.509822	0.00318032	0.00573295
VMO1	1.74191	4.42617e-10	2.05054e-09	1.17269	0.00174764	0.00363263	1.24154	7.48475e-05	0.00036934	1.01256	0.00113108	0.00219814
ZNF643	1.13667	1.91476e-13	1.29752e-12	0.607061	0.00326223	0.0064435	0.946388	4.51283e-08	5.42388e-07	1.2336	6.17564e-13	3.63158e-12
PPEF1	1.69782	1.55802e-08	5.9218e-08	1.67577	1.89882e-05	5.60113e-05	1.02997	0.00206735	0.00639647	1.84917	2.08494e-08	7.49564e-08
CXorf30	5.07753	3.46375e-11	1.82943e-10	6.48349	4.45565e-11	2.94728e-10	2.61858	0.00211248	0.00651745	6.1354	2.38998e-13	1.46842e-12
GPR85	0.865653	3.24084e-06	9.00748e-06	1.00156	4.80741e-05	0.000131938	1.16157	2.16542e-08	2.80563e-07	0.599294	0.00364426	0.00650879
FBXO43	2.20527	4.72669e-19	6.16577e-18	0.949693	0.00338671	0.00667361	1.52393	2.69983e-08	3.41352e-07	1.70689	3.19022e-10	1.3823e-09
C14orf115	1.71422	3.1707e-05	7.70523e-05	3.80146	4.90276e-12	3.66879e-11	1.43457	0.00190393	0.00594302	1.6298	0.000375433	0.000786429
NCRNA00105	1.09963	1.80624e-07	6.0107e-07	1.01258	0.000334079	0.000787375	0.926504	8.91429e-05	0.000428735	0.693006	0.00313244	0.00565371
ANKRD1	4.54153	5.30555e-17	5.38379e-16	3.89475	2.84234e-08	1.28172e-07	3.62579	1.41505e-09	2.46614e-08	1.72347	0.00389363	0.00691912
C19orf48	1.02491	1.76041e-11	9.59422e-11	1.30248	2.12976e-10	1.28702e-09	0.520011	0.00240419	0.00727298	1.13396	2.52089e-11	1.24005e-10
GCM1	3.37957	2.18446e-13	1.47259e-12	3.06306	1.26177e-07	5.16644e-07	1.85961	0.000240615	0.00100841	1.46963	0.00350736	0.00628312
SAMD12	1.15485	1.29124e-13	8.90618e-13	0.908605	1.47788e-05	4.42901e-05	0.531515	0.00242295	0.00732097	0.793472	5.01494e-06	1.3642e-05
PMFBP1	2.66055	1.94633e-17	2.08272e-16	1.49459	0.000343622	0.00080799	1.24723	0.000378025	0.00149539	1.04016	0.00280267	0.0050915
FXYD5	0.800623	1.71761e-06	4.97399e-06	1.50769	2.17377e-11	1.49515e-10	0.570375	0.00243175	0.00734243	0.784874	2.60866e-05	6.45106e-05
FLJ40292	1.4265	2.90424e-08	1.06563e-07	1.1801	0.000376862	0.000879922	1.30002	4.61612e-06	3.27951e-05	0.82001	0.0036698	0.00655237
GABRP	1.36993	0.00266396	0.00481318	2.01866	0.00100631	0.00218068	1.9865	0.000106699	0.000500081	2.28102	7.29808e-06	1.94724e-05
ARL9	1.25916	1.28859e-05	3.2922e-05	1.11535	0.00371245	0.0072597	1.40599	1.32687e-05	8.20787e-05	1.2344	0.000115753	0.00026198
IGSF6	0.592519	0.00411959	0.00722408	2.02302	3.08423e-13	2.73448e-12	1.10721	1.82591e-06	1.44857e-05	0.858943	0.000190448	0.000417892
CCDC34	1.19507	3.87409e-14	2.84842e-13	1.76287	1.02605e-16	1.46454e-15	0.533098	0.00267763	0.00797607	1.0685	1.29772e-09	5.31363e-09
SH2D2A	0.631458	6.79214e-05	0.000157332	1.0568	6.91533e-07	2.53846e-06	0.534861	0.00267221	0.00796543	0.864738	9.77565e-07	2.90245e-06
ATP2A1	1.71182	1.96524e-12	1.19219e-11	3.30524	3.62137e-25	1.867e-23	0.815011	0.00273741	0.00813593	2.05457	1.9617e-14	1.34982e-13
CTRL	0.933819	8.37863e-07	2.54453e-06	1.08555	1.30439e-05	3.94054e-05	0.634373	0.00271855	0.00808961	0.946198	6.00394e-06	1.62022e-05
KLRC2	1.47266	0.000557603	0.00112386	3.10422	2.77846e-08	1.25488e-07	1.44738	0.00232836	0.00708228	2.52187	8.13186e-08	2.74575e-07
TDRD6	0.793724	9.46969e-05	0.000214634	1.10153	4.58547e-05	0.000126349	1.22133	7.63947e-08	8.69178e-07	0.64008	0.00455898	0.00800917
C17orf46	1.50801	5.37437e-10	2.45688e-09	1.49192	1.06058e-06	3.7916e-06	1.41729	9.5254e-08	1.05864e-06	0.748595	0.00478087	0.00836325
FMO1	1.0403	0.0011655	0.00223114	1.41028	0.00104143	0.00225142	2.57775	7.56383e-13	2.92903e-11	1.09784	0.0020977	0.00390109
LOC729603	1.03568	2.44612e-09	1.03673e-08	0.666384	0.00404456	0.00785225	0.744194	0.000130572	0.000595171	0.854156	9.3864e-06	2.46897e-05
MLF1IP	1.16215	1.31442e-13	9.06243e-13	1.66356	3.09895e-15	3.58726e-14	0.525842	0.00287228	0.00847406	1.53407	1.78451e-18	1.88273e-17
DKFZp686O24166	1.806	5.09148e-18	5.88588e-17	0.801293	0.00431795	0.00833803	0.985846	2.64455e-05	0.000150145	1.60891	4.71677e-12	2.50656e-11
ADAMTS7	1.12753	7.87011e-11	3.97325e-10	0.746994	0.00135395	0.00286289	1.27897	5.18294e-11	1.27514e-09	0.571164	0.00312693	0.00564495
TCAM1P	4.94927	4.59305e-18	5.33467e-17	2.27575	0.00203647	0.00418066	2.02582	0.00135254	0.004447	5.16898	1.10722e-16	9.56617e-16
IFI44L	0.788877	0.00429296	0.0075067	1.57885	2.16546e-05	6.32713e-05	1.33745	1.65449e-05	0.000100051	1.06476	0.000547722	0.00111724
HSD3B7	0.69461	7.39823e-06	1.95793e-05	1.22309	4.47934e-09	2.24893e-08	0.516508	0.00302937	0.00885815	1.27435	1.65666e-13	1.03668e-12
LOC643677	1.75624	3.65625e-08	1.32356e-07	1.19838	0.00415037	0.0080396	1.33007	0.000174871	0.000766595	1.46655	2.93412e-05	7.2074e-05
CACNA1D	2.09919	1.32103e-18	1.63318e-17	2.09	6.75422e-11	4.37063e-10	1.48094	3.22027e-08	4.01569e-07	0.744305	0.0051036	0.00888461
CDCA8	1.54967	2.92168e-24	6.85603e-23	1.52663	9.6167e-14	9.15601e-13	0.507943	0.00304231	0.0088877	1.71516	6.10229e-24	1.08206e-22
PKHD1	2.42103	1.61307e-09	6.97704e-09	2.48033	4.06712e-06	1.3339e-05	1.34751	0.00278994	0.00828066	1.62045	0.000288796	0.000615929
OCLM	1.47688	6.37473e-15	5.16649e-14	0.701271	0.00463072	0.00888832	0.915696	1.32657e-05	8.20787e-05	0.96945	3.11692e-06	8.69245e-06
LINGO1	1.94858	1.0098e-17	1.12446e-16	0.869504	0.00442893	0.00853419	1.09316	1.86468e-05	0.000110635	0.950287	0.00017618	0.000388212
LOC647288	2.26412	1.38887e-07	4.69049e-07	1.66695	0.00280412	0.00561116	1.56282	0.001032	0.00353925	2.53768	6.79118e-08	2.31251e-07
RAET1K	1.72272	2.138e-13	1.4424e-12	2.22473	2.15652e-13	1.95718e-12	0.771876	0.0031739	0.00922525	1.97583	1.52072e-14	1.06248e-13
CXorf65	1.55208	0.000134199	0.000297415	2.47673	2.87382e-06	9.65636e-06	1.87681	3.13654e-05	0.000173793	1.25612	0.00505934	0.00881112
SLFN11	0.555386	0.00137939	0.00261194	1.02156	1.22529e-05	3.71785e-05	0.801211	4.03416e-05	0.000216312	0.562949	0.00364145	0.00650444
C8orf31	2.87075	3.67749e-24	8.57139e-23	1.06198	0.00495479	0.00945988	1.46504	3.81994e-06	2.77903e-05	1.89282	1.70807e-09	6.91193e-09
UBE2C	2.41339	7.88198e-37	6.80649e-35	2.05852	9.14673e-16	1.14185e-14	0.629196	0.00328048	0.00949508	1.70675	8.96641e-16	7.0971e-15
CD84	0.663707	0.00553713	0.00952792	1.96873	9.20858e-10	5.12706e-09	1.555	7.24925e-09	1.07193e-07	1.19943	6.87082e-06	1.84007e-05
LPPR4	1.23764	5.05106e-07	1.57952e-06	1.29144	9.45134e-05	0.000245465	2.57127	1.4178e-20	1.8836e-18	0.762767	0.00545556	0.00945634
SGK196	0.789378	1.99089e-06	5.71078e-06	0.627322	0.0049237	0.00940574	0.741801	6.97188e-05	0.000346907	1.32629	7.43384e-13	4.33164e-12
C6orf15	6.56501	1.0121e-20	1.60514e-19	2.55635	0.00516221	0.00982224	3.05651	8.54131e-05	0.000413317	3.52517	4.8913e-06	1.3317e-05
TYMP	0.65042	0.00112749	0.00216678	1.81833	1.33656e-11	9.44895e-11	0.669416	0.0028689	0.00846844	1.38171	5.53589e-10	2.33938e-09
TRIB3	2.42434	1.09316e-24	2.69713e-23	0.952043	0.00275282	0.00551586	0.792772	0.00284451	0.0084108	1.53027	6.36761e-09	2.42824e-08
LOC442454	1.86333	1.47065e-07	4.95022e-07	1.34241	0.00457562	0.00879164	1.22227	0.00209633	0.00647341	2.23003	1.46561e-08	5.36997e-08
ARSE	1.63346	1.27266e-08	4.903e-08	1.3606	0.000427705	0.000988834	1.02216	0.00153791	0.00495175	0.883823	0.00576893	0.00995954
HTR1F	1.24941	3.96507e-06	1.08924e-05	0.997824	0.00428494	0.00828169	1.7074	8.91737e-09	1.28558e-07	0.842665	0.00449075	0.00790136
C10orf79	2.38347	3.79318e-20	5.64273e-19	0.988351	0.00406428	0.00788609	0.861289	0.00299395	0.00877605	1.37774	1.58021e-06	4.56766e-06

## Sheet: Down_common
Supplementary Table 2. Differentially expressed genes in STAD subtypes.
List of upregulated and downregulated genes in STAD TCGA subtypes, compared to normal adjacent tissue, as computed by DESeq2. The “common” designation refers to DEG found in all four subtypes, whereas “excl” indicates genes differentially expressed in only one of them. DEG are sorted according to False Discovery Rate, and the inclusion parameters are the following: FDR < 0.01, |log2FC| > 0.5.
Gene	Log2FC_CIN_NT	pvalue_CIN_NT	FDR_CIN_NT	Log2FC_EBV_NT	pvalue_EBV_NT	FDR_EBV_NT	Log2FC_GS_NT	pvalue_GS_NT	FDR_GS_NT	Log2FC_MSI_NT	pvalue_MSI_NT	FDR_MSI_NT
CBR1	-2.55403	1.05747e-57	9.13179e-55	-3.00692	1.55028e-44	1.33875e-41	-2.41852	1.90273e-41	2.1908e-38	-2.43393	1.33181e-42	2.42123e-40
CIDEB	-2.77584	5.5404e-61	6.62619e-58	-3.30126	6.20576e-48	8.24459e-45	-2.46141	1.34679e-38	1.45378e-35	-2.98791	6.63145e-57	7.63545e-54
CA7	-5.14254	1.70426e-37	1.66295e-35	-8.18895	1.13162e-43	7.23863e-41	-5.90907	2.60649e-38	2.50093e-35	-6.31806	3.2668e-44	7.52279e-42
BEST4	-3.62961	4.98972e-37	4.51191e-35	-5.99389	2.68019e-51	5.7862e-48	-4.41827	1.34611e-42	1.93738e-39	-4.58062	1.79698e-46	6.89681e-44
ENPP7	-6.93783	1.31669e-40	1.76283e-38	-9.3279	1.83516e-39	6.60313e-37	-7.42929	7.20943e-37	5.41365e-34	-7.98224	6.3734e-43	1.20961e-40
SYNPO2L	-4.83064	4.23457e-43	7.31352e-41	-6.67133	2.0587e-43	1.26985e-40	-4.63514	9.8077e-32	4.83968e-29	-5.68291	2.30426e-47	9.25508e-45
PCK2	-2.35404	6.49319e-38	6.55812e-36	-2.74611	6.96408e-29	6.26441e-27	-2.64719	6.35371e-38	5.22547e-35	-2.34598	1.30977e-30	4.86475e-29
ASAH2	-4.21128	3.13325e-34	2.16457e-32	-5.13983	3.74525e-28	3.20219e-26	-4.54473	1.45674e-31	6.79981e-29	-4.93245	1.92241e-37	1.67687e-35
ACE	-2.14129	1.9651e-28	7.2675e-27	-2.93883	1.75192e-29	1.70946e-27	-2.40559	2.1639e-28	7.32799e-26	-2.35777	9.43482e-28	2.55406e-26
FLG	-6.33079	1.04744e-46	2.74096e-44	-7.24315	4.94419e-34	9.28164e-32	-5.39832	1.38634e-27	4.12817e-25	-8.35558	2.74754e-64	5.27254e-61
OSTalpha	-3.37802	2.21668e-24	5.28059e-23	-5.97452	3.67449e-40	1.511e-37	-4.20713	1.81072e-29	7.27277e-27	-4.85085	3.48179e-39	3.93033e-37
SLC28A1	-5.65238	1.24248e-32	7.10558e-31	-8.21961	7.99402e-35	1.62429e-32	-5.4957	1.06181e-24	2.38163e-22	-7.43338	9.90252e-44	2.06476e-41
PTGR1	-2.0205	2.61845e-31	1.32619e-29	-2.95974	1.00526e-36	2.55322e-34	-1.98785	2.33499e-24	4.97872e-22	-2.12589	4.84046e-28	1.35274e-26
SLC25A34	-3.01902	1.83733e-36	1.54793e-34	-4.65489	1.77999e-46	1.92138e-43	-2.66692	4.06913e-23	7.17122e-21	-3.50667	2.65684e-39	3.05909e-37
GLTP	-2.04355	1.0627e-42	1.7648e-40	-1.92764	8.27459e-22	2.38981e-20	-1.6938	5.67615e-24	1.13992e-21	-2.16124	1.459e-38	1.4999e-36
KHK	-2.77966	6.87992e-36	5.52468e-34	-2.86452	1.07241e-21	3.01654e-20	-2.79222	5.61732e-29	2.10906e-26	-2.61918	4.34304e-26	9.83076e-25
SLC46A1	-1.70414	1.82813e-21	3.14478e-20	-3.05052	1.24592e-36	3.1186e-34	-1.93874	6.18717e-22	9.54095e-20	-2.5512	2.48061e-37	2.12092e-35
TTC36	-3.2001	7.29268e-34	4.8443e-32	-4.18792	1.50716e-30	1.74699e-28	-2.81003	3.60514e-21	5.06214e-19	-3.58958	7.35198e-34	4.19063e-32
ABHD6	-1.45145	1.13506e-31	6.01341e-30	-1.5437	2.35581e-20	5.58891e-19	-1.48933	1.22542e-26	3.25604e-24	-1.43426	3.27802e-25	6.75594e-24
EMP1	-3.63021	2.66176e-49	8.67383e-47	-3.95737	6.28369e-33	1.00537e-30	-2.60349	4.70842e-21	6.50553e-19	-3.65015	2.13805e-40	3.05176e-38
TMEM120A	-1.14878	3.08539e-21	5.18868e-20	-1.68266	8.02917e-25	3.90625e-23	-1.26598	1.84437e-20	2.39504e-18	-1.30479	5.81586e-22	8.55585e-21
NAALADL1	-3.31845	9.79711e-38	9.72447e-36	-4.65426	1.3788e-40	5.9533e-38	-2.68844	2.2219e-20	2.86377e-18	-3.95342	9.34215e-43	1.75378e-40
HADHB	-1.01052	1.07677e-34	7.71653e-33	-1.17454	2.78806e-26	1.68956e-24	-0.850845	3.54872e-20	4.40934e-18	-0.876395	1.25101e-21	1.7886e-20
OSGIN1	-1.75395	3.60114e-19	4.75863e-18	-2.41743	5.64163e-20	1.26377e-18	-2.15326	1.57416e-22	2.56484e-20	-2.23706	1.4665e-24	2.78635e-23
LEAP2	-2.61911	6.67098e-19	8.59809e-18	-3.77431	4.11722e-21	1.06769e-19	-3.42631	7.40285e-25	1.6823e-22	-3.81829	6.18872e-31	2.38584e-29
PEPD	-1.32157	1.74795e-22	3.37683e-21	-1.84624	4.39184e-24	1.86367e-22	-1.3885	7.7785e-20	9.13895e-18	-1.69617	3.06611e-29	9.66328e-28
SLC6A4	-3.89082	7.15766e-19	9.19108e-18	-8.53593	6.70207e-44	4.82298e-41	-4.79206	2.89117e-22	4.66668e-20	-6.78071	3.15276e-43	6.25877e-41
TMEM20	-1.93622	1.15622e-26	3.4019e-25	-2.75291	1.80477e-29	1.75113e-27	-2.04407	1.09706e-23	2.12892e-21	-1.77415	1.63445e-18	1.72969e-17
SLC2A5	-4.05366	9.88149e-57	8.12682e-54	-3.03494	1.0887e-18	2.04379e-17	-3.17054	2.42438e-28	8.05221e-26	-2.94128	5.35358e-25	1.0789e-23
SLC5A4	-4.91262	3.25182e-44	6.53048e-42	-5.43308	2.12703e-29	2.04089e-27	-3.53587	4.23848e-19	4.6626e-17	-5.22933	5.24582e-40	7.0233e-38
PMM1	-1.39908	2.40347e-25	6.19557e-24	-1.9068	6.79603e-26	3.88657e-24	-1.33751	9.23732e-19	9.55316e-17	-1.69724	1.14048e-29	3.78066e-28
HEBP1	-1.40533	2.38598e-24	5.66047e-23	-2.04232	4.43086e-28	3.75124e-26	-1.37583	7.61104e-19	7.91869e-17	-1.33536	4.15954e-18	4.21841e-17
GCOM1	-2.09102	2.11137e-24	5.04364e-23	-2.9499	1.33256e-26	8.36897e-25	-2.01517	2.39274e-18	2.29584e-16	-2.65044	5.06966e-31	1.9676e-29
ALOX12	-5.08509	5.3844e-41	7.7495e-39	-6.87355	8.85916e-41	3.92324e-38	-3.71823	2.75681e-18	2.6018e-16	-5.59706	6.7664e-40	8.85322e-38
ENPP3	-4.79964	7.75375e-33	4.54754e-31	-4.61669	1.69574e-17	2.70426e-16	-4.29823	2.07239e-21	3.03323e-19	-6.20704	2.74699e-43	5.58156e-41
DHRS11	-2.14378	6.8029e-22	1.22644e-20	-3.1795	3.26775e-26	1.92619e-24	-2.19583	1.93811e-18	1.88051e-16	-2.13544	8.82872e-18	8.60567e-17
CRADD	-1.23324	1.34218e-43	2.49188e-41	-1.02072	1.85224e-17	2.94027e-16	-0.931732	1.40878e-20	1.8836e-18	-0.886374	4.33458e-19	4.87704e-18
TREH	-4.72203	1.28831e-27	4.23013e-26	-5.07545	4.16325e-18	7.23375e-17	-4.21531	5.48828e-18	4.88598e-16	-5.46802	1.46147e-29	4.79869e-28
AQP10	-5.59662	1.03878e-27	3.45678e-26	-5.81641	4.16989e-17	6.21382e-16	-6.43385	8.42893e-29	3.03283e-26	-8.66105	5.0853e-51	3.13672e-48
ABCG2	-2.51973	1.18319e-20	1.85585e-19	-3.90328	9.13211e-27	5.92935e-25	-2.59532	1.39715e-17	1.15456e-15	-4.73268	2.2687e-55	2.17682e-52
ZNF365	-3.63644	9.63572e-28	3.21271e-26	-5.4361	2.22909e-33	3.84986e-31	-3.19406	1.52864e-17	1.25719e-15	-4.5819	7.62749e-35	4.84318e-33
SLC23A1	-2.83161	1.42546e-16	1.38154e-15	-4.1028	7.87854e-19	1.50854e-17	-3.99712	4.049e-25	9.51827e-23	-5.28155	4.47802e-43	8.78863e-41
C22orf32	-1.13825	1.56542e-25	4.06561e-24	-1.29742	9.53513e-19	1.80572e-17	-1.04018	2.10014e-17	1.6715e-15	-1.23182	3.94815e-24	7.15515e-23
KRT1	-6.4044	1.15529e-37	1.14017e-35	-6.5862	1.64916e-22	5.23578e-21	-4.75541	2.38192e-17	1.88707e-15	-8.3997	1.14335e-50	6.80924e-48
CLEC3B	-3.65193	7.37862e-67	1.27436e-63	-4.03303	1.78657e-45	1.81505e-42	-2.01222	2.51637e-17	1.97546e-15	-4.65847	1.03278e-86	5.9457e-83
SAT2	-1.35695	5.83292e-28	2.01079e-26	-1.53592	3.20425e-20	7.47616e-19	-1.17861	2.50898e-17	1.97546e-15	-1.33204	5.05192e-22	7.48299e-21
MS4A10	-6.98612	4.06319e-27	1.24867e-25	-10.4549	1.3854e-31	1.8265e-29	-6.09281	6.05373e-17	4.52614e-15	-8.52019	6.29782e-32	2.78897e-30
SLC5A11	-3.55161	4.94323e-16	4.53396e-15	-6.29523	1.95887e-24	8.8797e-23	-4.72154	1.94856e-21	2.90117e-19	-5.85911	3.57158e-32	1.64933e-30
MAPK3	-1.10498	2.46672e-18	2.95441e-17	-1.7133	8.39717e-24	3.36452e-22	-1.18765	6.86239e-17	5.10863e-15	-1.18909	3.56347e-17	3.229e-16
DAK	-1.60826	6.57546e-28	2.24436e-26	-1.60904	4.01917e-16	5.31509e-15	-1.646	2.1007e-23	3.85969e-21	-1.39277	1.8504e-17	1.74254e-16
DHRS7	-1.22034	7.44262e-20	1.07207e-18	-1.45797	5.78e-16	7.44974e-15	-1.32504	1.27197e-18	1.28469e-16	-1.27744	1.12709e-17	1.08931e-16
RBP2	-5.85188	3.97208e-21	6.55222e-20	-8.95306	8.94008e-27	5.84864e-25	-5.78649	1.06991e-16	7.82982e-15	-8.8458	2.12773e-37	1.82826e-35
PPP1CB	-0.966506	1.93973e-29	8.07256e-28	-1.11296	5.58436e-22	1.66003e-20	-0.797469	1.36268e-16	9.6851e-15	-1.19197	1.28693e-35	9.03517e-34
ETFDH	-1.47009	4.07345e-33	2.45131e-31	-2.00563	6.66407e-34	1.23758e-31	-1.22851	5.10508e-19	5.51061e-17	-1.09396	1.2521e-15	9.81175e-15
ACAA1	-1.04715	1.19312e-20	1.86651e-19	-1.21813	8.27215e-16	1.03753e-14	-1.19224	3.93213e-21	5.47676e-19	-1.07691	8.6136e-18	8.40483e-17
RDH12	-3.10263	1.20384e-17	1.32178e-16	-4.3066	1.43144e-18	2.65546e-17	-3.36921	1.5148e-16	1.07222e-14	-6.0787	1.60843e-50	8.96103e-48
TMEM79	-2.40961	1.98303e-27	6.38973e-26	-2.77819	1.58399e-20	3.87539e-19	-2.04082	3.00538e-16	2.03553e-14	-3.07756	2.02509e-35	1.38242e-33
GPR44	-2.54236	5.35359e-23	1.10336e-21	-3.49699	9.041e-24	3.55688e-22	-2.36703	3.01779e-16	2.03594e-14	-3.7493	8.28815e-39	8.89097e-37
AGPAT9	-1.9892	2.8338e-18	3.37303e-17	-2.42612	2.93954e-15	3.42107e-14	-2.3896	1.26128e-20	1.70184e-18	-2.31371	9.94471e-20	1.18207e-18
LCT	-4.48463	4.36075e-15	3.61221e-14	-9.62247	9.37797e-35	1.88334e-32	-5.78109	2.5085e-19	2.81326e-17	-8.40467	2.08178e-39	2.42936e-37
ROGDI	-1.17656	9.17515e-26	2.44166e-24	-1.39368	2.74236e-20	6.45277e-19	-1.01661	7.37813e-16	4.88229e-14	-1.69492	8.01824e-42	1.31889e-39
BTG2	-2.58326	7.63009e-48	2.23355e-45	-2.37099	3.83659e-23	1.34405e-21	-1.61046	7.74165e-16	5.06462e-14	-2.61242	1.21026e-39	1.48244e-37
ZG16	-5.9423	2.04269e-23	4.40991e-22	-9.88616	1.16765e-33	2.10068e-31	-5.3983	7.94284e-16	5.17664e-14	-6.97244	1.07348e-25	2.34093e-24
NFE2L2	-1.0042	1.51438e-29	6.41051e-28	-0.938465	4.64526e-15	5.26778e-14	-0.890576	5.40084e-19	5.72257e-17	-0.995941	1.04951e-23	1.81625e-22
HADHA	-0.883926	1.36549e-25	3.55708e-24	-1.14251	1.01937e-23	3.99217e-22	-0.812047	1.29089e-17	1.07187e-15	-0.732249	8.05441e-15	5.82284e-14
PPL	-3.534	1.81091e-30	8.52213e-29	-5.18084	8.08533e-36	1.93947e-33	-2.77409	1.1431e-15	7.23167e-14	-4.58424	1.30583e-40	1.91127e-38
CRYL1	-1.58347	1.73289e-21	2.9869e-20	-2.18025	2.15335e-22	6.72522e-21	-1.63035	2.84112e-18	2.6668e-16	-1.43015	1.26935e-14	8.94083e-14
APOA4	-6.13787	2.13724e-16	2.03261e-15	-12.3857	1.09712e-34	2.17798e-32	-6.69405	1.60932e-15	9.85622e-14	-8.82887	3.22761e-26	7.46238e-25
C2orf7	-1.13291	2.09354e-19	2.84481e-18	-1.69067	2.03777e-23	7.52014e-22	-1.155	3.1946e-16	2.14685e-14	-1.08041	1.33537e-14	9.38672e-14
KLF4	-1.74767	3.18729e-20	4.7951e-19	-2.01194	3.31744e-15	3.8248e-14	-1.71202	9.98442e-16	6.3867e-14	-1.67414	2.52916e-15	1.92598e-14
PM20D1	-2.59656	2.96631e-16	2.79037e-15	-4.01187	4.7183e-20	1.07083e-18	-2.83732	2.59549e-15	1.5511e-13	-4.09983	2.47662e-30	9.00499e-29
MEP1B	-6.30056	4.18939e-30	1.85526e-28	-10.2439	5.92956e-42	3.24771e-39	-4.8956	3.30194e-15	1.93315e-13	-7.37593	6.0216e-33	3.07689e-31
CSTB	-3.16627	1.32268e-33	8.46077e-32	-3.49598	3.7738e-23	1.32474e-21	-2.32006	3.42638e-15	1.99922e-13	-2.99616	1.18211e-24	2.2786e-23
VSIG10L	-3.56603	2.72794e-28	9.91879e-27	-5.05578	3.73262e-31	4.60472e-29	-2.8589	3.67512e-15	2.12284e-13	-5.14524	3.6802e-46	1.32418e-43
STX12	-0.96468	2.23857e-36	1.87681e-34	-0.78754	2.20115e-14	2.26691e-13	-0.72144	5.3779e-17	4.05597e-15	-0.803524	5.10368e-21	6.9406e-20
ABCG5	-2.92282	3.54027e-15	2.97538e-14	-5.86417	3.92716e-31	4.81035e-29	-3.28786	3.58918e-15	2.08016e-13	-3.99724	5.43465e-22	8.02238e-21
C11orf86	-3.77291	3.04713e-16	2.85706e-15	-7.03212	1.74574e-29	1.70946e-27	-4.07469	4.22021e-15	2.41349e-13	-5.16298	1.22202e-23	2.10006e-22
GNA11	-1.06394	3.29043e-21	5.50668e-20	-1.27577	3.78836e-17	5.69442e-16	-0.991758	4.59815e-15	2.60376e-13	-1.04861	6.63461e-17	5.84624e-16
JMJD5	-1.21134	5.74038e-28	1.99081e-26	-1.13461	2.64679e-14	2.69215e-13	-1.06579	1.02326e-17	8.62081e-16	-1.46238	2.05468e-32	9.80289e-31
ANKRD9	-1.11696	2.84187e-17	2.98552e-16	-1.80674	3.30896e-24	1.43952e-22	-1.22853	1.3597e-16	9.6851e-15	-1.11125	4.70279e-14	3.11553e-13
KCNE2	-4.23229	3.39198e-21	5.6611e-20	-5.07192	4.2311e-17	6.2996e-16	-3.92286	6.70369e-15	3.71088e-13	-5.31234	2.15241e-26	5.08541e-25
G6PC	-5.06898	5.52098e-14	3.98632e-13	-8.48955	7.54743e-20	1.67118e-18	-6.52324	1.00259e-17	8.48808e-16	-7.77818	9.78456e-25	1.91164e-23
HAGH	-0.8272	1.56604e-18	1.91416e-17	-0.965963	2.58402e-14	2.6314e-13	-0.838026	2.48483e-15	1.50054e-13	-0.925629	1.21289e-18	1.30354e-17
LOC643008	-2.37946	1.85287e-20	2.85977e-19	-2.75433	1.77309e-15	2.11778e-14	-2.24502	7.51685e-15	4.09538e-13	-3.07176	8.32668e-27	2.04282e-25
ACY3	-2.9688	7.65808e-25	1.91408e-23	-3.15046	4.99552e-16	6.5263e-15	-2.74215	2.79185e-17	2.17198e-15	-2.41205	6.52446e-14	4.25222e-13
CREB3L3	-3.32477	7.50713e-14	5.3203e-13	-5.70897	1.49404e-21	4.14184e-20	-4.29338	8.74748e-18	7.5163e-16	-6.37259	8.93707e-38	8.21022e-36
CYB5A	-1.27248	1.0886e-22	2.17606e-21	-1.32486	3.41516e-14	3.42926e-13	-1.34348	3.39968e-20	4.28582e-18	-1.08161	7.94457e-14	5.13321e-13
ALPI	-3.83028	1.52778e-13	1.04583e-12	-10.3844	6.49201e-49	1.12123e-45	-5.03246	6.19304e-18	5.45714e-16	-5.96665	6.25247e-25	1.25274e-23
MTTP	-4.28528	3.46955e-16	3.23381e-15	-5.66905	1.11424e-15	1.37066e-14	-4.47783	3.45353e-14	1.72387e-12	-6.65808	6.72009e-30	2.31201e-28
CIDEC	-3.6104	1.84666e-19	2.53728e-18	-5.90912	7.05824e-28	5.8049e-26	-3.40889	3.56395e-14	1.7637e-12	-4.96658	9.80032e-29	2.9183e-27
DHRS1	-1.6655	2.8102e-33	1.72722e-31	-1.50862	6.24672e-16	8.00943e-15	-1.25006	1.02932e-15	6.55989e-14	-1.12634	3.1333e-13	1.90614e-12
CSRNP1	-2.01003	7.73697e-39	8.62098e-37	-1.94087	8.84705e-21	2.22089e-19	-1.30657	4.82257e-14	2.32655e-12	-2.06144	4.24673e-33	2.2092e-31
SLC25A20	-1.12745	5.91095e-17	5.96564e-16	-1.58957	2.00212e-18	3.62839e-17	-1.13941	5.48747e-14	2.61086e-12	-1.40022	1.2154e-20	1.58783e-19
MGST3	-1.10063	1.57864e-16	1.52232e-15	-1.69905	3.07706e-21	8.06431e-20	-1.12651	5.87195e-14	2.78611e-12	-1.19773	8.30063e-16	6.5892e-15
APOB	-4.42605	8.58027e-15	6.84479e-14	-10.5671	5.56024e-43	3.31141e-40	-4.81196	6.24124e-14	2.95322e-12	-7.70349	9.76478e-34	5.44024e-32
KCNJ13	-2.14541	2.27388e-13	1.53108e-12	-2.92572	1.37169e-13	1.28126e-12	-2.57412	5.64012e-15	3.15244e-13	-3.97836	6.78073e-34	3.87782e-32
ENTPD5	-1.4542	5.98396e-16	5.43942e-15	-2.19611	1.20599e-19	2.59532e-18	-1.50936	8.19635e-14	3.79515e-12	-1.66474	1.02197e-16	8.85623e-16
GRIK1	-2.58202	4.12055e-17	4.24365e-16	-4.02426	6.82429e-20	1.51884e-18	-2.60188	8.42117e-14	3.87845e-12	-3.60837	5.32144e-25	1.07368e-23
CCNDBP1	-0.960373	5.40054e-29	2.12466e-27	-0.929965	9.20158e-16	1.1473e-14	-0.721255	8.34951e-14	3.85573e-12	-0.762795	1.73399e-15	1.33934e-14
MXD1	-1.68789	1.14055e-18	1.41919e-17	-1.99654	9.16211e-15	9.92093e-14	-1.78186	1.20948e-16	8.6676e-15	-1.5325	6.96288e-13	4.06545e-12
AQP11	-2.26345	1.48562e-31	7.72837e-30	-1.88384	5.21476e-13	4.49198e-12	-2.7086	2.05583e-35	1.31504e-32	-2.59009	4.49536e-33	2.33151e-31
NR1I3	-1.47009	4.49066e-13	2.94115e-12	-2.16327	8.05089e-15	8.79487e-14	-1.74758	2.90883e-14	1.46896e-12	-1.91634	3.7582e-17	3.39832e-16
IGJ	-4.08828	8.50557e-28	2.84689e-26	-3.63702	5.11974e-13	4.41894e-12	-3.31952	2.96772e-15	1.76136e-13	-4.78456	1.9518e-30	7.15701e-29
DCAF11	-0.654357	4.65661e-16	4.28017e-15	-0.827532	2.3857e-14	2.43952e-13	-0.79726	1.37906e-18	1.37675e-16	-0.644204	7.61942e-13	4.43379e-12
MALL	-2.18345	1.38876e-18	1.70958e-17	-3.54057	3.04916e-26	1.82221e-24	-2.05674	1.68374e-13	7.38069e-12	-2.17218	4.23791e-15	3.14403e-14
ACO2	-1.13871	1.05732e-32	6.09291e-31	-1.08566	3.31804e-17	5.04898e-16	-1.03306	7.24941e-22	1.10801e-19	-0.755446	1.39994e-12	7.89625e-12
C1orf115	-1.45831	1.28987e-12	7.99904e-12	-3.75908	6.01741e-42	3.24771e-39	-1.82277	3.08052e-15	1.81582e-13	-1.93591	3.05663e-17	2.79466e-16
ALDH6A1	-1.27197	1.9317e-23	4.19653e-22	-1.56798	6.85688e-20	1.52413e-18	-1.06433	1.13356e-13	5.05882e-12	-1.01568	9.13756e-13	5.264e-12
ALDOB	-4.42109	1.89525e-19	2.59373e-18	-6.3711	4.67631e-22	1.40216e-20	-4.03469	2.45624e-13	1.05527e-11	-5.51642	6.13287e-24	1.08637e-22
RAB5B	-0.734704	1.14125e-21	2.0031e-20	-0.835537	6.521e-16	8.3302e-15	-0.630147	2.971e-13	1.25152e-11	-0.879841	9.81638e-25	1.91569e-23
DAB1	-3.4499	9.60023e-18	1.07387e-16	-6.62238	1.26605e-32	1.93504e-30	-3.29556	3.28993e-13	1.3626e-11	-4.69564	1.66067e-25	3.54092e-24
ACBD4	-1.15926	1.77283e-24	4.25849e-23	-1.25339	2.55026e-16	3.43837e-15	-0.929635	3.30124e-13	1.36401e-11	-1.44343	4.47591e-30	1.56485e-28
RMND5B	-0.91453	4.89162e-23	1.01299e-21	-0.979394	3.82365e-15	4.3821e-14	-0.755773	3.74215e-13	1.53153e-11	-0.894369	4.44758e-18	4.49468e-17
C9orf95	-1.21382	4.52203e-23	9.42098e-22	-1.30037	3.64969e-15	4.19107e-14	-1.00234	3.75749e-13	1.53417e-11	-1.00417	2.17542e-13	1.34185e-12
CKM	-2.57102	2.94191e-12	1.75751e-11	-4.3963	2.48289e-18	4.42082e-17	-3.46605	7.81679e-17	5.7694e-15	-4.72573	4.22688e-30	1.48681e-28
FAM23A	-2.75621	1.21361e-13	8.40766e-13	-5.37792	1.01922e-26	6.52074e-25	-3.02018	5.01672e-13	2.00564e-11	-4.28611	5.16906e-25	1.04537e-23
MPI	-0.832646	1.82864e-17	1.96164e-16	-1.05009	1.66007e-15	1.99243e-14	-0.878718	1.44699e-15	9.02202e-14	-0.757556	3.98603e-12	2.13532e-11
ANO10	-0.987833	6.61489e-20	9.59243e-19	-1.1781	6.01934e-16	7.74665e-15	-0.875323	6.10402e-13	2.40691e-11	-1.23656	1.18421e-24	2.28011e-23
CDHR5	-2.15941	4.23996e-12	2.48738e-11	-4.02341	8.8121e-22	2.52813e-20	-2.79785	1.40246e-15	8.77604e-14	-2.79808	8.30183e-16	6.5892e-15
NCOA4	-0.907342	1.89407e-27	6.12593e-26	-0.803463	9.28942e-13	7.73566e-12	-0.675631	6.50636e-13	2.5481e-11	-0.82146	1.23935e-18	1.33032e-17
KAT2B	-1.9302	3.7653e-44	7.47327e-42	-1.57144	3.52981e-17	5.33363e-16	-1.11228	9.07583e-13	3.43747e-11	-1.52779	4.56811e-23	7.34599e-22
BNIPL	-4.75777	1.57962e-30	7.47443e-29	-7.42733	2.11436e-39	7.45249e-37	-3.32571	9.27205e-13	3.5041e-11	-6.99223	2.93451e-51	1.87711e-48
KLHDC8A	-1.50126	1.90765e-12	1.15888e-11	-2.10671	2.80804e-13	2.50375e-12	-1.73343	5.2942e-13	2.11169e-11	-2.35862	4.53262e-23	7.29569e-22
PEX19	-0.511093	2.70795e-13	1.81275e-12	-0.808164	9.24447e-18	1.53373e-16	-0.561885	8.93419e-13	3.39126e-11	-0.736103	3.82482e-21	5.27623e-20
GUCA2B	-4.01126	6.25052e-12	3.59722e-11	-7.98767	2.88229e-23	1.03278e-21	-5.40374	2.06218e-16	1.44194e-14	-5.86575	2.44001e-19	2.80383e-18
USP2	-2.21436	6.69912e-21	1.08232e-19	-3.98401	9.00153e-36	2.11592e-33	-1.89455	9.64257e-13	3.62037e-11	-3.84814	3.29884e-48	1.46088e-45
ATP5J	-1.25093	1.56821e-27	5.1103e-26	-1.07966	3.15635e-12	2.43146e-11	-0.943786	2.96615e-13	1.25152e-11	-1.02034	1.85107e-15	1.42532e-14
UBL3	-0.863434	1.89522e-15	1.64567e-14	-1.15046	3.65653e-15	4.19614e-14	-0.866455	1.30274e-12	4.75767e-11	-1.12705	1.38596e-20	1.79572e-19
SULT1A2	-2.55252	1.83265e-12	1.11765e-11	-5.62305	7.7016e-30	8.16039e-28	-2.90582	1.01824e-12	3.79827e-11	-3.02482	7.34984e-14	4.76498e-13
GGN	-1.60157	4.7071e-18	5.45247e-17	-2.26092	2.39994e-19	4.964e-18	-1.47413	1.47195e-12	5.29627e-11	-2.59804	5.63228e-36	4.15705e-34
ACADM	-1.09963	2.09491e-21	3.58229e-20	-1.75633	1.92977e-29	1.86196e-27	-0.979444	5.22708e-14	2.50075e-12	-0.878342	1.01825e-11	5.203e-11
AIF1L	-2.27052	2.6291e-17	2.77211e-16	-4.0673	2.34216e-29	2.21046e-27	-2.1337	1.52021e-12	5.45517e-11	-3.02436	5.30011e-24	9.48582e-23
HPGD	-2.64555	1.01194e-19	1.43022e-18	-2.77942	1.31701e-12	1.07191e-11	-2.32176	1.30349e-12	4.75767e-11	-2.89571	4.74234e-19	5.32541e-18
CHMP1B	-0.689622	5.3594e-13	3.47978e-12	-1.00169	6.95185e-15	7.66702e-14	-0.759169	1.60255e-12	5.69498e-11	-0.879026	1.63135e-16	1.38385e-15
RBKS	-1.27182	9.89954e-15	7.81421e-14	-1.76618	1.61606e-15	1.94366e-14	-1.67544	1.32284e-19	1.53334e-17	-1.24218	1.22151e-11	6.17766e-11
ACY1	-1.50917	2.24911e-16	2.13783e-15	-2.5481	7.60685e-25	3.73233e-23	-1.89644	4.57433e-20	5.64308e-18	-1.38798	1.30428e-11	6.57893e-11
C10orf116	-2.6566	1.94238e-22	3.71917e-21	-4.69903	1.72178e-37	4.95614e-35	-2.14866	2.37642e-12	8.17593e-11	-2.28479	5.729e-14	3.7579e-13
C15orf62	-1.63039	4.24634e-15	3.53268e-14	-2.26116	7.52547e-16	9.51481e-15	-1.63331	2.79887e-12	9.42286e-11	-2.33149	9.26205e-24	1.61093e-22
CYP3A4	-4.36849	8.58444e-15	6.84496e-14	-9.39263	6.20481e-35	1.27575e-32	-4.42285	2.81534e-12	9.45988e-11	-6.44872	1.00413e-24	1.95517e-23
ZER1	-1.07881	1.14615e-31	6.03513e-30	-1.14336	3.03869e-20	7.12092e-19	-0.723574	2.83936e-12	9.5036e-11	-1.31007	3.20483e-37	2.70003e-35
PAQR7	-1.12065	1.45649e-12	8.99036e-12	-1.92939	1.50224e-19	3.18738e-18	-1.24585	2.59449e-12	8.82075e-11	-1.96601	9.0251e-29	2.69675e-27
GDPD2	-2.76474	1.07348e-12	6.71253e-12	-5.68103	3.66625e-27	2.56355e-25	-3.05157	2.7954e-12	9.42286e-11	-3.47746	1.00443e-15	7.9321e-15
LAMB4	-4.5342	1.4247e-35	1.0936e-33	-5.13614	4.70986e-24	1.984e-22	-2.8469	3.28514e-12	1.08485e-10	-5.37876	1.13933e-38	1.19257e-36
CYB5R1	-0.856234	1.54009e-14	1.19171e-13	-1.43731	9.99369e-22	2.82953e-20	-0.872432	3.32063e-12	1.09032e-10	-1.24116	1.76327e-23	2.97107e-22
SLC23A3	-1.96066	2.05972e-11	1.1162e-10	-2.89933	2.18508e-13	1.98207e-12	-2.85233	4.96474e-18	4.48932e-16	-2.52711	1.01159e-14	7.21951e-14
CALM1	-1.07454	2.66238e-33	1.65292e-31	-1.2617	9.79907e-26	5.4948e-24	-0.697165	3.94794e-12	1.27687e-10	-0.920603	2.55634e-20	3.22266e-19
RNASE1	-2.32295	4.13958e-23	8.65552e-22	-2.12125	1.86208e-11	1.29469e-10	-2.08219	2.93432e-15	1.74754e-13	-2.71313	3.48186e-25	7.14195e-24
PINK1	-1.22675	1.33046e-37	1.30559e-35	-1.68716	3.87312e-39	1.31162e-36	-0.744893	4.4495e-12	1.42839e-10	-1.11441	1.6529e-25	3.5287e-24
LY6G6C	-3.04172	2.98025e-11	1.58864e-10	-5.03004	3.77616e-16	5.01677e-15	-4.56619	7.56007e-19	7.91869e-17	-4.84799	2.31657e-21	3.24489e-20
C4orf3	-1.52579	7.98322e-51	3.26846e-48	-1.24497	1.00614e-19	2.1913e-18	-0.789012	5.30579e-12	1.67219e-10	-1.18622	1.43381e-25	3.08002e-24
SFRS5	-0.94091	1.69515e-32	9.50548e-31	-0.816061	2.04519e-14	2.11639e-13	-0.614678	5.29385e-12	1.67148e-10	-0.852406	5.33298e-22	7.87903e-21
ACOT11	-1.16288	1.73915e-11	9.48435e-11	-1.73704	8.53474e-14	8.20732e-13	-1.35733	2.89655e-12	9.65758e-11	-1.373	1.07798e-12	6.15871e-12
SIDT2	-1.09876	8.34252e-19	1.05788e-17	-1.30598	5.35917e-15	6.04166e-14	-0.954261	7.88821e-12	2.39854e-10	-1.4322	4.25556e-25	8.65699e-24
APOC3	-4.98976	5.40259e-11	2.782e-10	-12.3115	1.89342e-32	2.748e-30	-7.40771	4.74375e-18	4.31207e-16	-10.5279	3.18128e-35	2.0971e-33
ACOX3	-1.20014	3.93443e-31	1.96392e-29	-0.918122	4.29433e-11	2.8504e-10	-0.843487	4.05692e-13	1.64476e-11	-1.0054	2.87227e-18	2.97583e-17
ECM1	-3.38628	1.15441e-33	7.52373e-32	-4.00097	2.58063e-26	1.57491e-24	-2.13965	1.07203e-11	3.17582e-10	-3.40088	1.30498e-27	3.49431e-26
LGALS9C	-3.01629	3.0114e-14	2.24762e-13	-3.74439	2.48577e-12	1.94085e-11	-3.03424	1.06354e-11	3.16152e-10	-3.48873	3.32312e-15	2.49104e-14
CITED2	-1.94766	7.15092e-47	1.90005e-44	-1.68717	2.21963e-20	5.28762e-19	-1.03345	1.15289e-11	3.38059e-10	-1.86737	4.3686e-35	2.83647e-33
TXNDC5	-1.11549	1.62857e-19	2.24478e-18	-1.08845	5.75828e-11	3.75146e-10	-1.13876	2.31065e-16	1.58993e-14	-1.14601	8.58261e-17	7.51294e-16
FAM54B	-1.15831	2.74051e-40	3.55874e-38	-1.35809	6.16752e-31	7.34615e-29	-0.663367	1.29717e-11	3.75268e-10	-1.09281	2.60538e-29	8.33287e-28
ANXA1	-3.43074	2.54485e-28	9.31188e-27	-3.19597	2.20664e-14	2.27064e-13	-2.36143	1.40736e-11	4.05785e-10	-3.57531	6.20703e-25	1.24508e-23
GADD45B	-2.24301	4.32264e-33	2.59223e-31	-2.17038	7.11954e-18	1.20315e-16	-1.42072	1.46186e-11	4.1801e-10	-2.52482	1.14663e-33	6.3068e-32
DPT	-4.77637	1.43715e-54	8.00679e-52	-4.50373	1.2519e-27	9.82798e-26	-2.32366	1.66754e-11	4.68293e-10	-4.5961	4.6515e-41	7.10939e-39
OAT	-1.16138	8.71429e-11	4.3764e-10	-1.88425	5.32196e-15	6.00755e-14	-1.43872	8.76415e-13	3.33404e-11	-1.70775	1.1977e-17	1.15432e-16
DENND2C	-2.92569	4.45664e-24	1.03178e-22	-4.63828	1.77103e-32	2.61431e-30	-2.18691	1.71493e-11	4.78492e-10	-3.76058	2.20182e-31	9.01131e-30
ALDOC	-1.48273	1.78901e-15	1.55815e-14	-2.09	8.34171e-17	1.2046e-15	-1.9178	5.69487e-20	6.87805e-18	-1.34191	1.08212e-10	4.94427e-10
MXI1	-1.40765	5.2515e-29	2.07075e-27	-1.89222	6.74522e-29	6.09931e-27	-0.952271	1.74692e-11	4.85846e-10	-0.980973	2.86189e-12	1.55727e-11
PIM1	-1.61437	1.67545e-24	4.05845e-23	-2.04317	7.72742e-22	2.24303e-20	-1.19359	1.83476e-11	5.0701e-10	-1.81881	5.76448e-25	1.16035e-23
SCIN	-1.92256	1.62056e-11	8.8881e-11	-4.32891	2.27395e-29	2.15787e-27	-2.16386	1.54669e-11	4.39357e-10	-2.89523	9.53859e-20	1.13771e-18
UPK3BL	-2.5893	1.56242e-15	1.37047e-14	-2.84805	7.39596e-11	4.75915e-10	-2.57053	1.94025e-12	6.82485e-11	-3.28912	1.1084e-19	1.31208e-18
C14orf176	-2.89199	7.60576e-20	1.09466e-18	-4.27052	1.68621e-23	6.37254e-22	-2.39152	1.99028e-11	5.45622e-10	-2.4756	2.59122e-12	1.41579e-11
SELK	-0.733323	9.13854e-14	6.41593e-13	-0.912926	5.56124e-12	4.12578e-11	-0.882224	1.54617e-15	9.5371e-14	-0.706207	1.23002e-10	5.59337e-10
ZFAND2B	-0.616164	5.20929e-11	2.68968e-10	-0.826751	6.09529e-11	3.95759e-10	-0.925572	1.82706e-18	1.7929e-16	-0.798884	2.31989e-14	1.58743e-13
HPCAL4	-3.10313	8.58188e-21	1.36858e-19	-4.93656	3.61425e-27	2.54783e-25	-2.48989	2.58401e-11	6.83438e-10	-4.50434	1.337e-33	7.26144e-32
RAET1E	-4.21878	1.32154e-29	5.63563e-28	-6.18267	7.56764e-34	1.39043e-31	-2.79757	2.63632e-11	6.94989e-10	-5.48772	2.22104e-39	2.57446e-37
SLC25A4	-2.14062	3.94309e-38	4.12734e-36	-2.98994	7.22599e-41	3.28421e-38	-1.2422	2.66675e-11	7.01026e-10	-1.90149	8.52014e-25	1.6779e-23
CEACAM20	-4.27162	7.03338e-11	3.58434e-10	-7.47567	5.164e-17	7.57753e-16	-4.96213	1.6943e-11	4.74267e-10	-6.16241	3.87142e-17	3.49155e-16
PXMP2	-1.36409	3.74542e-21	6.19609e-20	-1.38864	9.63768e-13	8.01794e-12	-1.68272	4.07823e-25	9.51827e-23	-1.02673	1.88291e-10	8.41171e-10
MKNK2	-1.45142	7.37804e-37	6.41053e-35	-1.26974	1.69109e-16	2.33468e-15	-0.851447	3.64519e-11	9.28555e-10	-0.985489	1.15534e-14	8.19123e-14
DHDH	-2.86937	6.53655e-20	9.51076e-19	-2.71101	1.54308e-10	9.52823e-10	-3.89951	3.61877e-28	1.17924e-25	-3.03047	5.46182e-18	5.45267e-17
GALT	-0.796537	3.6348e-12	2.14988e-11	-1.11303	5.55758e-13	4.76589e-12	-0.855641	3.14199e-11	8.11141e-10	-0.846888	3.44748e-11	1.6655e-10
TESK2	-0.938392	2.97967e-15	2.53382e-14	-1.0257	1.51988e-10	9.39847e-10	-0.937747	2.35458e-12	8.11696e-11	-0.942288	1.20111e-12	6.82831e-12
MPZ	-3.07017	1.22615e-46	3.16072e-44	-3.27843	1.06815e-29	1.0981e-27	-1.58782	4.1126e-11	1.03692e-09	-3.58279	1.24285e-50	7.15507e-48
TPRG1L	-0.729635	8.09795e-19	1.02914e-17	-1.06799	5.96182e-22	1.76313e-20	-0.627349	1.24607e-11	3.63032e-10	-0.588306	1.50736e-10	6.79199e-10
CES2	-1.95359	3.22363e-15	2.72118e-14	-2.97683	4.57434e-19	9.10177e-18	-1.90263	8.61122e-12	2.6018e-10	-1.76081	1.89669e-10	8.46454e-10
OSTBETA	-2.97893	1.47707e-10	7.22881e-10	-8.11259	4.06086e-35	8.55306e-33	-3.53182	1.46814e-11	4.19112e-10	-4.04918	6.1491e-15	4.50196e-14
POLR2J4	-0.89608	4.1385e-13	2.7229e-12	-1.0919	5.38894e-11	3.5228e-10	-0.922248	3.22215e-11	8.30593e-10	-1.43999	1.58307e-25	3.388e-24
ABCG8	-3.08728	1.931e-10	9.33918e-10	-8.2929	3.84014e-35	8.18803e-33	-3.7203	9.06494e-12	2.72279e-10	-4.56603	3.29365e-17	3.005e-16
C17orf78	-3.46467	1.61396e-10	7.8631e-10	-8.01108	1.77003e-27	1.3467e-25	-4.11541	1.44459e-11	4.14444e-10	-4.23903	2.34323e-12	1.28885e-11
ALAD	-0.747029	8.5133e-17	8.45991e-16	-0.964239	1.46153e-15	1.77013e-14	-0.663022	4.99641e-11	1.23629e-09	-0.950066	2.28263e-21	3.20254e-20
SULT1A1	-1.90517	1.03289e-18	1.2955e-17	-2.86706	6.1538e-23	2.09217e-21	-1.80029	1.15755e-13	5.15257e-12	-1.51608	2.95555e-10	1.28675e-09
ALDH9A1	-0.774764	8.66876e-15	6.909e-14	-0.975061	4.1098e-13	3.57584e-12	-0.73822	4.88689e-11	1.21441e-09	-0.734639	4.24789e-11	2.03059e-10
SLC7A8	-1.63094	9.92482e-16	8.86306e-15	-1.7336	2.31623e-10	1.39385e-09	-1.5831	4.1806e-12	1.34456e-10	-2.22076	1.12567e-22	1.74834e-21
ZBTB7B	-0.844017	1.2785e-11	7.08634e-11	-1.55406	2.03664e-20	4.899e-19	-1.00025	9.51799e-13	3.5892e-11	-0.872305	3.51177e-10	1.51478e-09
DCTN3	-0.924253	2.47708e-17	2.61982e-16	-0.943798	1.33256e-10	8.32358e-10	-0.813844	3.29999e-11	8.48128e-10	-0.941934	1.00661e-14	7.18989e-14
SLC5A5	-3.31473	9.10598e-11	4.56382e-10	-7.11148	6.19346e-25	3.10951e-23	-3.77276	5.34639e-11	1.31161e-09	-5.27747	2.25e-20	2.85523e-19
SLC5A1	-2.55812	1.78777e-15	1.55785e-14	-3.4963	6.65705e-16	8.49771e-15	-2.35238	7.67095e-11	1.8299e-09	-2.62461	2.51949e-13	1.54524e-12
C17orf91	-1.44685	5.43723e-22	9.94772e-21	-1.57572	6.64089e-15	7.34281e-14	-1.09802	7.72161e-11	1.83945e-09	-1.5095	1.96552e-19	2.28442e-18
TM6SF2	-3.63526	1.53372e-21	2.65685e-20	-7.75892	7.047e-51	1.35232e-47	-2.78737	7.96503e-11	1.88702e-09	-4.02508	3.02638e-21	4.21521e-20
CTNNBIP1	-0.993749	4.34362e-15	3.6032e-14	-1.07193	3.27701e-10	1.94092e-09	-1.07928	3.53276e-14	1.75328e-12	-1.12365	1.82829e-15	1.40966e-14
BLOC1S1	-0.994321	4.23619e-16	3.91038e-15	-1.03239	3.57454e-10	2.10631e-09	-1.02432	9.2911e-14	4.23395e-12	-0.956098	2.37522e-12	1.30562e-11
ME1	-1.1697	4.61783e-10	2.12963e-09	-2.75726	1.10203e-27	8.69097e-26	-1.53387	3.65761e-13	1.50049e-11	-1.42068	1.15579e-11	5.87105e-11
C1orf177	-3.94264	3.21947e-23	6.84773e-22	-6.43652	8.30366e-31	9.82278e-29	-2.89131	9.64415e-11	2.2448e-09	-5.15225	7.69861e-31	2.93516e-29
PMVK	-0.708055	3.02316e-11	1.61002e-10	-1.19589	7.79145e-17	1.12608e-15	-0.775265	9.71375e-11	2.25796e-09	-1.05212	8.53591e-19	9.33062e-18
SEC22C	-0.830458	2.77535e-24	6.53038e-23	-0.737793	1.96166e-11	1.35682e-10	-0.593022	1.06354e-10	2.45239e-09	-0.763466	5.19448e-17	4.62912e-16
BTD	-1.17784	4.3145e-21	7.1035e-20	-1.04751	4.80368e-10	2.77734e-09	-1.10476	3.79677e-15	2.1858e-13	-1.34326	5.65341e-22	8.33107e-21
FAM129B	-1.36748	3.96263e-18	4.62423e-17	-1.31834	5.08447e-10	2.93006e-09	-1.27015	7.44192e-13	2.8883e-11	-1.27439	4.09351e-13	2.45227e-12
REP15	-2.41174	6.61845e-13	4.25726e-12	-3.4228	3.81694e-14	3.81054e-13	-2.42422	1.32652e-10	2.98312e-09	-3.26853	2.5744e-18	2.68655e-17
LNX1	-1.20646	9.92275e-13	6.23638e-12	-1.4154	5.19515e-10	2.98211e-09	-1.41297	1.10846e-13	4.97252e-12	-1.43228	3.19798e-14	2.15331e-13
HYI	-0.970662	2.24139e-12	1.35353e-11	-1.60098	8.75341e-18	1.45786e-16	-0.997821	1.39968e-10	3.11922e-09	-1.31783	1.32405e-17	1.26972e-16
CYP2D6	-2.35925	4.42329e-11	2.30382e-10	-4.56024	6.82923e-21	1.72944e-19	-2.58731	1.34885e-10	3.01763e-09	-2.79887	2.49608e-12	1.369e-11
DCTN2	-0.683883	8.7523e-15	6.97237e-14	-0.830541	2.61303e-12	2.03378e-11	-0.635385	1.45943e-10	3.244e-09	-0.71004	5.18805e-13	3.07808e-12
GLOD5	-1.86517	1.71202e-11	9.3452e-11	-3.43808	8.15099e-20	1.7997e-18	-2.02383	8.94251e-11	2.09276e-09	-1.94896	2.98227e-10	1.29773e-09
GPM6B	-3.40509	2.0377e-50	7.65067e-48	-4.06518	7.78051e-40	3.05403e-37	-1.63931	1.5981e-10	3.50263e-09	-3.577	7.07723e-45	1.97147e-42
OCEL1	-0.971758	5.54057e-13	3.58797e-12	-1.25102	5.53414e-12	4.10744e-11	-0.969511	1.57759e-10	3.46649e-09	-1.12468	7.3061e-14	4.74196e-13
PSAPL1	-3.25906	9.24964e-11	4.62777e-10	-4.20851	5.16434e-10	2.97113e-09	-3.96103	2.49957e-12	8.54852e-11	-4.83203	7.24075e-18	7.12564e-17
SUCLG1	-0.89097	3.15794e-15	2.66964e-14	-1.35183	6.36898e-19	1.24012e-17	-1.16391	5.15708e-20	6.31687e-18	-0.772711	8.7342e-10	3.63053e-09
GJB2	-2.63766	4.61294e-21	7.57321e-20	-2.70657	7.02804e-13	5.95882e-12	-2.00849	1.78617e-10	3.87549e-09	-2.47284	2.45178e-15	1.86952e-14
FBXO8	-0.936027	2.66709e-31	1.34522e-29	-0.780593	5.68627e-13	4.8714e-12	-0.57609	1.87844e-10	4.05533e-09	-0.675372	5.03814e-14	3.32367e-13
GPR172B	-2.6877	1.04631e-16	1.02909e-15	-5.03004	3.27329e-30	3.60083e-28	-2.31571	2.04486e-10	4.39264e-09	-3.21807	5.49417e-19	6.11798e-18
RANBP9	-0.848131	1.27898e-16	1.24728e-15	-0.936182	1.15793e-11	8.23325e-11	-0.732444	2.06179e-10	4.4235e-09	-0.927147	5.02181e-16	4.05857e-15
PGRMC2	-0.919375	1.15291e-27	3.81455e-26	-0.696679	8.45757e-10	4.73027e-09	-0.82305	3.99282e-18	3.64868e-16	-0.813183	5.41437e-18	5.40842e-17
SGSM3	-0.934373	2.45573e-14	1.85371e-13	-1.13881	5.11497e-12	3.81107e-11	-0.874087	2.2418e-10	4.76237e-09	-0.917082	1.95573e-11	9.69777e-11
GCNT4	-2.7857	6.37327e-23	1.3011e-21	-2.32506	9.97502e-10	5.52707e-09	-2.18929	5.58478e-12	1.75054e-10	-3.02272	9.07279e-22	1.31346e-20
AKR1C1	-2.37322	7.14613e-14	5.08951e-13	-2.96777	3.57688e-12	2.72723e-11	-2.24812	2.84842e-10	5.89528e-09	-2.66973	4.37578e-14	2.91005e-13
RETSAT	-1.07091	1.24191e-15	1.09882e-14	-1.14507	2.09105e-10	1.2654e-09	-1.07312	1.00003e-12	3.74655e-11	-0.908904	1.14437e-09	4.70804e-09
TTC9	-2.20661	1.27592e-16	1.245e-15	-2.19743	9.26102e-10	5.15127e-09	-1.98043	3.93968e-11	9.99152e-10	-3.26187	5.55274e-28	1.54182e-26
GRHL1	-1.95112	3.69372e-13	2.43927e-12	-2.2037	1.0907e-09	6.0107e-09	-2.07479	6.32431e-12	1.96452e-10	-2.17264	4.04602e-13	2.42719e-12
CDKN2BAS	-2.05451	1.55467e-09	6.73962e-09	-5.03067	4.30412e-27	2.97346e-25	-2.94788	1.47353e-14	7.75895e-13	-3.57798	5.30462e-21	7.17432e-20
HADH	-1.34862	1.00922e-33	6.62744e-32	-1.11451	1.08389e-13	1.02295e-12	-1.10479	1.1538e-18	1.17913e-16	-0.747514	1.79332e-09	7.24673e-09
TBX10	-3.24224	3.06021e-12	1.8244e-11	-6.97125	6.9734e-28	5.76256e-26	-3.27871	3.59592e-10	7.28079e-09	-3.96158	2.24774e-14	1.54111e-13
TTC22	-1.6777	1.0447e-14	8.22758e-14	-3.4945	6.28687e-33	1.00537e-30	-1.67369	6.79339e-12	2.09142e-10	-1.45133	1.99415e-09	8.01886e-09
FABP2	-4.82031	1.20261e-17	1.32126e-16	-9.44558	2.87407e-35	6.20475e-33	-3.95862	4.17156e-10	8.28127e-09	-4.8249	1.65188e-14	1.149e-13
DUSP5	-1.98396	7.38139e-20	1.06414e-18	-2.63258	2.48888e-19	5.12954e-18	-1.52752	4.18608e-10	8.30054e-09	-2.5389	1.24991e-25	2.70179e-24
CFD	-3.64876	7.76812e-53	3.72675e-50	-3.92514	2.34623e-34	4.60475e-32	-1.67072	4.62576e-10	9.06827e-09	-2.96912	6.2726e-29	1.91742e-27
PDLIM2	-1.65301	4.26888e-28	1.51703e-26	-1.33362	4.51469e-11	2.98405e-10	-1.05353	4.65707e-10	9.10897e-09	-1.44913	5.72006e-18	5.70058e-17
EVPL	-2.08164	1.60177e-15	1.40356e-14	-2.4048	7.98325e-12	5.77866e-11	-1.82986	4.64057e-10	9.08699e-09	-1.89953	7.04656e-11	3.28389e-10
CDKN1A	-1.58811	1.44779e-22	2.83501e-21	-1.31546	1.80195e-09	9.59353e-09	-1.26105	5.06437e-12	1.61378e-10	-1.30225	6.65958e-13	3.90022e-12
MED11	-0.868551	3.16828e-18	3.74022e-17	-0.811649	1.52902e-09	8.219e-09	-0.74902	2.45631e-11	6.55686e-10	-0.701745	2.83042e-10	1.2357e-09
TDP2	-0.790848	2.84634e-13	1.89877e-12	-0.979161	1.88467e-11	1.30881e-10	-1.04449	9.81431e-18	8.3499e-16	-0.719498	2.58401e-09	1.02689e-08
RNF11	-1.0176	1.53721e-33	9.79673e-32	-0.986125	3.69474e-18	6.44564e-17	-0.588226	5.44605e-10	1.0451e-08	-1.07482	2.98398e-30	1.06701e-28
MPP1	-1.80171	6.57396e-21	1.06609e-19	-1.71243	3.54459e-11	2.37374e-10	-1.34052	5.37668e-10	1.03293e-08	-1.97641	2.8385e-20	3.55503e-19
PAIP2B	-1.43763	5.46626e-10	2.49624e-09	-2.66708	1.3628e-17	2.2059e-16	-1.62751	4.19759e-10	8.31383e-09	-2.37366	4.26375e-20	5.25994e-19
LYVE1	-3.50084	2.65433e-44	5.52325e-42	-3.94693	1.76102e-31	2.26975e-29	-1.74655	5.75745e-10	1.09754e-08	-3.06838	5.3083e-28	1.47632e-26
SCNN1B	-4.20197	5.24108e-22	9.62716e-21	-6.19662	5.43791e-26	3.16223e-24	-3.032	6.0419e-10	1.14922e-08	-6.52263	5.6318e-41	8.53218e-39
CSTA	-5.33116	6.90523e-32	3.73857e-30	-6.14758	7.7903e-24	3.18076e-22	-3.1514	6.44147e-10	1.21985e-08	-8.30897	1.44946e-60	2.08614e-57
SLC15A1	-2.93217	3.22699e-09	1.34427e-08	-5.73614	8.29734e-18	1.3886e-16	-4.22648	3.23972e-14	1.62183e-12	-5.45038	6.06904e-23	9.67852e-22
KLF10	-1.42734	2.9409e-30	1.34017e-28	-1.43702	1.24509e-17	2.02675e-16	-0.863939	7.54933e-10	1.40956e-08	-1.59156	3.05541e-30	1.09029e-28
PITX1	-2.50185	5.83216e-28	2.01079e-26	-2.62614	1.25802e-17	2.04588e-16	-1.57764	7.82263e-10	1.44962e-08	-2.45641	4.93904e-22	7.32207e-21
DSP	-1.47316	5.59095e-12	3.24249e-11	-1.88852	5.32883e-11	3.48747e-10	-1.48038	7.35133e-10	1.37706e-08	-1.54899	8.29421e-11	3.83224e-10
ELL2	-1.56256	7.37072e-26	1.98595e-24	-1.27855	1.64568e-10	1.01184e-09	-1.02806	7.57711e-10	1.4107e-08	-1.88901	4.37144e-30	1.53454e-28
ARC	-3.49155	6.46501e-19	8.33885e-18	-6.40045	3.25737e-33	5.51549e-31	-2.71352	8.22239e-10	1.51234e-08	-3.94324	2.43239e-19	2.79693e-18
SPINK5	-4.94899	7.18473e-24	1.62631e-22	-5.76896	2.69573e-18	4.77029e-17	-3.38918	8.42905e-10	1.54542e-08	-7.53383	5.21877e-43	1.01274e-40
PLCD4	-2.71414	1.02219e-50	4.01233e-48	-3.02291	4.8892e-35	1.01737e-32	-1.24903	8.60447e-10	1.57424e-08	-2.87128	1.01449e-45	3.30589e-43
GPR108	-0.743054	1.79774e-15	1.56496e-14	-0.76368	1.25543e-09	6.83994e-09	-0.653979	4.75427e-10	9.2676e-09	-0.744915	8.67169e-13	5.01067e-12
BCMO1	-3.01875	2.28338e-23	4.92338e-22	-2.41566	3.23109e-09	1.65542e-08	-2.94174	6.10365e-18	5.40595e-16	-2.64006	5.75925e-15	4.23088e-14
MAL	-5.53285	7.32389e-28	2.47536e-26	-9.62446	2.93247e-45	2.8137e-42	-3.47896	9.39249e-10	1.7004e-08	-9.7112	2.44399e-66	5.27627e-63
LGI3	-4.56531	1.06065e-27	3.52278e-26	-7.79655	8.50555e-39	2.72036e-36	-2.8765	9.60127e-10	1.73637e-08	-6.93738	1.96026e-48	9.15018e-46
FLJ42875	-1.73628	4.6218e-09	1.89065e-08	-3.1854	1.71099e-15	2.04644e-14	-2.38616	8.26113e-13	3.17062e-11	-3.21066	2.97501e-22	4.46795e-21
C5orf32	-1.82889	2.53542e-15	2.17208e-14	-1.852	2.64961e-09	1.37628e-08	-2.07377	1.46675e-15	9.11229e-14	-1.55895	1.47898e-09	6.01305e-09
CA14	-2.03611	1.11015e-14	8.7073e-14	-3.40523	2.61932e-21	7.00283e-20	-1.80654	1.1275e-09	2.00547e-08	-2.55888	3.72399e-18	3.80349e-17
ATP4B	-5.66338	1.77959e-14	1.36662e-13	-9.47653	1.7394e-21	4.79125e-20	-5.05164	1.18763e-09	2.10159e-08	-8.56502	2.70659e-25	5.64559e-24
NDRG2	-1.54154	3.31894e-21	5.54902e-20	-1.94776	7.28495e-19	1.40737e-17	-1.11497	1.19446e-09	2.10936e-08	-1.81074	2.42145e-23	4.04849e-22
GPX3	-2.71688	1.32618e-34	9.38711e-33	-3.25427	9.63906e-28	7.67171e-26	-1.51264	1.23148e-09	2.17251e-08	-3.47768	5.05197e-45	1.50435e-42
FAM63A	-1.14019	1.03388e-20	1.63667e-19	-1.63872	2.32778e-23	8.48168e-22	-0.833866	1.27362e-09	2.23771e-08	-1.58173	3.86864e-31	1.51853e-29
RNF222	-4.66578	5.31865e-21	8.68227e-20	-6.65613	1.26777e-22	4.1469e-21	-3.3855	1.29125e-09	2.26637e-08	-7.24238	3.57971e-38	3.45392e-36
RSPH3	-0.774079	2.0929e-14	1.59302e-13	-1.09831	8.58514e-16	1.07523e-14	-0.743668	6.56709e-11	1.58852e-09	-0.658079	5.5711e-09	2.13724e-08
UBE2J1	-0.833326	1.14296e-22	2.2742e-21	-0.671755	4.41321e-09	2.21958e-08	-0.680142	1.13266e-12	4.20694e-11	-0.592761	4.12088e-10	1.76081e-09
ADAM6	-3.60612	8.06174e-24	1.81531e-22	-2.82256	4.87556e-09	2.43018e-08	-2.8038	3.41843e-12	1.1203e-10	-4.05395	3.57353e-24	6.52415e-23
ARG2	-0.774711	1.35422e-09	5.92418e-09	-1.24418	5.04833e-13	4.36093e-12	-0.967656	1.68512e-11	4.72464e-10	-0.834651	4.77732e-09	1.84667e-08
GSN	-2.17447	1.40229e-47	3.97033e-45	-2.35708	1.85075e-31	2.36773e-29	-1.02075	1.44605e-09	2.51002e-08	-2.59211	4.28316e-54	3.52259e-51
IL17RC	-0.818644	8.47314e-12	4.79174e-11	-0.970431	1.81606e-09	9.66273e-09	-0.824828	9.32555e-10	1.69005e-08	-0.898307	1.8181e-11	9.05434e-11
DNASE1	-1.54645	6.80134e-09	2.7248e-08	-3.34171	1.45776e-20	3.58136e-19	-2.45915	2.48811e-16	1.70524e-14	-3.2275	2.19444e-27	5.69927e-26
GATSL3	-2.08194	4.44527e-33	2.65655e-31	-2.51263	8.43899e-27	5.58428e-25	-1.17842	1.6139e-09	2.77903e-08	-2.28488	4.78573e-32	2.17512e-30
PCK1	-2.95838	8.08652e-11	4.07773e-10	-5.69504	1.53444e-20	3.76438e-19	-3.30144	1.1118e-10	2.54668e-09	-2.94312	6.76016e-09	2.56999e-08
SHBG	-2.65805	6.59564e-09	2.6473e-08	-5.29095	5.0849e-17	7.47415e-16	-3.33285	1.11092e-10	2.54668e-09	-5.07564	7.53162e-23	1.19558e-21
SASH1	-1.84724	1.30173e-33	8.3577e-32	-1.68332	2.87427e-16	3.86316e-15	-1.03534	1.70331e-09	2.91845e-08	-1.99403	1.38064e-31	5.83009e-30
ACOX1	-0.717808	3.50494e-09	1.45165e-08	-1.03124	2.9206e-10	1.73937e-09	-0.840835	7.57993e-10	1.4107e-08	-0.888513	5.58255e-11	2.62786e-10
C19orf69	-3.87179	2.33395e-16	2.21481e-15	-7.18211	3.81785e-28	3.24818e-26	-3.19188	1.81808e-09	3.10486e-08	-4.66021	9.74257e-19	1.05893e-17
UPK1A	-3.49976	6.26716e-09	2.52191e-08	-6.87958	4.09774e-17	6.12215e-16	-4.27445	2.85019e-10	5.89528e-09	-5.85766	3.28955e-18	3.38783e-17
TFF1	-3.11599	4.4332e-12	2.59633e-11	-4.03431	2.7667e-11	1.87902e-10	-3.03948	1.89679e-09	3.22754e-08	-3.84702	1.81853e-14	1.25883e-13
TOLLIP	-0.716712	5.2526e-16	4.80496e-15	-0.705353	3.10607e-09	1.59562e-08	-0.607783	9.72927e-10	1.75401e-08	-0.700121	1.25321e-12	7.11042e-12
PLCD1	-1.53526	1.73102e-23	3.77005e-22	-2.24002	3.00938e-27	2.15664e-25	-1.03595	2.04564e-09	3.46375e-08	-1.65384	5.17336e-22	7.64975e-21
PSCA	-3.08516	1.25907e-09	5.52333e-09	-5.30767	8.42375e-15	9.1728e-14	-3.43977	1.71971e-09	2.94362e-08	-4.67861	1.49961e-16	1.27397e-15
AKR1C2	-2.00619	8.73999e-09	3.44552e-08	-3.2735	3.0992e-12	2.38957e-11	-2.62642	2.09196e-11	5.68086e-10	-4.41347	7.76698e-30	2.64062e-28
XPNPEP2	-3.28138	8.69507e-16	7.81635e-15	-6.91893	2.79432e-36	6.79728e-34	-2.74345	2.20462e-09	3.70029e-08	-5.77044	7.80936e-37	6.30259e-35
ZNF185	-2.86159	3.03178e-22	5.6915e-21	-4.53231	3.76238e-30	4.11266e-28	-1.98268	2.26374e-09	3.77749e-08	-2.66619	5.38692e-16	4.34755e-15
SELENBP1	-1.16216	7.05486e-09	2.81852e-08	-1.76157	7.08383e-11	4.57535e-10	-1.40468	4.84051e-10	9.3933e-09	-1.45216	8.81165e-11	4.05721e-10
ENHO	-1.97629	1.12549e-09	4.9613e-09	-2.54325	6.84802e-09	3.34385e-08	-2.4259	3.29709e-11	8.48128e-10	-3.06132	3.45458e-17	3.13526e-16
GLUL	-1.15298	6.68767e-18	7.65425e-17	-1.05607	4.47422e-09	2.24831e-08	-0.920417	9.30365e-10	1.68785e-08	-1.43175	8.20736e-22	1.19217e-20
MYL6	-1.57574	2.80029e-37	2.64284e-35	-1.65104	3.05289e-23	1.09165e-21	-0.828643	2.40374e-09	3.98896e-08	-1.56918	4.62115e-30	1.61236e-28
LIN7B	-1.06266	3.15801e-14	2.34993e-13	-1.64153	5.20876e-18	8.97809e-17	-0.940153	2.40433e-09	3.98896e-08	-1.80876	7.8337e-31	2.97353e-29
DGAT1	-1.38152	9.59929e-15	7.59805e-14	-2.12144	1.01158e-18	1.90315e-17	-1.84553	3.51916e-20	4.40431e-18	-1.13759	1.08033e-08	4.02207e-08
LRRC3	-1.98027	1.17643e-25	3.08785e-24	-2.79256	7.37143e-28	6.03375e-26	-1.26743	2.5111e-09	4.13828e-08	-1.75422	9.14011e-17	7.98073e-16
EDN3	-2.29708	1.62036e-09	7.00681e-09	-4.76998	1.58417e-20	3.87539e-19	-2.56694	2.03975e-09	3.45716e-08	-2.6468	4.64079e-10	1.97416e-09
PDZK1P1	-1.38398	1.14878e-08	4.45257e-08	-2.31162	2.38925e-12	1.86972e-11	-2.33009	2.07308e-17	1.6576e-15	-2.83493	2.40722e-25	5.0578e-24
JUND	-1.07641	1.85403e-15	1.61152e-14	-1.37543	4.44606e-14	4.40551e-13	-0.90494	2.75618e-09	4.5035e-08	-1.29036	1.28177e-17	1.23054e-16
SLC2A2	-3.43394	1.06758e-08	4.15555e-08	-5.0083	6.18457e-10	3.51708e-09	-4.61037	8.80832e-12	2.65032e-10	-8.06547	6.86645e-33	3.46756e-31
UNC45B	-4.81369	4.56679e-34	3.10524e-32	-5.37856	2.09446e-23	7.68012e-22	-2.63817	2.85262e-09	4.65667e-08	-5.7522	2.67602e-38	2.62599e-36
PECR	-0.917177	7.48714e-09	2.97745e-08	-1.66833	6.19776e-15	6.89701e-14	-1.16374	7.01476e-11	1.68266e-09	-1.04209	3.92287e-09	1.52939e-08
MTUS2	-3.21384	4.57145e-19	5.9768e-18	-4.98127	2.8877e-24	1.27228e-22	-2.40527	2.8856e-09	4.70162e-08	-4.84854	2.93221e-33	1.54869e-31
APOA1	-3.24054	1.22555e-08	4.73311e-08	-9.70884	9.2241e-37	2.37775e-34	-4.66911	2.8749e-13	1.21996e-11	-9.18601	1.82123e-47	7.48914e-45
FBXO3	-0.613377	3.03759e-14	2.26423e-13	-0.998271	4.37567e-20	1.00096e-18	-0.538072	3.08211e-09	4.99354e-08	-0.575965	1.58558e-10	7.12953e-10
IL1RN	-3.31938	4.26381e-24	9.88459e-23	-3.21128	3.41281e-13	3.00728e-12	-2.18103	3.26351e-09	5.22374e-08	-3.29973	1.80631e-19	2.10505e-18
ZFYVE21	-0.910188	2.59316e-22	4.91618e-21	-0.867446	6.10604e-12	4.49712e-11	-0.622716	3.37548e-09	5.37804e-08	-0.844997	6.10143e-16	4.90129e-15
GLTPD1	-0.747742	1.18885e-08	4.5955e-08	-1.28757	3.06372e-13	2.7177e-12	-0.955297	9.274e-11	2.16155e-09	-0.884174	1.49974e-09	6.09172e-09
HIGD1A	-0.923114	7.43625e-19	9.5205e-18	-0.799733	1.1467e-08	5.44235e-08	-0.928055	2.19187e-15	1.32828e-13	-0.824809	1.2081e-12	6.86576e-12
TIPARP	-0.84553	2.81539e-11	1.5054e-10	-1.18467	4.31733e-12	3.25467e-11	-0.872616	9.99107e-10	1.79372e-08	-0.81247	9.78572e-09	3.65188e-08
SLC5A9	-2.06705	1.46823e-08	5.60765e-08	-5.18095	9.15087e-26	5.14803e-24	-3.02609	1.66941e-13	7.33649e-12	-3.68908	1.32207e-19	1.55435e-18
BTC	-2.39408	6.29171e-30	2.74404e-28	-2.58397	1.06526e-19	2.31132e-18	-1.3973	3.63016e-09	5.7467e-08	-1.73692	1.43319e-13	9.01406e-13
SIGLEC11	-2.81196	3.05722e-25	7.84565e-24	-2.07827	1.28108e-08	6.0502e-08	-2.19539	5.97183e-13	2.36017e-11	-2.69289	5.53877e-19	6.16366e-18
CHAD	-2.1738	2.06754e-12	1.25205e-11	-4.22466	8.86594e-24	3.50403e-22	-2.04621	4.04664e-09	6.35937e-08	-4.30903	1.68111e-35	1.15216e-33
GIF	-4.94555	1.38526e-12	8.57213e-12	-7.15991	2.54477e-14	2.59449e-13	-4.615	4.07313e-09	6.38938e-08	-7.92586	2.43973e-24	4.51624e-23
RNF141	-0.882609	7.85121e-18	8.93269e-17	-0.957079	4.25691e-12	3.21193e-11	-0.810952	2.07323e-12	7.20457e-11	-0.644274	1.80145e-08	6.51987e-08
B3GALT4	-1.04514	1.05287e-14	8.28435e-14	-2.27123	1.49455e-35	3.35226e-33	-0.893166	4.17972e-09	6.54468e-08	-1.44689	8.40056e-22	1.21921e-20
ATP5O	-1.05067	1.6596e-22	3.23124e-21	-0.829178	1.04944e-08	4.99995e-08	-0.997535	1.6839e-16	1.18704e-14	-0.706258	4.03326e-09	1.57136e-08
LRAT	-2.45427	8.97768e-09	3.53279e-08	-5.22581	2.00361e-19	4.17927e-18	-2.88415	1.9161e-09	3.25719e-08	-4.63206	2.94237e-22	4.43049e-21
SNX24	-1.05288	2.53841e-15	2.17356e-14	-1.50414	5.09485e-17	7.48241e-16	-0.969689	9.20963e-11	2.14945e-09	-0.835291	1.81846e-08	6.57732e-08
INPP5A	-1.34529	1.2261e-33	7.96089e-32	-1.78215	1.36567e-32	2.06899e-30	-0.734398	4.36701e-09	6.79482e-08	-1.44562	2.43381e-31	9.84411e-30
STIM1	-0.998813	1.01135e-23	2.25673e-22	-1.02478	1.97978e-14	2.05239e-13	-0.656291	4.40493e-09	6.84151e-08	-1.18866	8.86361e-27	2.16832e-25
ACADVL	-0.844142	2.99587e-17	3.13586e-16	-0.792319	3.86841e-09	1.96158e-08	-0.775233	5.20795e-12	1.64737e-10	-0.632332	1.40234e-08	5.14767e-08
C19orf77	-1.93108	1.57102e-08	5.96857e-08	-2.9614	1.18917e-10	7.46297e-10	-2.37818	5.90194e-10	1.12384e-08	-3.22601	2.50055e-17	2.31194e-16
SCRN2	-0.879206	1.9214e-13	1.30135e-12	-0.924567	9.27463e-09	4.4421e-08	-0.816196	1.26644e-09	2.22735e-08	-0.807896	1.36688e-09	5.58357e-09
S100G	-6.09825	2.14908e-19	2.91569e-18	-5.15994	1.5651e-08	7.29705e-08	-7.66836	1.51916e-23	2.88324e-21	-9.84877	5.04492e-37	4.14908e-35
UBAP1	-0.695713	1.77898e-15	1.55215e-14	-0.665834	1.54563e-08	7.21473e-08	-0.62642	1.87134e-10	4.04505e-09	-0.810769	9.34102e-17	8.15204e-16
CYP4F2	-3.91051	7.36385e-14	5.23164e-13	-6.33258	2.70464e-19	5.54115e-18	-3.42969	5.3544e-09	8.15483e-08	-4.24629	3.27953e-13	1.99089e-12
GDPD3	-1.53389	1.05594e-08	4.1158e-08	-3.37246	1.0998e-20	2.72913e-19	-1.79713	2.50567e-09	4.13328e-08	-2.11619	1.48762e-12	8.36626e-12
CLTB	-1.13489	6.63842e-14	4.74357e-13	-1.17691	7.7463e-09	3.75488e-08	-1.01626	2.37782e-09	3.95639e-08	-1.0242	1.32444e-09	5.41662e-09
APOBEC2	-2.04337	2.51037e-09	1.06084e-08	-2.75445	2.58752e-09	1.34768e-08	-2.56342	3.05521e-11	7.93482e-10	-2.15896	1.65412e-08	6.02199e-08
ZFP36	-1.81482	1.18447e-22	2.35137e-21	-1.78849	7.44635e-13	6.27652e-12	-1.21364	5.66491e-09	8.58233e-08	-1.8851	7.3759e-20	8.88969e-19
TMEM154	-2.62442	2.07023e-27	6.65829e-26	-2.79908	8.67849e-18	1.44678e-16	-1.58453	5.70689e-09	8.63203e-08	-3.13009	4.32576e-31	1.69027e-29
CCDC13	-1.75483	8.72782e-22	1.5524e-20	-2.30258	1.4962e-19	3.17847e-18	-1.19814	6.06877e-09	9.12217e-08	-1.61169	3.2737e-15	2.4572e-14
CAB39L	-2.24765	1.44731e-34	1.02026e-32	-2.50759	3.07561e-24	1.3482e-22	-1.19745	6.21171e-09	9.31272e-08	-3.40089	4.58413e-62	7.19751e-59
PLA2G4D	-2.33142	2.24643e-08	8.35266e-08	-3.43692	1.14503e-09	6.28999e-09	-3.00303	1.64671e-10	3.60242e-09	-3.26228	2.54675e-12	1.39458e-11
UGT1A1	-3.16435	5.37176e-11	2.76777e-10	-4.00678	6.831e-10	3.8656e-09	-4.35902	9.20312e-16	5.93086e-14	-2.99738	2.5275e-08	9.00235e-08
BARX2	-2.02091	1.97673e-10	9.54966e-10	-3.23368	4.02471e-14	4.00638e-13	-2.07201	6.5319e-09	9.7336e-08	-2.63329	1.06126e-13	6.77847e-13
GBA3	-4.04607	1.59395e-14	1.23062e-13	-5.82147	2.44581e-16	3.3027e-15	-3.43105	6.94155e-09	1.02911e-07	-5.50588	7.56381e-21	1.00257e-19
OTOP3	-5.4374	2.29827e-18	2.76032e-17	-9.38674	2.92423e-28	2.52521e-26	-4.04845	7.06493e-09	1.04647e-07	-5.76703	9.62528e-17	8.37051e-16
TEF	-1.6033	1.80882e-28	6.7328e-27	-1.83981	4.13547e-21	1.07082e-19	-0.940751	7.64161e-09	1.12418e-07	-2.10811	6.96665e-39	7.61526e-37
GHRL	-3.52629	3.87358e-14	2.84842e-13	-4.71367	6.02671e-14	5.90399e-13	-3.02181	8.11296e-09	1.18344e-07	-6.89106	5.67465e-40	7.53899e-38
MOGAT2	-3.54673	2.81157e-15	2.39914e-14	-5.38453	5.89764e-19	1.15355e-17	-2.91492	7.73805e-09	1.13546e-07	-3.01503	1.74143e-09	7.04033e-09
PDK2	-0.878576	7.66999e-14	5.42458e-13	-1.35203	1.29181e-17	2.09688e-16	-0.760834	8.49524e-09	1.23088e-07	-1.02896	4.1637e-15	3.09295e-14
AQP7	-2.40433	1.41761e-16	1.37471e-15	-3.73759	2.3607e-21	6.36064e-20	-1.88363	8.59052e-09	1.24365e-07	-3.79053	2.31525e-31	9.43083e-30
BRP44L	-1.10494	1.44143e-17	1.56671e-16	-1.43327	2.05841e-16	2.81034e-15	-1.11699	1.71073e-14	8.89941e-13	-0.795949	3.57569e-08	1.25088e-07
ILVBL	-0.733987	3.10409e-11	1.64905e-10	-1.17432	2.98018e-15	3.46604e-14	-0.795411	1.53929e-10	3.39095e-09	-0.67943	3.54048e-08	1.23956e-07
CCDC85C	-0.739379	1.70463e-08	6.44356e-08	-1.06064	1.86413e-09	9.89409e-09	-0.872674	3.21378e-09	5.1681e-08	-0.879044	1.8383e-09	7.42152e-09
PHLPP2	-1.17719	4.55921e-13	2.98265e-12	-1.35649	5.87946e-10	3.3524e-09	-1.04913	9.64019e-09	1.376e-07	-1.38504	2.26993e-14	1.55571e-13
P2RY2	-1.58941	4.84292e-10	2.22867e-09	-3.25985	3.06231e-21	8.03787e-20	-1.64691	9.74367e-09	1.38733e-07	-2.40964	2.75235e-17	2.53254e-16
TMEM25	-1.67633	1.11221e-15	9.87612e-15	-2.60993	2.05002e-20	4.92432e-19	-1.34721	1.01507e-08	1.43817e-07	-2.37754	2.25712e-24	4.20526e-23
UGT1A7	-4.72917	3.95666e-14	2.90789e-13	-5.72977	1.12011e-11	7.97749e-11	-4.02611	1.03109e-08	1.45847e-07	-6.67431	1.33444e-21	1.90315e-20
C9orf103	-0.959616	2.44589e-10	1.16758e-09	-1.14661	2.00312e-08	9.23788e-08	-1.00752	3.46536e-09	5.51615e-08	-1.19138	1.86534e-12	1.03589e-11
FBXO9	-0.588041	1.0867e-11	6.07393e-11	-0.65727	1.68595e-08	7.84008e-08	-0.570329	4.59561e-09	7.09936e-08	-0.92713	7.68481e-22	1.11909e-20
TCP11L2	-1.6685	1.1322e-23	2.51664e-22	-1.90586	1.85018e-17	2.93969e-16	-1.06905	1.09239e-08	1.53638e-07	-1.62554	1.95957e-18	2.06364e-17
ADI1	-0.720711	7.89095e-13	5.01677e-12	-0.816598	1.64972e-09	8.8321e-09	-0.984409	3.27002e-18	3.03637e-16	-0.615151	4.20857e-08	1.46309e-07
APOBEC1	-2.97837	3.25759e-12	1.93273e-11	-4.11678	9.00274e-13	7.52232e-12	-2.73373	1.29699e-08	1.78774e-07	-3.89548	3.19544e-16	2.6406e-15
PPM1A	-0.860583	9.73999e-27	2.90534e-25	-1.02566	2.67294e-21	7.12412e-20	-0.513698	1.31983e-08	1.81488e-07	-0.635612	1.35081e-12	7.63659e-12
HERPUD1	-0.992078	4.3914e-17	4.51183e-16	-0.871876	4.12451e-08	1.8135e-07	-0.855376	1.16731e-10	2.6597e-09	-0.947193	6.37235e-13	3.73946e-12
DNAJB9	-0.692699	1.00704e-09	4.4734e-09	-0.844731	3.15028e-08	1.41247e-07	-0.763973	2.07792e-09	3.51497e-08	-0.772586	1.00639e-09	4.16219e-09
ABHD5	-0.935443	6.823e-20	9.86935e-19	-0.853913	5.98825e-10	3.4088e-09	-0.654594	1.324e-08	1.81916e-07	-0.782111	7.64605e-12	3.97038e-11
ECHDC2	-1.07434	5.91353e-16	5.38106e-15	-3.00052	6.82217e-63	5.89128e-59	-0.847219	1.38589e-08	1.89665e-07	-1.27855	6.00073e-18	5.95966e-17
TP53INP2	-1.32759	5.43858e-18	6.27034e-17	-2.33366	1.55202e-29	1.54051e-27	-0.978549	1.45261e-08	1.98011e-07	-1.90621	9.26461e-29	2.76354e-27
IGFBP6	-2.68513	6.56913e-36	5.30166e-34	-1.88166	7.4024e-11	4.76152e-10	-1.36541	1.52518e-08	2.06762e-07	-3.37584	3.91622e-45	1.22976e-42
MEP1A	-2.82465	1.14806e-08	4.45075e-08	-8.98809	3.51015e-41	1.72241e-38	-3.16981	1.22123e-08	1.69276e-07	-4.52556	2.44797e-16	2.04246e-15
LOC407835	-0.704923	1.62099e-13	1.10613e-12	-0.702194	4.84813e-08	2.11208e-07	-0.688867	1.46484e-10	3.24767e-09	-0.722717	1.17691e-11	5.97132e-11
ATF4	-0.648337	4.28175e-15	3.557e-14	-0.612388	3.6732e-08	1.6275e-07	-0.682335	2.05619e-13	8.90035e-12	-0.521576	1.51671e-08	5.54395e-08
PRSS27	-4.23754	1.72693e-22	3.3437e-21	-6.57097	3.38304e-29	3.10789e-27	-2.75751	1.6284e-08	2.19034e-07	-6.7143	1.34825e-43	2.7721e-41
TOM1L2	-1.63754	3.66525e-37	3.36715e-35	-1.38017	1.52925e-15	1.84826e-14	-0.816053	1.64033e-08	2.19955e-07	-1.54396	4.91642e-27	1.23597e-25
VSIG2	-2.5329	1.9787e-11	1.07427e-10	-2.80218	3.53495e-08	1.57229e-07	-2.4923	4.34198e-09	6.76809e-08	-3.22136	2.03546e-14	1.3989e-13
MFN2	-0.889986	2.02187e-21	3.46426e-20	-1.06673	2.63811e-17	4.07174e-16	-0.593027	1.77197e-08	2.35052e-07	-0.656053	3.35226e-10	1.44887e-09
IMPA2	-0.874377	6.85576e-08	2.40126e-07	-1.77489	4.16848e-16	5.49991e-15	-1.28058	2.10371e-12	7.29581e-11	-1.28511	1.16984e-12	6.66368e-12
NDEL1	-0.795673	2.49129e-23	5.36498e-22	-0.723667	1.77935e-11	1.24066e-10	-0.505272	1.89827e-08	2.49886e-07	-0.562797	2.75452e-10	1.2053e-09
TBC1D10A	-1.04005	4.20414e-22	7.76575e-21	-0.804471	2.79629e-08	1.26228e-07	-0.695002	9.18016e-09	1.31577e-07	-1.01657	2.4367e-17	2.25653e-16
JMJD7-PLA2G4B	-1.03056	1.98874e-14	1.51712e-13	-1.03644	1.0972e-08	5.21745e-08	-0.856313	1.56359e-08	2.11305e-07	-1.22295	3.95673e-16	3.23105e-15
RAP1A	-1.28014	1.02876e-34	7.4032e-33	-0.941039	1.92909e-11	1.3359e-10	-0.656089	2.1104e-08	2.74146e-07	-1.22506	5.38452e-26	1.20461e-24
PEBP1	-0.886371	2.28857e-15	1.97136e-14	-0.814044	6.41814e-08	2.75056e-07	-0.948034	4.73494e-14	2.29068e-12	-0.907702	3.43607e-13	2.08007e-12
BHLHA15	-1.63507	6.85541e-08	2.40126e-07	-2.3663	7.0135e-09	3.41789e-08	-2.24048	5.04974e-11	1.24592e-09	-2.7246	8.14596e-16	6.47739e-15
TSPYL2	-1.82118	1.12447e-31	5.97666e-30	-1.65418	2.79878e-15	3.27492e-14	-0.976425	2.33762e-08	3.00394e-07	-2.37186	1.53549e-42	2.73396e-40
SLC13A4	-2.37203	2.48206e-15	2.1306e-14	-3.5432	4.81108e-18	8.30092e-17	-1.88346	2.34545e-08	3.00953e-07	-3.27341	1.8993e-22	2.88757e-21
CABP7	-1.31816	2.26318e-08	8.41311e-08	-2.49439	1.14676e-14	1.2256e-13	-1.50222	1.61771e-08	2.17767e-07	-2.41617	7.22523e-20	8.73246e-19
C17orf61	-1.17085	3.01083e-14	2.24762e-13	-1.11813	7.07812e-08	3.01619e-07	-1.16828	1.55959e-11	4.42293e-10	-1.14547	2.65918e-11	1.304e-10
MYOM2	-2.06723	1.05825e-18	1.32538e-17	-1.74789	3.13929e-08	1.40864e-07	-1.50294	1.15454e-08	1.61588e-07	-1.96257	5.93021e-14	3.88251e-13
TMEM82	-2.22925	3.22735e-08	1.17793e-07	-3.89838	7.5621e-13	6.36787e-12	-2.59398	1.06355e-08	1.5007e-07	-2.58293	9.34515e-09	3.49729e-08
ALKBH7	-1.19822	8.71249e-18	9.82844e-17	-1.10285	4.28551e-09	2.15913e-08	-0.893264	1.22831e-08	1.69985e-07	-0.858386	3.4398e-08	1.207e-07
CLIC3	-2.51886	3.30294e-15	2.7854e-14	-3.13594	3.21057e-13	2.84066e-12	-2.00351	2.48719e-08	3.1632e-07	-2.83303	1.94771e-15	1.49772e-14
S100B	-2.83402	2.21223e-31	1.12738e-29	-1.96915	1.82226e-09	9.68971e-09	-1.52547	2.40376e-08	3.07067e-07	-2.8427	1.12307e-25	2.43982e-24
WBP2	-0.590062	4.2101e-11	2.20008e-10	-0.700971	5.83311e-09	2.87428e-08	-0.561401	2.37223e-08	3.03488e-07	-0.891174	4.17192e-19	4.70321e-18
CDHR3	-2.02575	1.14102e-15	1.01163e-14	-3.39233	3.40805e-23	1.20863e-21	-1.58239	2.62792e-08	3.32992e-07	-3.10159	4.76009e-28	1.3346e-26
INPP5J	-1.28315	2.83863e-11	1.51736e-10	-1.43744	3.10237e-08	1.39316e-07	-1.55971	6.37267e-13	2.50712e-11	-1.16745	5.68462e-08	1.95148e-07
NCRNA00093	-1.81246	2.59029e-11	1.38934e-10	-3.01347	3.72312e-16	4.96158e-15	-1.70126	2.69925e-08	3.41352e-07	-2.44727	8.05546e-16	6.41133e-15
RNASE7	-4.83561	3.4723e-13	2.29859e-12	-4.82397	7.13658e-08	3.03885e-07	-4.45634	2.49383e-09	4.11767e-08	-7.61235	1.34843e-24	2.57618e-23
ACADSB	-1.17026	8.06554e-18	9.15844e-17	-1.14058	4.82112e-10	2.7848e-09	-1.02321	2.28125e-11	6.137e-10	-0.807789	1.02685e-07	3.427e-07
MRO	-1.95823	3.08321e-15	2.61414e-14	-2.10604	3.39343e-10	2.00643e-09	-1.55229	2.73618e-08	3.45443e-07	-2.07807	6.52291e-14	4.25222e-13
KCNK7	-2.254	1.116e-16	1.09514e-15	-1.96835	8.1262e-08	3.4298e-07	-1.93923	2.34903e-10	4.97793e-09	-2.0829	6.65092e-12	3.47348e-11
DEFA5	-5.46135	4.45795e-08	1.60003e-07	-9.37765	3.05603e-12	2.35944e-11	-6.35341	1.49857e-08	2.03954e-07	-8.41651	4.05691e-14	2.70738e-13
VILL	-1.58842	7.3592e-11	3.73386e-10	-2.20583	1.83335e-11	1.27677e-10	-1.7555	1.52815e-10	3.37071e-09	-1.44497	1.08299e-07	3.60392e-07
MAFF	-1.05745	4.05897e-13	2.67464e-12	-1.40406	8.47177e-13	7.08895e-12	-1.18569	4.70228e-13	1.88867e-11	-0.862818	1.11687e-07	3.7088e-07
ACE2	-3.47836	1.1615e-17	1.28017e-16	-2.92624	8.91476e-08	3.73887e-07	-3.58651	4.25042e-15	2.42274e-13	-4.72035	2.23338e-25	4.72705e-24
NDUFS4	-1.03111	6.99715e-24	1.58593e-22	-0.902621	5.67951e-11	3.70574e-10	-0.684562	2.6716e-09	4.38189e-08	-0.608071	9.87502e-08	3.30398e-07
MAF	-1.87114	4.33661e-32	2.39289e-30	-1.81137	2.27878e-17	3.56492e-16	-0.988018	3.05771e-08	3.82957e-07	-2.20457	1.32104e-35	9.23713e-34
ZBTB22	-0.71819	6.82848e-19	8.78798e-18	-0.921133	2.88072e-17	4.41071e-16	-0.50319	3.15469e-08	3.94322e-07	-1.10945	1.01229e-34	6.35755e-33
LRRC4	-2.4752	2.36159e-36	1.97038e-34	-2.87179	3.09332e-27	2.20763e-25	-1.22083	3.28357e-08	4.08872e-07	-3.07988	1.16605e-44	2.96161e-42
DSC2	-1.97326	2.94491e-14	2.2018e-13	-4.06849	2.60431e-31	3.28314e-29	-1.68451	7.86321e-09	1.14895e-07	-1.54804	8.98343e-08	3.01854e-07
CYP2J2	-1.36359	1.00813e-07	3.46497e-07	-2.08285	1.53974e-09	8.27152e-09	-1.95911	1.01981e-11	3.04199e-10	-1.60751	1.82091e-08	6.58479e-08
GPD1L	-0.969183	3.58511e-12	2.12195e-11	-1.46944	4.90877e-15	5.55202e-14	-0.938558	2.11704e-09	3.57414e-08	-0.823436	1.18152e-07	3.91145e-07
MYOC	-5.37479	2.60114e-22	4.9259e-21	-5.33577	7.92103e-13	6.64098e-12	-3.42715	3.58224e-08	4.4192e-07	-7.90894	1.61258e-37	1.42096e-35
MLYCD	-0.853968	3.25028e-17	3.38983e-16	-2.10613	2.20616e-53	7.62053e-50	-0.626546	3.67627e-08	4.51585e-07	-0.870613	1.2322e-14	8.69688e-14
OGDH	-0.585157	3.29491e-10	1.54721e-09	-1.06646	1.77238e-17	2.82127e-16	-0.576193	3.71153e-08	4.55593e-07	-0.882551	1.93169e-17	1.81316e-16
PAX9	-3.73089	2.34206e-20	3.57646e-19	-5.21686	8.47712e-22	2.44421e-20	-2.49478	3.81757e-08	4.67943e-07	-3.81404	2.38699e-17	2.21168e-16
SLC48A1	-0.729127	4.78623e-15	3.94196e-14	-0.835408	2.64492e-11	1.80057e-10	-0.575472	3.83242e-08	4.6943e-07	-0.743215	8.14503e-13	4.72532e-12
CRY2	-1.1362	8.46501e-25	2.09755e-23	-1.27956	8.01299e-18	1.34361e-16	-0.682539	3.92353e-08	4.78892e-07	-1.48162	2.79915e-33	1.48751e-31
LOC729234	-1.17775	1.02505e-13	7.15587e-13	-1.13227	1.15993e-07	4.77546e-07	-1.14217	1.49914e-10	3.31944e-09	-1.42386	8.13142e-16	6.4688e-15
PEX11G	-0.922439	1.48556e-10	7.26828e-10	-1.02877	1.1649e-07	4.79482e-07	-1.04538	1.12259e-10	2.56798e-09	-1.05629	4.82613e-11	2.28863e-10
KIF1C	-0.971364	9.94459e-23	2.00178e-21	-0.829142	4.89875e-10	2.8268e-09	-0.610532	4.1136e-08	4.99269e-07	-0.773399	2.47204e-12	1.35624e-11
ABAT	-1.19177	4.00149e-08	1.44129e-07	-1.56642	8.30074e-08	3.4992e-07	-1.49657	8.65426e-10	1.58e-08	-2.14408	8.34421e-19	9.12684e-18
FAHD2B	-1.01854	8.92622e-09	3.51493e-08	-1.27668	8.89045e-08	3.73139e-07	-1.15459	6.87089e-09	1.02035e-07	-1.33581	1.39199e-11	6.99884e-11
C3orf10	-0.702367	5.16861e-16	4.73063e-15	-0.621194	9.98741e-08	4.15045e-07	-0.565288	6.47632e-09	9.65911e-08	-0.635771	4.70153e-11	2.23261e-10
FAM102A	-0.823838	1.92526e-10	9.31927e-10	-0.963358	3.18236e-08	1.42612e-07	-0.803677	3.29759e-08	4.10322e-07	-1.18839	1.79957e-16	1.51983e-15
TPRG1	-3.32716	1.50393e-23	3.30044e-22	-2.36079	1.35945e-07	5.53622e-07	-2.32468	5.12068e-10	9.89254e-09	-4.13752	7.93416e-29	2.38497e-27
POLR2J3	-1.2383	2.19011e-13	1.47583e-12	-1.46965	9.94741e-11	6.30696e-10	-1.03626	4.73697e-08	5.66174e-07	-1.6168	8.84605e-18	8.61704e-17
XDH	-2.22131	1.49437e-11	8.21951e-11	-3.13139	1.59972e-12	1.28267e-11	-2.1287	8.81312e-09	1.27374e-07	-1.93581	1.34315e-07	4.41437e-07
ALDH2	-1.04152	2.38217e-13	1.60072e-12	-1.29694	1.23209e-11	8.73543e-11	-0.922445	7.88805e-09	1.1516e-07	-0.835298	1.38368e-07	4.53982e-07
YOD1	-1.2071	1.17446e-11	6.53691e-11	-1.93404	6.94756e-16	8.85545e-15	-1.9381	3.47641e-22	5.50836e-20	-1.03611	1.78546e-07	5.76819e-07
GIP	-6.11702	1.48037e-12	9.13127e-12	-9.42404	1.49744e-15	1.81236e-14	-5.30355	4.86434e-08	5.79794e-07	-9.22387	1.96615e-21	2.76525e-20
ENDOU	-5.62885	5.45422e-26	1.48815e-24	-9.52959	2.49265e-38	7.82737e-36	-3.27351	4.89372e-08	5.82491e-07	-9.35748	1.53504e-54	1.32558e-51
UBXN6	-0.900182	2.01746e-23	4.3609e-22	-0.757093	4.65416e-10	2.69738e-09	-0.553533	4.91285e-08	5.8424e-07	-0.784736	6.45274e-15	4.71626e-14
SLC27A4	-0.917169	1.54025e-12	9.48029e-12	-1.39158	1.60671e-15	1.93376e-14	-1.08449	1.03601e-13	4.67177e-12	-0.754284	1.84975e-07	5.96362e-07
GYS2	-5.81342	1.42626e-22	2.7992e-21	-6.57878	3.98174e-16	5.26963e-15	-3.63705	5.20014e-08	6.1557e-07	-8.39893	1.55264e-35	1.07263e-33
ATP6V0D1	-0.773619	5.78176e-14	4.16591e-13	-0.895032	1.06907e-10	6.74849e-10	-0.630216	5.21436e-08	6.16487e-07	-0.803927	2.56007e-12	1.40054e-11
HSPC159	-0.629588	1.37588e-07	4.65118e-07	-0.976336	1.29845e-09	7.04543e-09	-0.795114	3.27223e-09	5.228e-08	-0.740224	2.79406e-08	9.90683e-08
RAB27A	-1.3368	4.35155e-22	8.02945e-21	-0.988307	1.11645e-07	4.60634e-07	-0.882206	1.41236e-08	1.92676e-07	-1.18354	1.71917e-14	1.19292e-13
SLC9A3R1	-1.04071	1.37417e-09	6.0054e-09	-1.21132	1.61791e-07	6.51653e-07	-1.30072	1.63709e-11	4.61241e-10	-1.27448	2.89098e-11	1.41125e-10
NDUFB8	-0.880126	1.72328e-18	2.0945e-17	-0.707128	1.63267e-07	6.57293e-07	-0.791181	2.29439e-12	7.94116e-11	-0.690749	6.64267e-10	2.7846e-09
B3GAT1	-1.72757	3.41757e-08	1.24237e-07	-2.43638	8.03454e-09	3.88044e-08	-1.93117	4.18768e-08	5.07191e-07	-2.79983	1.1752e-15	9.24265e-15
EPHX1	-0.986307	2.61974e-08	9.6658e-08	-1.88444	2.83369e-15	3.30927e-14	-1.0868	4.91518e-08	5.8424e-07	-1.54323	5.86682e-15	4.30807e-14
ESRRG	-2.66249	4.57813e-11	2.38088e-10	-2.84439	1.75361e-07	7.03031e-07	-3.47749	2.07106e-14	1.06456e-12	-5.90592	5.03361e-39	5.60874e-37
P2RY1	-2.26298	1.42228e-18	1.74834e-17	-3.08955	5.86338e-19	1.14815e-17	-1.56701	6.06465e-08	7.09157e-07	-3.34449	2.68651e-31	1.07654e-29
CYP4F22	-3.69348	7.92736e-17	7.90493e-16	-5.26783	1.53303e-18	2.82571e-17	-2.69896	6.11406e-08	7.14452e-07	-5.89068	1.62635e-32	7.86799e-31
NAAA	-0.937559	1.46748e-11	8.08192e-11	-0.977705	1.70319e-07	6.83771e-07	-1.00352	1.30661e-10	2.94602e-09	-0.883763	1.15812e-08	4.29318e-08
CPEB3	-1.06261	8.31507e-21	1.32726e-19	-1.1371	1.08352e-13	1.02295e-12	-0.690971	6.26591e-08	7.3022e-07	-0.966213	2.38955e-14	1.63187e-13
DUOX1	-2.23828	9.07029e-11	4.54726e-10	-6.24319	5.92459e-41	2.7655e-38	-2.10047	6.29406e-08	7.33005e-07	-2.66975	4.16948e-12	2.23014e-11
MFSD4	-1.96567	1.16951e-09	5.14352e-09	-3.05557	2.14588e-12	1.68999e-11	-1.96422	6.38125e-08	7.42659e-07	-2.48244	5.62022e-12	2.96026e-11
NCCRP1	-4.21814	1.56718e-17	1.69273e-16	-8.58417	8.67802e-38	2.5841e-35	-3.00249	6.82684e-08	7.90257e-07	-8.93781	9.2235e-59	1.13785e-55
RBM20	-2.21821	7.7393e-11	3.91178e-10	-4.73049	2.52864e-24	1.12557e-22	-2.06859	6.9211e-08	7.97959e-07	-4.54634	1.28897e-32	6.32436e-31
SH3BGRL2	-0.787699	2.36047e-07	7.74314e-07	-1.57871	1.41927e-14	1.4983e-13	-1.11138	8.80444e-11	2.06325e-09	-0.984544	6.95749e-09	2.64152e-08
ELOVL4	-2.40891	1.54908e-19	2.14548e-18	-3.80939	4.92605e-26	2.88399e-24	-1.61514	6.98635e-08	8.03337e-07	-3.74472	3.18077e-36	2.40944e-34
AQP3	-2.74147	5.06061e-16	4.63424e-15	-4.60783	4.28487e-24	1.82726e-22	-2.04793	7.09259e-08	8.14469e-07	-4.08816	2.16086e-27	5.629e-26
AES	-0.980579	1.73148e-22	3.34875e-21	-0.713011	1.3619e-07	5.54489e-07	-0.630805	2.36818e-08	3.03194e-07	-0.81328	4.01371e-13	2.40951e-12
YPEL5	-0.963616	2.73178e-26	7.67165e-25	-1.17813	5.83164e-22	1.72759e-20	-0.548974	7.62846e-08	8.68498e-07	-1.14043	2.16859e-29	6.97462e-28
S100A14	-2.25403	1.37841e-13	9.47711e-13	-3.16402	1.21091e-14	1.29017e-13	-2.00074	5.18052e-09	7.93903e-08	-1.75305	2.48302e-07	7.89182e-07
LHPP	-1.13433	8.78677e-13	5.55477e-12	-1.73504	4.71279e-16	6.16625e-15	-0.95872	7.71714e-08	8.76861e-07	-1.53407	4.45189e-18	4.49572e-17
ZNF426	-1.36599	2.3311e-17	2.47452e-16	-1.5392	1.35764e-12	1.10291e-11	-0.973361	7.80174e-08	8.85117e-07	-1.56367	3.41505e-18	3.50454e-17
NAT8B	-3.91135	1.09352e-22	2.18085e-21	-6.17473	1.20224e-29	1.2214e-27	-2.40639	8.06882e-08	9.12851e-07	-3.46418	7.14353e-15	5.19259e-14
ANKRD35	-3.09523	5.9928e-38	6.12436e-36	-3.32456	1.16e-24	5.48885e-23	-1.44798	8.31396e-08	9.38499e-07	-4.26071	1.25895e-56	1.27901e-53
RXRA	-0.899696	3.72426e-16	3.45259e-15	-0.883708	2.76915e-09	1.43363e-08	-0.664851	8.54759e-08	9.61729e-07	-1.08483	1.27837e-18	1.36965e-17
MME	-2.49755	2.28871e-11	1.23487e-10	-3.40728	1.23827e-11	8.7756e-11	-2.24598	8.88098e-08	9.92773e-07	-3.7076	5.6532e-19	6.28695e-18
CKB	-2.41501	1.19107e-18	1.47887e-17	-4.58058	2.04989e-35	4.48148e-33	-1.64629	9.02383e-08	1.00809e-06	-3.61231	3.00496e-32	1.40266e-30
MYO1A	-2.31506	1.57839e-11	8.66783e-11	-3.24148	2.37305e-12	1.85788e-11	-2.31278	2.10426e-09	3.55604e-08	-1.95855	3.17487e-07	9.96423e-07
SLC6A19	-3.0258	1.02465e-08	3.99924e-08	-3.67194	2.43577e-07	9.56312e-07	-3.47887	4.73195e-09	7.29692e-08	-4.02967	8.05077e-12	4.16177e-11
LDHD	-1.87299	1.21492e-13	8.40995e-13	-3.4244	8.5538e-24	3.41184e-22	-1.8694	4.642e-11	1.15855e-09	-1.43368	3.59967e-07	1.1218e-06
PLEKHH3	-0.811666	1.63617e-11	8.96802e-11	-0.83286	2.84352e-07	1.10734e-06	-0.820438	1.40508e-09	2.45122e-08	-0.941319	2.50051e-12	1.371e-11
ENPP6	-1.98237	2.71338e-11	1.45401e-10	-3.22852	1.57838e-15	1.90232e-14	-1.78205	1.03631e-07	1.14146e-06	-3.3881	3.29468e-24	6.04701e-23
ATF3	-1.66337	1.00892e-13	7.05185e-13	-1.56306	2.06483e-07	8.18493e-07	-1.39412	2.91872e-08	3.66346e-07	-1.68457	1.42591e-11	7.16313e-11
TMEM134	-0.873205	7.5147e-11	3.80692e-10	-0.931124	2.51945e-07	9.87595e-07	-0.871922	7.40646e-09	1.09144e-07	-0.83199	2.67515e-08	9.50082e-08
GAST	-6.3126	2.74599e-16	2.59017e-15	-10.7814	6.59546e-25	3.2639e-23	-4.59702	1.14983e-07	1.2545e-06	-5.24599	1.07487e-09	4.43163e-09
PRR4	-1.81913	2.37629e-10	1.13592e-09	-2.98933	1.12484e-14	1.20366e-13	-1.71132	1.15794e-07	1.26255e-06	-2.5616	1.29174e-15	1.0104e-14
MCEE	-0.807107	2.87837e-13	1.9194e-12	-1.07936	4.55669e-13	3.95073e-12	-0.778506	3.86508e-10	7.73589e-09	-0.624333	4.06579e-07	1.25843e-06
TGM3	-5.35047	8.80136e-18	9.92222e-17	-12.0688	1.42325e-46	1.63873e-43	-3.70652	1.20826e-07	1.31409e-06	-10.2914	1.41259e-49	7.39298e-47
MAPKBP1	-1.09337	9.22992e-24	2.06757e-22	-0.968089	3.86645e-11	2.57629e-10	-0.64733	1.20732e-07	1.31391e-06	-1.30928	3.91241e-27	9.96626e-26
TRIM50	-2.57619	4.20848e-07	1.32927e-06	-7.04253	8.91451e-24	3.51513e-22	-4.20318	2.31178e-13	9.95678e-12	-6.89317	2.75834e-33	1.47035e-31
MON1A	-0.838161	7.38418e-13	4.7112e-12	-0.924921	4.15907e-09	2.09917e-08	-0.8289	2.83054e-10	5.8687e-09	-0.65928	4.21848e-07	1.30335e-06
DNAJC4	-0.902423	4.83922e-15	3.98371e-14	-1.29565	6.89526e-17	9.99899e-16	-0.68523	1.23025e-07	1.33549e-06	-0.919471	8.43435e-13	4.87842e-12
CCR10	-1.6363	4.19315e-13	2.75571e-12	-1.78126	4.89663e-09	2.43928e-08	-1.34155	1.26391e-07	1.37031e-06	-2.12442	3.49606e-17	3.17125e-16
TNFRSF17	-3.16462	1.0625e-19	1.49433e-18	-2.38644	3.65102e-07	1.39877e-06	-2.52845	1.09395e-10	2.51915e-09	-3.25862	5.21122e-17	4.63933e-16
MS4A8B	-2.57876	1.06976e-10	5.31677e-10	-3.70775	5.44186e-12	4.04069e-11	-2.36948	1.31464e-07	1.42085e-06	-3.75827	3.30813e-17	3.01503e-16
RAB30	-1.80832	1.82959e-28	6.79546e-27	-1.81308	1.84754e-16	2.54051e-15	-0.968694	1.33921e-07	1.44289e-06	-2.16125	2.16608e-32	1.02776e-30
BAD	-0.895556	9.68233e-15	7.65676e-14	-0.790622	3.8107e-07	1.4564e-06	-0.878387	1.42929e-11	4.10737e-10	-0.939521	3.2544e-13	1.97702e-12
HSN2	-1.4061	2.75114e-11	1.47288e-10	-1.87611	4.88049e-11	3.21353e-10	-1.25225	1.35684e-07	1.45824e-06	-1.57659	2.23124e-11	1.10165e-10
LSS	-0.748343	2.26878e-10	1.08724e-09	-1.08786	7.51303e-12	5.46808e-11	-0.700103	1.3116e-07	1.41845e-06	-0.750022	1.205e-08	4.46024e-08
PLIN5	-1.63399	2.06707e-10	9.96162e-10	-2.80829	7.58503e-16	9.58311e-15	-1.52396	1.37233e-07	1.47214e-06	-2.47422	7.14545e-18	7.03988e-17
SIRT2	-0.659722	1.66097e-11	9.09243e-11	-0.677282	2.82267e-07	1.10046e-06	-0.610274	3.02733e-08	3.79427e-07	-0.864916	2.48525e-15	1.89338e-14
PER1	-2.09386	2.21796e-30	1.02698e-28	-1.79094	3.37967e-13	2.98264e-12	-1.08171	1.41024e-07	1.5072e-06	-2.32488	4.03865e-30	1.42641e-28
VSIG8	-2.63948	5.27623e-12	3.06718e-11	-5.40054	5.13164e-23	1.76903e-21	-2.26731	1.43275e-07	1.5303e-06	-4.11581	1.38226e-21	1.96809e-20
COMMD1	-0.839202	7.85715e-16	7.09733e-15	-0.874277	4.58257e-10	2.65857e-09	-0.615967	1.44428e-07	1.53881e-06	-0.901221	8.68052e-15	6.24933e-14
TMEM59	-0.57538	2.82529e-10	1.33943e-09	-0.714294	5.96971e-09	2.93992e-08	-0.667332	7.63925e-11	1.82486e-09	-0.511179	5.04093e-07	1.54283e-06
CYP2C9	-2.32946	4.53386e-10	2.09482e-09	-2.56854	3.31858e-07	1.27936e-06	-2.33953	2.57367e-08	3.26837e-07	-2.39318	9.36041e-09	3.50224e-08
CCDC159	-1.08243	2.87195e-20	4.33959e-19	-1.34965	1.5176e-17	2.43818e-16	-0.691168	1.61844e-07	1.70529e-06	-1.44904	1.9132e-28	5.56278e-27
ALDH3A2	-1.22368	9.96652e-20	1.41207e-18	-0.913713	4.60889e-07	1.74028e-06	-1.20635	1.58763e-15	9.758e-14	-1.10921	1.50217e-13	9.42389e-13
PLAC2	-2.65352	7.93768e-12	4.51256e-11	-5.67301	6.36258e-27	4.2818e-25	-2.28081	1.71421e-07	1.79758e-06	-4.33072	1.68167e-23	2.84468e-22
JUN	-1.38433	3.74762e-18	4.37924e-17	-1.44907	1.4322e-11	1.0092e-10	-0.935648	1.76945e-07	1.84765e-06	-1.63459	3.72563e-20	4.62252e-19
FBXW5	-0.74535	1.64929e-16	1.58513e-15	-0.725884	2.44295e-09	1.27631e-08	-0.550526	6.06231e-08	7.09157e-07	-0.511753	3.8568e-07	1.19631e-06
ABLIM1	-1.0223	2.56508e-10	1.22076e-09	-1.20434	3.13486e-08	1.40702e-07	-0.969118	9.73471e-08	1.07913e-06	-0.934722	2.17817e-07	6.97296e-07
SLC46A2	-1.6338	6.44189e-12	3.69874e-11	-2.52891	9.54726e-15	1.03186e-13	-1.39604	1.89444e-07	1.95921e-06	-2.38774	3.87307e-19	4.37201e-18
ZNF331	-1.62309	8.63739e-14	6.07148e-13	-1.7894	1.00532e-09	5.56681e-09	-1.27438	1.88943e-07	1.9552e-06	-2.13728	1.292e-18	1.38254e-17
C9orf169	-4.10762	5.32845e-21	8.69005e-20	-5.39862	4.78689e-20	1.08496e-18	-2.5571	1.92315e-07	1.98179e-06	-5.53053	8.00623e-30	2.71661e-28
CA11	-1.5449	1.16492e-17	1.28312e-16	-1.26775	1.85235e-07	7.4004e-07	-1.0764	1.1447e-07	1.25048e-06	-2.18831	1.8533e-27	4.8571e-26
GRIA4	-2.58221	2.48784e-16	2.35438e-15	-3.73244	6.40329e-18	1.08884e-16	-1.84441	1.95557e-07	2.00682e-06	-3.9203	2.42653e-28	6.99644e-27
SPAG7	-0.829344	6.6625e-22	1.20238e-20	-0.582138	5.26889e-07	1.97309e-06	-0.57657	2.71515e-09	4.44488e-08	-0.70291	2.65868e-13	1.62542e-12
TOB2	-0.801372	5.77887e-20	8.46579e-19	-0.81293	5.42675e-12	4.0312e-11	-0.513776	1.8177e-07	1.89004e-06	-0.538009	3.64836e-08	1.27475e-07
ATPAF1	-0.586966	2.78027e-14	2.08412e-13	-0.52022	5.45217e-07	2.03467e-06	-0.6026	3.73297e-12	1.21645e-10	-0.537867	4.06092e-10	1.73561e-09
CDHR2	-2.22096	2.83572e-08	1.04181e-07	-5.71152	2.96188e-26	1.78239e-24	-2.34287	1.90111e-07	1.96494e-06	-2.83613	2.07492e-10	9.20286e-10
PHYH	-0.730347	6.43137e-07	1.9835e-06	-1.84788	8.70264e-21	2.18782e-19	-0.952228	7.82148e-09	1.14576e-07	-1.10754	1.30866e-11	6.59907e-11
THTPA	-0.714927	1.08879e-13	7.57637e-13	-0.84283	7.89255e-11	5.06172e-10	-0.561816	2.07179e-07	2.11352e-06	-0.939366	2.10458e-18	2.20827e-17
RPS25	-1.0842	3.05121e-18	3.61685e-17	-0.847856	4.19634e-07	1.59601e-06	-0.769221	3.87726e-08	4.7425e-07	-0.785582	1.53054e-08	5.59093e-08
IL20RB	-3.2004	2.21676e-19	2.9981e-18	-4.17524	3.02838e-18	5.33161e-17	-2.07496	2.0873e-07	2.12683e-06	-4.58056	8.27916e-31	3.13573e-29
NDRG4	-2.2016	9.50788e-20	1.35042e-18	-3.5115	6.23792e-27	4.22491e-25	-1.41028	2.19886e-07	2.23523e-06	-3.61714	8.10635e-41	1.19662e-38
GRHL3	-3.22445	9.80711e-16	8.77155e-15	-3.68377	9.62425e-12	6.92008e-11	-2.3373	2.25671e-07	2.28597e-06	-4.5955	1.11141e-24	2.15192e-23
GKN1	-5.05402	1.55223e-10	7.57373e-10	-8.42547	2.25792e-15	2.66734e-14	-4.58712	2.37956e-07	2.40195e-06	-6.10602	4.12885e-12	2.20909e-11
KLK13	-4.28714	1.51133e-13	1.0358e-12	-9.34821	8.72162e-33	1.36937e-30	-3.36869	2.43844e-07	2.45421e-06	-7.55896	1.79182e-31	7.43908e-30
C16orf89	-4.0676	5.89097e-29	2.29668e-27	-5.3263	2.17843e-27	1.62171e-25	-2.11276	2.46994e-07	2.48302e-06	-4.9512	3.96606e-34	2.32196e-32
SCNN1G	-3.34857	1.48845e-10	7.27624e-10	-4.99446	1.50444e-12	1.21247e-11	-3.03153	2.50222e-07	2.51109e-06	-6.01294	8.8419e-25	1.73928e-23
C15orf17	-0.886389	8.55831e-22	1.52539e-20	-1.24255	1.80869e-23	6.74685e-22	-0.53495	2.60705e-07	2.6057e-06	-0.989142	8.17303e-22	1.18819e-20
MFSD2A	-1.11585	3.90452e-07	1.24098e-06	-1.77655	1.99989e-09	1.05789e-08	-1.39378	1.74215e-08	2.31629e-07	-1.248	3.63018e-07	1.13077e-06
CAST	-1.10867	2.32518e-22	4.42759e-21	-1.05309	6.72496e-12	4.91939e-11	-0.659698	2.63243e-07	2.6265e-06	-0.88703	3.00905e-12	1.63374e-11
MOAP1	-0.927628	5.28091e-21	8.62882e-20	-1.20393	1.29497e-19	2.76457e-18	-0.570123	2.73598e-07	2.71102e-06	-1.04461	2.22846e-21	3.13163e-20
FIS1	-0.599286	1.58742e-08	6.02691e-08	-0.776225	5.39034e-08	2.33383e-07	-0.615752	2.40267e-07	2.42386e-06	-0.696659	3.84126e-09	1.49926e-08
ACER2	-1.63979	6.59155e-10	2.98408e-09	-2.01429	1.75898e-08	8.16868e-08	-1.56058	1.71937e-07	1.8019e-06	-1.52156	2.78239e-07	8.79962e-07
C2orf88	-1.82936	5.35015e-14	3.86783e-13	-2.42274	1.39373e-13	1.29903e-12	-1.40412	2.80874e-07	2.77357e-06	-1.65951	9.43988e-10	3.91564e-09
JUNB	-1.48423	4.22707e-20	6.26658e-19	-1.08139	6.69638e-07	2.46333e-06	-1.01322	2.46821e-08	3.14369e-07	-1.15578	1.44826e-10	6.53931e-10
OTUD1	-0.824214	1.39736e-13	9.59596e-13	-1.10855	1.50203e-13	1.39026e-12	-0.6428	2.88517e-07	2.83768e-06	-0.884703	1.09123e-12	6.22824e-12
HSPA2	-2.49612	4.53468e-29	1.80042e-27	-3.05758	2.47367e-24	1.10681e-22	-1.28622	2.909e-07	2.85787e-06	-3.61907	6.56462e-48	2.83444e-45
ID3	-1.32026	2.63877e-17	2.78061e-16	-1.49685	1.03558e-12	8.55766e-12	-0.899508	2.9318e-07	2.87537e-06	-1.3922	1.24799e-15	9.78391e-15
SCARA5	-3.61965	2.67878e-25	6.89495e-24	-5.13283	8.42472e-28	6.7676e-26	-2.00722	2.95237e-07	2.8939e-06	-5.11077	1.7928e-39	2.12078e-37
SDCBP2	-1.35492	5.02728e-09	2.04538e-08	-1.59733	3.05566e-07	1.18461e-06	-1.70911	5.40664e-11	1.32264e-09	-1.28862	6.19057e-07	1.8797e-06
PPP1R1A	-4.49274	2.91427e-24	6.84795e-23	-6.19445	2.94474e-25	1.54117e-23	-2.54018	3.19932e-07	3.11299e-06	-5.51411	5.33594e-29	1.63902e-27
AQP4	-4.61924	7.80627e-17	7.79319e-16	-6.19418	1.68947e-16	2.3343e-15	-3.18393	3.22132e-07	3.1291e-06	-7.26963	1.78743e-31	7.43872e-30
AKR1C3	-1.27024	1.02842e-06	3.08259e-06	-2.08258	2.66511e-09	1.38392e-08	-1.72457	3.62341e-09	5.74127e-08	-2.31344	1.48247e-15	1.15228e-14
HSD17B8	-0.711968	1.11206e-06	3.31778e-06	-1.48944	4.09689e-14	4.07354e-13	-1.00232	1.08502e-09	1.93589e-08	-1.00167	8.08472e-10	3.36948e-09
HCG22	-5.66732	8.95806e-27	2.67672e-25	-8.07191	1.34094e-28	1.18766e-26	-3.02772	3.51272e-07	3.38739e-06	-8.1027	4.57985e-42	7.67948e-40
AKR7A2	-0.819455	5.22403e-13	3.39444e-12	-1.08436	1.28969e-12	1.05067e-11	-0.776348	1.1772e-09	2.08528e-08	-0.615304	1.17069e-06	3.43685e-06
KRTAP3-2	-5.80755	6.62772e-09	2.65956e-08	-6.75593	9.51418e-07	3.42032e-06	-6.49413	1.15429e-08	1.61588e-07	-9.08101	1.2723e-15	9.96095e-15
NDUFA1	-0.75305	1.66162e-08	6.29477e-08	-1.02675	1.08821e-08	5.17897e-08	-0.846583	1.66569e-08	2.22835e-07	-0.724353	1.12988e-06	3.32328e-06
KLK12	-3.61299	2.25822e-09	9.61819e-09	-9.5462	1.61268e-30	1.85684e-28	-3.45049	3.82057e-07	3.66177e-06	-6.08474	1.90584e-19	2.21805e-18
HK1	-1.09758	3.87926e-19	5.10272e-18	-1.70415	6.33075e-25	3.16923e-23	-0.700502	3.8676e-07	3.69864e-06	-1.07085	5.26038e-15	3.87759e-14
EPHX2	-1.795	3.67148e-18	4.31068e-17	-1.38597	6.24462e-07	2.30648e-06	-1.30132	2.11114e-08	2.74146e-07	-1.1705	3.77595e-07	1.17292e-06
BCL2L2	-1.15471	3.40642e-30	1.53609e-28	-1.10425	5.07128e-16	6.61527e-15	-0.576084	4.0398e-07	3.84627e-06	-1.28543	4.42447e-30	1.55e-28
CAPN14	-4.22101	1.39316e-11	7.68484e-11	-11.1914	5.09718e-39	1.69295e-36	-3.55672	4.07319e-07	3.87593e-06	-8.25403	2.55991e-32	1.20469e-30
SH3GL2	-2.23531	9.90012e-07	2.97725e-06	-5.14007	2.41464e-16	3.26316e-15	-2.75877	8.17347e-08	9.23848e-07	-4.38842	1.03957e-17	1.00924e-16
FMO4	-0.936066	1.51882e-08	5.78936e-08	-1.56878	2.09704e-12	1.65303e-11	-0.942216	4.09414e-07	3.89157e-06	-1.44706	4.55838e-15	3.37453e-14
CLDND1	-0.709099	2.91391e-15	2.48279e-14	-0.911292	4.85078e-14	4.78457e-13	-0.510298	4.34031e-07	4.09626e-06	-0.725938	4.2767e-13	2.55758e-12
ANGPTL6	-2.78539	6.13341e-26	1.66819e-24	-1.745	9.67624e-07	3.47439e-06	-1.6116	5.8954e-08	6.92178e-07	-3.00039	3.39332e-24	6.21485e-23
CA1	-4.32907	2.39314e-11	1.2884e-10	-10.334	5.19299e-31	6.22835e-29	-3.84193	1.34494e-07	1.44816e-06	-3.54804	9.1798e-07	2.73305e-06
GPR112	-3.66081	1.32323e-11	7.31782e-11	-6.57028	1.06679e-17	1.75471e-16	-3.06819	4.69997e-07	4.4068e-06	-5.04182	1.12836e-16	9.73909e-16
FABP1	-3.36675	7.72935e-09	3.066e-08	-10.6521	1.00242e-41	5.09198e-39	-3.30269	4.69486e-07	4.40439e-06	-3.83926	3.55549e-09	1.39434e-08
GPR157	-1.2855	1.84205e-12	1.12219e-11	-1.19075	1.25621e-06	4.44591e-06	-1.20834	3.87676e-09	6.10908e-08	-1.787	1.66704e-18	1.76202e-17
OPCML	-1.85321	1.42787e-09	6.22745e-09	-3.62439	6.75164e-18	1.14546e-16	-1.73441	4.88822e-07	4.55855e-06	-3.11436	1.21639e-19	1.43695e-18
TNFRSF1A	-0.792848	2.53532e-15	2.17208e-14	-0.674782	5.66081e-07	2.10571e-06	-0.581528	2.44632e-07	2.46071e-06	-0.764828	7.75089e-12	4.01758e-11
RND3	-0.816258	3.09993e-07	9.99419e-07	-1.06712	6.71639e-07	2.46966e-06	-0.980723	4.54015e-08	5.44913e-07	-0.921664	2.21254e-07	7.07513e-07
UFSP2	-1.00771	6.06459e-28	2.08234e-26	-0.94834	1.88931e-14	1.96568e-13	-0.518952	5.16118e-07	4.79756e-06	-0.695972	1.14142e-11	5.80319e-11
KCNA5	-3.85176	1.80441e-43	3.28042e-41	-3.19295	1.90706e-17	3.01896e-16	-1.57106	5.17448e-07	4.80734e-06	-4.78133	4.6673e-53	3.22436e-50
ACADS	-1.59886	1.33173e-22	2.62561e-21	-1.36691	5.20601e-10	2.98615e-09	-1.28049	3.19695e-12	1.05978e-10	-0.873021	1.67071e-06	4.82039e-06
NLRX1	-1.43595	1.38143e-28	5.22073e-27	-1.34847	1.03136e-14	1.10844e-13	-0.729577	5.36535e-07	4.96065e-06	-1.22654	1.99306e-17	1.86772e-16
HRH2	-1.91968	7.96466e-19	1.01444e-17	-1.94405	2.91387e-11	1.97277e-10	-1.22102	5.37371e-07	4.96538e-06	-2.2209	4.28351e-20	5.28055e-19
C4orf44	-2.41089	1.17283e-24	2.87727e-23	-2.61195	5.25551e-16	6.82979e-15	-1.32403	5.38969e-07	4.97251e-06	-3.21234	1.26209e-33	6.87619e-32
TAX1BP3	-0.829479	7.35888e-13	4.69853e-12	-0.800214	2.74116e-07	1.06965e-06	-0.658264	4.12721e-07	3.92085e-06	-0.837886	8.24472e-11	3.81142e-10
CKMT2	-3.5229	1.12622e-18	1.40339e-17	-6.18104	9.881e-30	1.02804e-27	-2.24941	5.42665e-07	5.00393e-06	-2.93781	4.24688e-11	2.03059e-10
VSTM2A	-4.0504	2.33152e-14	1.76304e-13	-6.1014	9.99281e-17	1.43106e-15	-2.98967	5.48392e-07	5.05135e-06	-5.51112	2.58972e-20	3.25999e-19
HRASLS2	-2.74877	4.57525e-13	2.99202e-12	-2.47558	1.29389e-06	4.57458e-06	-2.34647	3.91552e-08	4.78253e-07	-2.79048	4.50595e-11	2.14979e-10
NAT8	-4.18378	3.7635e-19	4.95801e-18	-6.6604	6.06468e-25	3.06266e-23	-2.63328	5.49054e-07	5.05364e-06	-4.24401	4.49074e-16	3.64815e-15
KCNMB2	-1.56837	1.38722e-06	4.07183e-06	-3.38666	2.73913e-14	2.78116e-13	-1.9535	9.6242e-08	1.06825e-06	-3.29495	1.78554e-19	2.08225e-18
DERL3	-2.71636	7.96596e-22	1.42704e-20	-1.83412	1.46772e-06	5.15117e-06	-2.38323	6.79218e-14	3.16193e-12	-2.79706	7.79883e-19	8.54654e-18
HMGCL	-0.591567	1.03907e-09	4.60184e-09	-0.630358	1.35684e-06	4.78634e-06	-0.720196	3.89058e-11	9.8815e-10	-0.573398	1.1288e-07	3.74625e-07
C3orf32	-1.56709	1.51304e-06	4.42087e-06	-4.59715	4.07414e-25	2.09418e-23	-1.97743	6.88409e-08	7.95285e-07	-3.01131	1.30134e-16	1.11485e-15
FAM165B	-0.812882	1.44077e-14	1.11836e-13	-0.684015	1.52245e-06	5.32595e-06	-0.845095	1.1612e-12	4.28528e-11	-0.941001	1.41844e-15	1.105e-14
SLC47A2	-1.43476	7.18279e-07	2.19993e-06	-2.71651	1.87802e-11	1.30524e-10	-1.67517	3.21613e-07	3.12581e-06	-2.04874	2.97544e-10	1.29508e-09
PRDX5	-0.83498	7.8066e-12	4.44389e-11	-1.02843	3.84523e-10	2.25581e-09	-0.947097	5.09885e-12	1.61984e-10	-0.648795	1.87237e-06	5.36726e-06
MICALL1	-1.43988	3.56795e-27	1.11177e-25	-1.26489	1.84824e-12	1.46628e-11	-0.748642	5.93596e-07	5.43296e-06	-1.61061	2.55274e-27	6.60006e-26
PLIN3	-0.932167	9.01202e-15	7.16605e-14	-0.779001	1.4875e-06	5.21529e-06	-0.761425	1.77564e-08	2.35357e-07	-0.870381	8.57742e-11	3.95569e-10
PRRT4	-3.65309	3.25599e-21	5.45962e-20	-5.41755	6.07557e-24	2.51633e-22	-2.17613	5.38309e-07	4.96907e-06	-2.23726	2.02748e-07	6.50502e-07
ADA	-2.04377	2.76739e-24	6.52054e-23	-1.29792	1.61364e-06	5.62218e-06	-1.36443	1.56453e-09	2.6994e-08	-1.9503	3.36406e-18	3.46043e-17
PHGR1	-3.40188	6.16034e-14	4.41841e-13	-5.83353	1.20603e-21	3.37592e-20	-2.70183	1.14797e-07	1.25326e-06	-2.42858	1.55947e-06	4.51073e-06
FABP5	-2.50289	1.20628e-16	1.17904e-15	-2.77726	8.87589e-12	6.39798e-11	-1.69109	6.43987e-07	5.84769e-06	-2.52319	7.14113e-14	4.63838e-13
FOSL2	-0.983615	1.29e-13	8.90117e-13	-1.15243	1.14081e-10	7.17369e-10	-0.742541	6.56569e-07	5.94942e-06	-0.919395	5.38013e-10	2.27746e-09
PARD6G	-1.71607	1.0273e-22	2.06549e-21	-2.29686	2.08816e-22	6.55017e-21	-0.97809	6.58839e-07	5.96374e-06	-1.65024	2.76059e-17	2.53742e-16
FBP2	-3.175	1.14805e-10	5.68788e-10	-6.57534	1.23088e-22	4.03389e-21	-2.74825	6.98243e-07	6.27438e-06	-4.30304	5.0746e-15	3.74544e-14
SERHL2	-1.09644	1.01555e-08	3.96554e-08	-1.9757	2.93417e-14	2.97046e-13	-1.06906	6.98819e-07	6.27628e-06	-1.39798	6.10528e-11	2.86067e-10
C4orf34	-1.03138	9.39962e-18	1.05211e-16	-1.23057	2.88971e-14	2.92717e-13	-0.670191	7.05874e-07	6.32649e-06	-1.34763	9.05697e-24	1.57684e-22
SMCR7	-0.686454	4.70112e-13	3.07084e-12	-0.681022	9.82226e-08	4.0887e-07	-0.530409	6.65255e-07	6.01236e-06	-0.638927	1.55327e-09	6.30469e-09
SLC25A42	-1.21708	9.05721e-22	1.60933e-20	-1.1046	1.05164e-10	6.64336e-10	-0.707164	7.23105e-07	6.45413e-06	-1.50786	1.86566e-26	4.42607e-25
MOSC2	-0.821377	1.13136e-07	3.86161e-07	-1.50613	5.25787e-13	4.5246e-12	-0.867385	6.31135e-07	5.74912e-06	-0.92021	9.93337e-08	3.32029e-07
TXN2	-0.837893	3.84635e-17	3.98025e-16	-0.693815	2.24284e-07	8.83983e-07	-0.804681	6.47893e-13	2.54313e-11	-0.528169	1.95829e-06	5.60426e-06
FGL2	-3.09551	5.61654e-37	5.02608e-35	-1.71654	1.66291e-07	6.68689e-07	-1.36337	6.45666e-07	5.85985e-06	-2.95347	1.64895e-27	4.36795e-26
ARHGEF37	-1.70613	1.794e-22	3.46191e-21	-2.53238	6.37151e-27	4.2818e-25	-0.973364	7.44991e-07	6.63576e-06	-1.70031	2.94012e-18	3.04065e-17
TMEM220	-1.48553	1.0078e-15	8.98592e-15	-3.30154	1.38409e-39	5.08608e-37	-1.0297	7.50297e-07	6.67406e-06	-1.56789	3.12256e-14	2.10828e-13
KLHDC2	-0.528382	7.47754e-09	2.97431e-08	-1.01089	2.18492e-16	2.96899e-15	-0.50847	7.53048e-07	6.69027e-06	-0.739186	4.17597e-13	2.49821e-12
TPD52L1	-1.59742	1.24473e-08	4.80396e-08	-4.83573	2.61262e-37	7.39714e-35	-1.56079	7.50658e-07	6.67406e-06	-2.10795	1.63455e-11	8.17084e-11
EPS8L2	-0.770913	2.27888e-06	6.48304e-06	-1.34452	9.11633e-10	5.07734e-09	-1.3869	3.91511e-14	1.92096e-12	-0.974679	8.39955e-08	2.83227e-07
NDUFB7	-0.997715	2.09686e-15	1.8171e-14	-0.80487	1.97782e-06	6.7951e-06	-0.894937	2.43383e-10	5.13243e-09	-0.883928	2.90994e-10	1.2683e-09
FAM73B	-0.632586	1.01119e-09	4.49069e-09	-0.662758	1.99963e-06	6.85774e-06	-0.751073	1.12493e-10	2.56994e-09	-0.736924	1.7763e-10	7.95808e-10
RXRG	-3.88524	2.69772e-22	5.09763e-21	-5.04633	4.39227e-20	1.00342e-18	-2.21977	7.8432e-07	6.95022e-06	-5.99185	1.37423e-39	1.65974e-37
ARL3	-0.694336	5.43322e-13	3.52109e-12	-0.790643	1.05563e-09	5.82674e-09	-0.534254	7.92659e-07	7.01333e-06	-0.976941	9.07362e-20	1.086e-18
ANAPC16	-0.600165	4.74123e-09	1.93675e-08	-0.77411	2.01194e-08	9.27607e-08	-0.569094	7.84927e-07	6.95204e-06	-0.868704	2.97075e-14	2.01365e-13
C1QL1	-2.36519	1.699e-18	2.0679e-17	-3.71696	1.89833e-24	8.65069e-23	-1.49538	8.01081e-07	7.07961e-06	-3.68912	1.65182e-34	1.01525e-32
TCEAL6	-2.91052	1.75692e-20	2.72141e-19	-3.26156	3.49596e-14	3.50427e-13	-1.73998	8.01381e-07	7.07961e-06	-3.68188	2.40425e-25	5.0578e-24
ACAT1	-1.03976	2.03048e-18	2.45062e-17	-0.762057	1.86841e-06	6.45646e-06	-0.956662	7.78442e-13	3.001e-11	-0.680002	2.83078e-07	8.94445e-07
SPAG4	-1.0909	6.80612e-07	2.09273e-06	-1.42328	1.5051e-06	5.27166e-06	-1.82484	1.54023e-13	6.78603e-12	-1.84806	4.69965e-14	3.11465e-13
GKN2	-4.87748	1.18565e-10	5.85568e-10	-7.14853	2.33396e-12	1.8306e-11	-4.18778	8.69094e-07	7.60006e-06	-5.70764	1.3997e-11	7.0335e-11
C11orf67	-0.909829	5.12863e-10	2.352e-09	-1.3786	2.83586e-12	2.19436e-11	-0.809745	8.70024e-07	7.60435e-06	-1.24355	2.65777e-14	1.81003e-13
CAT	-0.894771	4.71611e-13	3.07947e-12	-0.79081	2.04271e-06	6.99161e-06	-0.765953	3.63946e-08	4.48338e-07	-0.724746	1.4965e-07	4.88675e-07
PDCD4	-1.04662	8.01348e-12	4.54967e-11	-1.26202	9.05513e-10	5.04651e-09	-0.844468	9.21586e-07	8.01446e-06	-0.988445	7.02425e-09	2.66453e-08
RABGGTA	-0.627147	2.10008e-10	1.01088e-09	-0.64586	1.16902e-06	4.15349e-06	-0.648122	5.22083e-09	7.98662e-08	-0.532336	1.32273e-06	3.85697e-06
C17orf39	-1.13278	4.25811e-26	1.17292e-24	-1.55961	3.76845e-27	2.62439e-25	-0.590965	9.40158e-07	8.16364e-06	-0.901184	4.77491e-14	3.15847e-13
TMEM92	-1.34508	1.27858e-07	4.34094e-07	-1.62001	2.29985e-06	7.82519e-06	-1.71227	2.23282e-09	3.74399e-08	-1.61399	1.33034e-08	4.89692e-08
FOSB	-2.90551	1.00087e-19	1.41688e-18	-2.99414	3.45451e-12	2.64229e-11	-1.76028	9.68638e-07	8.37304e-06	-3.49575	1.08098e-22	1.68346e-21
DUOXA1	-2.34498	1.7681e-09	7.61329e-09	-6.74801	4.87679e-37	1.33694e-34	-2.14563	9.72669e-07	8.39949e-06	-4.08828	5.48197e-21	7.38271e-20
ARHGAP10	-2.12063	1.26266e-34	8.97422e-33	-1.73208	9.67184e-14	9.20343e-13	-0.950734	9.84883e-07	8.49222e-06	-2.2471	2.08408e-31	8.54967e-30
ATP4A	-5.46618	7.56229e-11	3.82567e-10	-9.35278	1.35927e-16	1.90862e-15	-4.62067	9.8731e-07	8.50465e-06	-8.17253	2.68223e-18	2.79233e-17
TP53AIP1	-4.0465	2.97331e-19	3.97461e-18	-5.31035	1.16893e-17	1.91724e-16	-2.47927	1.00227e-06	8.61632e-06	-4.56962	1.56648e-19	1.83546e-18
GNG7	-2.6891	2.33973e-37	2.25751e-35	-2.39753	2.80334e-17	4.29604e-16	-1.15639	1.02769e-06	8.77806e-06	-3.26049	8.87068e-44	1.89143e-41
OST4	-0.903613	1.67779e-11	9.1758e-11	-0.885057	9.67268e-07	3.47439e-06	-0.754287	5.78749e-07	5.30832e-06	-1.02965	6.10006e-12	3.2042e-11
HLF	-3.60826	1.07322e-38	1.18061e-36	-3.5107	5.54967e-21	1.41161e-19	-1.52279	1.03699e-06	8.83565e-06	-4.42766	2.03001e-46	7.6218e-44
TRIM40	-2.71149	3.89687e-13	2.56979e-12	-3.58512	1.13565e-12	9.31329e-12	-2.8718	8.26704e-12	2.50491e-10	-1.94048	3.19318e-06	8.89077e-06
BDH2	-1.25467	8.09678e-19	1.02914e-17	-1.04051	4.84882e-08	2.11208e-07	-0.778306	1.0188e-06	8.72368e-06	-1.28283	4.64848e-16	3.7692e-15
TFF2	-2.82189	1.14749e-07	3.91169e-07	-5.62653	4.06595e-15	4.64745e-14	-2.92516	1.01687e-06	8.71152e-06	-3.81427	1.31865e-10	5.97597e-10
SLC6A1	-1.88117	2.98602e-16	2.80585e-15	-1.74017	2.0683e-08	9.51563e-08	-1.2624	1.07151e-06	9.10729e-06	-1.98984	9.51738e-15	6.8177e-14
CPA2	-3.27377	3.28863e-06	9.1359e-06	-8.20087	6.85905e-18	1.1614e-16	-4.57726	7.28651e-09	1.0756e-07	-6.26291	1.52843e-15	1.18694e-14
EXOC6B	-0.950154	1.78588e-13	1.21385e-12	-1.11348	1.48723e-10	9.20976e-10	-0.706416	1.1191e-06	9.4606e-06	-1.22819	1.43167e-17	1.36837e-16
ASCC2	-0.546591	2.5457e-09	1.07393e-08	-0.578274	2.82514e-06	9.50203e-06	-0.634999	7.422e-10	1.38879e-08	-0.608976	2.64284e-09	1.0493e-08
TBC1D17	-0.762498	3.39646e-16	3.17082e-15	-0.678576	6.90725e-08	2.94629e-07	-0.511852	1.10832e-06	9.38324e-06	-1.0841	2.50898e-25	5.25463e-24
RILP	-1.12732	1.88081e-14	1.43987e-13	-1.73742	1.95731e-18	3.55091e-17	-1.04081	3.20907e-10	6.5824e-09	-0.760636	3.59365e-06	9.93851e-06
BAIAP2	-0.885627	2.04587e-07	6.76124e-07	-2.34047	2.09596e-24	9.47624e-23	-0.933621	1.10897e-06	9.38417e-06	-1.26042	3.38298e-11	1.63708e-10
NPY6R	-3.35197	1.97495e-10	9.54375e-10	-4.06998	1.02985e-08	4.91205e-08	-2.87712	1.19409e-06	1.00113e-05	-4.58191	6.92161e-15	5.03551e-14
MAP2K2	-0.732721	1.59164e-12	9.77223e-12	-0.651685	3.02765e-06	1.01397e-05	-0.746576	1.51378e-10	3.34524e-09	-0.783456	1.25032e-11	6.31783e-11
HBB	-1.97889	5.04948e-08	1.80111e-07	-3.87697	2.19791e-15	2.60536e-14	-1.98298	1.19027e-06	9.98405e-06	-2.8309	2.76128e-12	1.50489e-11
KLC4	-0.691512	3.78377e-06	1.04226e-05	-1.75295	3.27035e-18	5.72262e-17	-1.30218	9.79397e-15	5.28599e-13	-1.65794	2.90924e-23	4.81279e-22
NUDT16	-0.560537	2.88664e-09	1.20919e-08	-0.904863	1.09546e-12	9.01363e-12	-0.518575	1.02888e-06	8.78164e-06	-0.525146	6.08383e-07	1.84956e-06
C10orf107	-1.7698	8.98075e-08	3.10586e-07	-2.89617	1.47602e-10	9.14688e-10	-1.80914	1.23909e-06	1.03434e-05	-3.73171	1.99581e-23	3.35308e-22
GPT	-2.42891	1.62418e-12	9.95076e-12	-4.67034	7.4489e-24	3.04858e-22	-2.52146	6.97278e-11	1.67531e-09	-1.77095	3.88365e-06	1.06875e-05
RNASE4	-0.876617	2.42538e-06	6.87152e-06	-1.24112	7.11408e-07	2.60312e-06	-1.10601	1.2203e-07	1.32636e-06	-1.19704	7.84948e-09	2.95807e-08
NDUFA11	-1.09682	3.13684e-20	4.72331e-19	-0.745131	3.31397e-06	1.10281e-05	-0.870378	7.84067e-11	1.86011e-09	-0.945367	1.07407e-12	6.14043e-12
XKR8	-0.620951	3.31331e-11	1.75373e-10	-0.736079	5.29534e-09	2.62502e-08	-0.509508	1.29892e-06	1.07647e-05	-0.555097	1.05108e-07	3.50381e-07
METTL7A	-1.8469	2.51368e-26	7.10537e-25	-1.1688	6.01013e-07	2.22606e-06	-0.953919	1.07613e-06	9.14209e-06	-2.42553	7.56565e-36	5.49018e-34
TOM1	-0.760226	5.57718e-11	2.86763e-10	-0.892401	1.09489e-08	5.20789e-08	-0.629504	1.38179e-06	1.13373e-05	-0.97407	5.0851e-14	3.35337e-13
JDP2	-1.24643	3.25162e-23	6.90759e-22	-1.39013	2.05406e-16	2.80663e-15	-0.680797	1.42185e-06	1.16272e-05	-1.32438	3.26136e-21	4.53518e-20
SH3GL1	-0.700442	7.42557e-11	3.76533e-10	-0.671448	3.52933e-06	1.16839e-05	-0.73242	1.39189e-09	2.43067e-08	-0.696678	6.35567e-09	2.42422e-08
SEPT5	-1.69435	1.77069e-16	1.69427e-15	-2.69287	2.58361e-22	7.99669e-21	-1.11425	1.45045e-06	1.18443e-05	-2.75874	2.82776e-33	1.4981e-31
SST	-3.87325	1.33891e-11	7.39742e-11	-7.81331	5.17982e-24	2.17587e-22	-3.09714	1.50103e-06	1.21882e-05	-4.96064	8.08182e-15	5.84022e-14
CASZ1	-0.817955	8.47804e-09	3.34837e-08	-1.13184	3.23378e-09	1.6563e-08	-0.769211	1.45799e-06	1.18778e-05	-0.845638	9.40208e-08	3.15307e-07
ANG	-0.960113	3.36712e-06	9.33444e-06	-1.39163	5.64468e-07	2.10106e-06	-1.44131	5.4948e-10	1.05328e-08	-1.18508	2.70943e-07	8.57987e-07
C2CD2L	-0.69786	2.17626e-10	1.04522e-09	-0.813358	3.89564e-08	1.71944e-07	-0.778534	3.00781e-10	6.19165e-09	-0.562672	4.43339e-06	1.21326e-05
DISP1	-1.03729	4.97812e-16	4.56354e-15	-1.30907	2.9841e-14	3.01747e-13	-0.69076	1.54818e-06	1.25415e-05	-1.46514	9.67639e-25	1.8948e-23
NEFL	-3.00174	3.30529e-11	1.75002e-10	-5.66498	3.20759e-20	7.47616e-19	-2.44504	1.55345e-06	1.25725e-05	-5.95997	7.80567e-32	3.39576e-30
PRAP1	-2.30974	7.52925e-08	2.62437e-07	-6.18381	1.11316e-26	7.04229e-25	-2.32092	1.53342e-06	1.24278e-05	-3.60898	4.92037e-14	3.25094e-13
NUDT22	-0.738842	2.39117e-11	1.28774e-10	-1.09086	2.42683e-13	2.17961e-12	-0.819179	4.50522e-11	1.12768e-09	-0.564803	4.67088e-06	1.27462e-05
MGAM	-3.8429	3.45484e-22	6.45764e-21	-2.46304	3.99032e-06	1.31108e-05	-3.97648	4.97401e-19	5.40291e-17	-4.79676	2.33219e-27	6.03887e-26
CCNG2	-0.863761	2.03081e-11	1.10192e-10	-0.991505	1.09022e-08	5.18712e-08	-0.698136	1.43977e-06	1.17627e-05	-0.723685	4.75359e-07	1.45954e-06
CRELD1	-0.703714	2.94452e-10	1.39405e-09	-0.828568	3.57143e-08	1.58607e-07	-0.601983	1.62964e-06	1.31154e-05	-0.81634	5.58634e-11	2.62893e-10
FAM3B	-1.65347	3.74287e-06	1.03214e-05	-6.08734	1.50637e-36	3.71665e-34	-2.05773	3.06033e-07	2.98784e-06	-2.37542	2.56454e-09	1.02009e-08
MAGI3	-0.658912	7.40186e-10	3.33431e-09	-0.663956	4.04599e-06	1.32848e-05	-0.691897	8.90505e-09	1.28487e-07	-0.74791	3.69488e-10	1.58939e-09
OSCP1	-0.880526	8.00356e-12	4.54702e-11	-0.867443	5.71938e-07	2.12516e-06	-0.698649	1.40072e-06	1.14762e-05	-1.1324	3.23302e-15	2.43088e-14
PCOLCE2	-2.79352	4.48419e-14	3.26778e-13	-3.6691	2.03836e-13	1.85287e-12	-1.99207	1.70079e-06	1.36056e-05	-3.89701	4.21337e-21	5.7891e-20
MT1X	-1.96334	1.01979e-18	1.28186e-17	-2.48983	8.99442e-17	1.29668e-15	-1.19544	1.7199e-06	1.37333e-05	-1.60723	8.99358e-11	4.13657e-10
RIPK4	-1.06744	7.77292e-08	2.70549e-07	-1.23901	3.61913e-06	1.19491e-05	-1.17311	1.50973e-07	1.60458e-06	-1.24297	2.03828e-08	7.33245e-08
FKBP8	-0.851233	1.60911e-14	1.24178e-13	-0.85521	9.98698e-09	4.77137e-08	-0.595458	1.77291e-06	1.41105e-05	-0.995551	8.17024e-16	6.49072e-15
HOMEZ	-0.717786	6.00865e-14	4.31857e-13	-0.59139	4.31535e-06	1.40943e-05	-0.625892	5.79767e-09	8.75275e-08	-0.62915	3.6033e-09	1.41149e-08
C18orf25	-0.695001	7.32907e-10	3.30238e-09	-0.830845	4.53199e-08	1.98107e-07	-0.709114	2.28532e-08	2.94112e-07	-0.574174	5.0574e-06	1.3751e-05
C2orf54	-2.27467	1.21103e-09	5.32069e-09	-2.43676	1.31739e-06	4.65196e-06	-2.04735	1.13628e-06	9.59643e-06	-3.09434	1.23198e-13	7.80827e-13
FOXI2	-3.50144	2.0083e-23	4.34653e-22	-4.70809	2.06435e-21	5.62356e-20	-1.87958	1.83305e-06	1.45356e-05	-5.03077	7.89266e-36	5.674e-34
TRIOBP	-0.76357	3.78679e-15	3.16103e-14	-0.764173	5.06792e-09	2.52024e-08	-0.520662	1.8573e-06	1.4701e-05	-0.954784	1.20951e-18	1.30071e-17
KIAA1370	-1.06019	1.97943e-18	2.39068e-17	-1.13391	3.46916e-12	2.65232e-11	-0.647985	1.92068e-06	1.5154e-05	-1.28597	1.66366e-21	2.35518e-20
B3GNT8	-1.89232	4.2527e-15	3.53627e-14	-3.55696	7.51782e-28	6.12454e-26	-1.29073	1.92757e-06	1.52014e-05	-1.84845	6.32321e-12	3.31537e-11
UQCR11	-1.04568	1.3355e-17	1.46076e-16	-0.754649	4.67417e-06	1.51944e-05	-0.839536	1.06742e-09	1.90646e-08	-0.828752	1.28749e-09	5.27504e-09
RPS6KA5	-1.30817	2.15595e-20	3.29809e-19	-1.33522	2.34693e-12	1.8391e-11	-0.756337	1.94231e-06	1.52897e-05	-1.15804	2.05603e-13	1.27321e-12
C22orf39	-1.1357	4.25153e-29	1.70367e-27	-0.972684	1.06405e-12	8.78451e-12	-0.542666	1.94434e-06	1.52987e-05	-1.13537	1.06784e-23	1.84611e-22
SCAMP2	-0.525199	2.18589e-07	7.20055e-07	-0.703047	2.54947e-07	9.98456e-07	-0.607657	9.62148e-08	1.06825e-06	-0.517384	4.69943e-06	1.28201e-05
ATG9B	-1.98224	7.59551e-11	3.84022e-10	-1.87439	4.87779e-06	1.5782e-05	-2.40234	2.34759e-12	8.10904e-11	-1.83734	6.36202e-08	2.17065e-07
MOCS2	-0.866173	7.20823e-19	9.24913e-18	-0.600796	4.83789e-06	1.56711e-05	-0.593982	6.25502e-08	7.29442e-07	-0.649885	2.38947e-09	9.52865e-09
GNA15	-1.76418	5.98191e-14	4.30115e-13	-1.47226	3.24881e-06	1.08279e-05	-1.31492	6.43452e-07	5.8459e-06	-2.21379	3.00688e-17	2.755e-16
SSR4	-1.21949	5.42976e-15	4.44002e-14	-0.956382	5.26267e-06	1.69479e-05	-1.45428	1.12173e-16	8.10605e-15	-1.518	2.69522e-18	2.80417e-17
PERP	-0.986557	6.93653e-07	2.13017e-06	-2.09008	5.66725e-15	6.34754e-14	-1.28454	9.02827e-09	1.29723e-07	-1.00806	5.44576e-06	1.4742e-05
SEC11C	-0.718193	5.4554e-07	1.69766e-06	-1.0533	4.83663e-08	2.10835e-07	-1.08645	1.58625e-11	4.48382e-10	-0.725798	5.64725e-06	1.5273e-05
LOH12CR2	-1.28341	4.36825e-14	3.19137e-13	-1.56898	1.12323e-11	7.99643e-11	-0.904361	2.2661e-06	1.75085e-05	-2.1051	3.25839e-28	9.30175e-27
MYOT	-3.94151	5.85138e-38	6.01543e-36	-4.00414	6.9689e-22	2.04e-20	-1.62295	2.26986e-06	1.75239e-05	-4.14648	1.12151e-33	6.20823e-32
PDXP	-0.847741	1.14253e-09	5.03385e-09	-1.14933	8.81403e-10	4.9169e-09	-0.910766	5.99155e-09	9.02968e-08	-0.700194	6.5186e-06	1.75199e-05
SLC16A9	-1.77576	4.3527e-08	1.56323e-07	-4.38849	1.36045e-23	5.22141e-22	-1.72018	2.3879e-06	1.83214e-05	-2.97674	1.94413e-16	1.63392e-15
DMRTA1	-1.838	1.71238e-07	5.71488e-07	-4.42335	2.42673e-20	5.74139e-19	-1.86668	2.35643e-06	1.81121e-05	-3.36437	1.11357e-17	1.07685e-16
FUNDC2	-0.656558	8.27693e-12	4.68999e-11	-0.616059	1.90241e-06	6.55951e-06	-0.519632	1.50398e-06	1.22064e-05	-1.05725	5.88874e-23	9.41707e-22
PPP1R3C	-3.34906	6.59075e-33	3.89825e-31	-5.02564	2.58349e-40	1.08828e-37	-1.48427	2.46769e-06	1.88165e-05	-4.47336	2.15422e-46	7.91608e-44
TIAM1	-2.24832	7.25561e-21	1.16786e-19	-2.42286	6.51656e-14	6.35402e-13	-1.27025	2.49097e-06	1.89606e-05	-2.5507	1.59133e-21	2.25833e-20
BTNL8	-1.87221	7.09416e-07	2.17394e-06	-2.384	2.72907e-06	9.18967e-06	-2.08489	9.03825e-07	7.86396e-06	-2.23456	1.11936e-07	3.71636e-07
PLEKHM1	-0.813138	5.89874e-12	3.40955e-11	-0.732558	4.10648e-06	1.3463e-05	-0.659436	6.89475e-07	6.20528e-06	-0.885673	1.80715e-11	9.00501e-11
C1orf116	-0.977176	7.43763e-06	1.96746e-05	-1.92733	5.20024e-11	3.40589e-10	-1.52804	4.59801e-10	9.03439e-09	-1.45862	2.01456e-09	8.09716e-09
GABARAP	-0.84577	9.38389e-18	1.05103e-16	-0.706485	1.00871e-07	4.18582e-07	-0.520943	2.58335e-06	1.96118e-05	-0.797251	4.09065e-13	2.45141e-12
HACL1	-0.655877	6.94358e-11	3.53963e-10	-0.621427	4.42368e-06	1.44208e-05	-0.837966	1.27381e-13	5.65551e-12	-0.532598	2.0392e-06	5.82326e-06
DEFA6	-4.41853	2.51133e-06	7.09857e-06	-9.30601	1.96896e-13	1.79375e-12	-5.05771	1.64753e-06	1.32347e-05	-6.54144	4.1746e-10	1.78244e-09
CCKBR	-2.36587	7.88227e-06	2.07491e-05	-7.35687	2.61959e-24	1.16306e-22	-3.4304	8.40549e-09	1.21993e-07	-5.11533	5.15223e-18	5.16449e-17
BPHL	-0.660155	7.08984e-07	2.173e-06	-0.961604	8.14091e-08	3.43517e-07	-1.0277	6.6993e-12	2.06983e-10	-0.667577	6.90865e-06	1.84848e-05
ABHD4	-0.567509	5.0473e-07	1.57863e-06	-0.776587	3.26507e-07	1.2607e-06	-0.599155	2.3786e-06	1.82663e-05	-1.07057	1.93458e-17	1.81489e-16
SAR1B	-0.802674	1.01387e-12	6.3559e-12	-0.684976	6.20807e-06	1.97441e-05	-0.990023	5.31258e-15	2.98871e-13	-0.634054	4.43661e-07	1.36634e-06
DSG1	-3.24333	8.34375e-08	2.89949e-07	-7.12493	2.91201e-18	5.14247e-17	-3.18956	2.76151e-06	2.08271e-05	-8.15652	2.17917e-33	1.16883e-31
CNFN	-4.2673	1.68818e-18	2.05617e-17	-8.30983	7.30603e-37	1.91185e-34	-2.55546	2.9407e-06	2.20342e-05	-7.54752	5.25184e-44	1.16288e-41
CPEB4	-0.847877	6.88809e-14	4.91182e-13	-1.05788	3.88696e-12	2.95214e-11	-0.594813	2.95749e-06	2.2122e-05	-1.21092	8.79991e-22	1.27503e-20
MGC42105	-1.96404	2.85919e-15	2.43857e-14	-2.57182	5.1714e-14	5.08918e-13	-1.3075	2.97407e-06	2.2236e-05	-3.19604	8.42738e-30	2.84276e-28
WDR47	-0.889577	6.11318e-18	7.02e-17	-0.900654	8.66597e-11	5.529e-10	-0.541311	2.9907e-06	2.2341e-05	-0.82176	8.75109e-13	5.05485e-12
SLC10A6	-3.05979	1.91456e-22	3.67812e-21	-3.27231	1.4675e-14	1.54544e-13	-1.6477	2.99927e-06	2.23844e-05	-3.64852	3.05873e-25	6.33421e-24
LGALS9B	-2.60459	1.62243e-06	4.71574e-06	-3.90737	9.24779e-08	3.86634e-07	-2.95538	1.30335e-06	1.07911e-05	-2.85904	2.36744e-06	6.71506e-06
NPAS1	-1.57944	3.81536e-10	1.78336e-09	-1.52975	6.96664e-06	2.19845e-05	-1.53136	6.96005e-08	8.00847e-07	-1.97126	2.64312e-12	1.44232e-11
TSC22D2	-0.717368	2.42031e-10	1.15569e-09	-0.74277	1.11457e-06	3.97229e-06	-0.599819	2.48733e-06	1.89437e-05	-0.988978	5.0229e-15	3.70887e-14
ABCG4	-1.83107	3.57648e-15	3.00435e-14	-2.87484	5.55197e-19	1.09088e-17	-1.22073	3.12161e-06	2.31686e-05	-2.75027	1.10698e-25	2.40789e-24
SOX15	-2.99698	2.3857e-20	3.63987e-19	-4.7977	6.38139e-28	5.2987e-26	-1.69873	3.1532e-06	2.3383e-05	-4.77751	9.98204e-40	1.24927e-37
MEGF9	-0.930738	6.04749e-18	6.95381e-17	-0.740849	3.32618e-07	1.282e-06	-0.566163	3.00617e-06	2.24081e-05	-0.844376	2.19898e-12	1.21182e-11
NRG4	-1.76152	8.65393e-06	2.26355e-05	-3.32927	5.19551e-10	2.98211e-09	-2.33581	1.60513e-07	1.69348e-06	-2.68137	1.32961e-09	5.43646e-09
BAG3	-1.36917	2.25627e-18	2.71176e-17	-1.97604	7.02392e-21	1.77354e-19	-0.818355	3.34219e-06	2.46785e-05	-1.43816	1.80495e-16	1.52288e-15
FRMD1	-2.20442	6.515e-07	2.00715e-06	-7.05235	1.27873e-29	1.28401e-27	-2.71482	5.18705e-08	6.14441e-07	-2.20283	8.33068e-06	2.2064e-05
ULK3	-0.532721	6.44094e-07	1.9861e-06	-0.646401	7.23551e-06	2.27913e-05	-0.766361	1.91219e-10	4.12302e-09	-0.628022	1.42933e-07	4.67893e-07
ZFAND5	-0.69724	7.53728e-14	5.33728e-13	-0.560883	7.85479e-06	2.46476e-05	-0.562424	8.07089e-08	9.12851e-07	-0.713697	6.73515e-12	3.51534e-11
NDUFS7	-0.958742	2.86567e-15	2.44289e-14	-0.822962	4.76945e-07	1.79736e-06	-0.829191	1.24335e-09	2.18898e-08	-0.600693	9.15563e-06	2.41194e-05
RPL36AL	-0.770936	6.82704e-12	3.91077e-11	-0.759397	5.14454e-07	1.92987e-06	-0.602854	1.8208e-06	1.44518e-05	-0.581056	3.54115e-06	9.80586e-06
C14orf159	-1.20226	6.75315e-28	2.30047e-26	-0.720798	1.07966e-06	3.85584e-06	-0.576191	3.04791e-06	2.268e-05	-0.792958	9.47462e-11	4.35202e-10
TP53I3	-1.08411	3.28492e-13	2.17955e-12	-0.891365	8.6779e-06	2.69658e-05	-1.17291	2.43854e-12	8.35637e-11	-1.36772	1.77615e-16	1.50077e-15
UQCRQ	-0.986212	4.50259e-13	2.94673e-12	-0.820557	7.64841e-06	2.40349e-05	-1.00389	5.57588e-11	1.36018e-09	-0.742371	1.02864e-06	3.04571e-06
DBNL	-0.598592	8.75021e-11	4.39189e-10	-0.566842	5.02629e-06	1.62351e-05	-0.500942	1.37324e-06	1.12778e-05	-0.820713	1.53033e-15	1.18788e-14
RING1	-0.526384	1.61753e-07	5.4067e-07	-0.607468	7.0844e-06	2.23357e-05	-0.567232	5.14123e-07	4.78417e-06	-0.787321	2.13716e-12	1.18002e-11
TST	-1.07592	3.24276e-09	1.34986e-08	-1.08674	8.94752e-06	2.77637e-05	-1.39859	7.73873e-12	2.35724e-10	-1.13676	2.06119e-08	7.41333e-08
SCEL	-4.39054	1.83531e-12	1.11848e-11	-4.91487	4.64214e-09	2.3212e-08	-3.2301	4.00458e-06	2.9023e-05	-6.32193	9.38365e-20	1.12001e-18
DNASE1L3	-2.74098	2.49705e-17	2.63933e-16	-1.93986	8.54137e-06	2.65703e-05	-1.86082	3.16659e-07	3.08287e-06	-3.73855	4.3898e-25	8.91955e-24
PIN1	-0.784963	7.7291e-15	6.19153e-14	-0.601558	9.65153e-06	2.9761e-05	-0.633612	2.40679e-08	3.07226e-07	-0.867867	1.31617e-14	9.25928e-14
LTB4R2	-1.29172	6.98868e-13	4.48038e-12	-1.26682	1.7308e-07	6.9437e-07	-0.931238	4.1592e-06	3.00165e-05	-1.85968	2.06271e-20	2.62915e-19
NCAM1	-3.4121	1.19869e-27	3.95087e-26	-2.70947	1.3001e-10	8.1296e-10	-1.61823	4.28784e-06	3.08821e-05	-4.52936	1.97572e-38	1.97241e-36
RNF167	-0.697307	1.81605e-14	1.39338e-13	-0.540878	1.00597e-05	3.09423e-05	-0.636619	4.88491e-10	9.46883e-09	-0.679502	2.1514e-11	1.06375e-10
GSTA1	-2.11143	7.25297e-06	1.92244e-05	-2.933	3.67073e-06	1.21149e-05	-3.51403	3.12512e-11	8.07993e-10	-5.02581	1.0487e-21	1.51439e-20
AMT	-0.933743	8.04039e-06	2.11299e-05	-1.85233	5.01278e-11	3.29436e-10	-1.14056	1.24168e-06	1.03599e-05	-1.63889	2.17898e-12	1.20195e-11
HAPLN4	-2.50575	9.71044e-15	7.67547e-14	-5.33416	1.57426e-33	2.7744e-31	-1.67088	4.38457e-06	3.15e-05	-2.49753	4.61123e-12	2.45728e-11
PER3	-1.5233	6.45513e-15	5.21696e-14	-1.57078	2.36579e-09	1.23967e-08	-1.00835	4.44321e-06	3.18154e-05	-1.68314	1.1485e-14	8.14608e-14
PAOX	-0.964327	2.93918e-12	1.75649e-11	-1.92253	7.05032e-25	3.47903e-23	-0.712837	4.44729e-06	3.18314e-05	-1.03409	1.93178e-11	9.58727e-11
CBY1	-0.714397	4.26778e-13	2.80155e-12	-0.618305	3.17118e-06	1.05855e-05	-0.518922	2.83967e-06	2.13792e-05	-0.718353	6.38872e-11	2.98861e-10
CDKN2B	-1.02552	4.91413e-06	1.33237e-05	-1.93951	1.39101e-10	8.65736e-10	-1.18946	2.44261e-06	1.86583e-05	-1.59074	2.11005e-10	9.34669e-10
NDUFA4	-0.649607	1.11577e-08	4.33045e-08	-0.674026	1.06751e-05	3.26955e-05	-0.785085	8.23505e-10	1.51306e-08	-0.746208	4.0283e-09	1.56978e-08
NLRP6	-2.42709	5.79132e-09	2.34134e-08	-5.77688	1.1774e-24	5.55598e-23	-2.14723	4.61424e-06	3.27951e-05	-2.92834	3.02199e-10	1.31369e-09
FXYD6	-2.9651	2.2896e-38	2.426e-36	-2.95233	9.84724e-22	2.79723e-20	-1.17763	4.74436e-06	3.36094e-05	-3.59126	6.45426e-45	1.85786e-42
SPATA24	-0.539282	9.0828e-06	2.36819e-05	-0.783629	1.79581e-06	6.21303e-06	-0.692403	4.25871e-07	4.02805e-06	-0.890081	5.32006e-11	2.50977e-10
MYOZ1	-1.66954	7.06889e-10	3.19014e-09	-2.27307	8.91981e-10	4.97269e-09	-1.39493	4.8774e-06	3.44289e-05	-2.87092	6.93385e-21	9.24746e-20
SLC25A23	-1.34325	1.62921e-24	3.95199e-23	-1.8105	1.44069e-24	6.68874e-23	-0.681971	3.9323e-06	2.85476e-05	-0.695754	2.07625e-06	5.9222e-06
COX8A	-0.85298	2.1113e-11	1.14201e-10	-0.826147	1.43956e-06	5.05749e-06	-0.960949	1.92126e-11	5.28377e-10	-0.621893	1.19493e-05	3.09502e-05
ATG4D	-0.699664	8.97909e-09	3.53279e-08	-0.740232	6.24029e-06	1.9841e-05	-1.00675	1.89574e-13	8.24721e-12	-0.612241	6.45682e-06	1.73674e-05
PGM1	-0.745173	2.02408e-09	8.65292e-09	-1.32877	2.00702e-15	2.38564e-14	-0.635837	5.34844e-06	3.74434e-05	-0.912712	4.56653e-11	2.17568e-10
LRP10	-0.89765	1.17557e-13	8.15393e-13	-0.958239	4.00615e-09	2.02844e-08	-0.619451	5.25767e-06	3.69277e-05	-0.706181	1.66483e-07	5.39663e-07
ERO1LB	-0.831214	2.80229e-06	7.85942e-06	-2.20895	2.60032e-20	6.13527e-19	-0.91856	4.13846e-06	2.98823e-05	-1.42965	5.08943e-13	3.0258e-12
SLC30A10	-1.99668	1.48423e-05	3.76144e-05	-4.62159	1.47514e-13	1.36973e-12	-2.96092	1.15924e-08	1.62115e-07	-3.58157	3.53359e-12	1.90357e-11
ZNF688	-0.711117	7.97941e-10	3.57954e-09	-0.812856	1.82303e-07	7.29171e-07	-0.591838	5.39318e-06	3.77108e-05	-0.999775	9.53797e-15	6.82961e-14
KLF15	-2.31936	1.34721e-14	1.04904e-13	-3.67404	1.5128e-19	3.20583e-18	-1.53807	5.55889e-06	3.86193e-05	-3.73856	1.01439e-28	3.0154e-27
FLJ39582	-0.795466	2.88744e-06	8.08512e-06	-1.29033	1.9349e-08	8.93999e-08	-0.878845	4.36525e-06	3.13742e-05	-1.41873	8.03572e-14	5.19016e-13
NDUFV3	-0.730506	9.75227e-13	6.13593e-12	-0.701236	3.63592e-07	1.39361e-06	-0.522907	5.56634e-06	3.864e-05	-0.680048	2.6016e-09	1.03364e-08
BTBD11	-2.18282	1.67621e-11	9.17006e-11	-4.08408	9.60144e-21	2.3998e-19	-1.65209	5.85082e-06	4.04684e-05	-3.48195	6.37875e-22	9.36001e-21
ATP2B2	-2.44548	4.8996e-10	2.25175e-09	-4.79528	1.61872e-18	2.9584e-17	-2.0029	5.94256e-06	4.09553e-05	-2.53319	7.87172e-09	2.9658e-08
DNAJC28	-0.798175	8.97975e-09	3.53279e-08	-0.993988	1.20625e-07	4.95672e-07	-0.707785	5.9308e-06	4.08906e-05	-0.980183	2.51514e-10	1.10616e-09
PHLDB3	-0.707939	7.51072e-06	1.98466e-05	-1.24242	5.40051e-09	2.67485e-08	-0.831755	2.87758e-06	2.16359e-05	-1.7488	3.69071e-23	6.0191e-22
TUBAL3	-3.47074	2.0922e-17	2.23328e-16	-7.03442	9.06594e-36	2.11592e-33	-2.98421	8.60418e-11	2.02456e-09	-1.96405	1.64824e-05	4.17645e-05
BTNL3	-2.36254	1.46769e-07	4.94219e-07	-5.28705	2.74087e-18	4.8452e-17	-2.2871	6.01058e-06	4.13416e-05	-3.1133	5.30594e-10	2.2466e-09
ACAD11	-1.0426	4.55931e-15	3.76945e-14	-1.11942	4.14066e-10	2.42008e-09	-0.675952	6.17661e-06	4.23823e-05	-1.12796	2.90109e-14	1.96841e-13
KLF2	-1.8266	1.24802e-18	1.54513e-17	-2.3961	9.0927e-18	1.51291e-16	-1.05342	6.19907e-06	4.24858e-05	-1.58369	7.45176e-12	3.87415e-11
MAOA	-1.76067	3.03299e-14	2.26177e-13	-2.34142	6.16075e-14	6.02846e-13	-1.17723	6.23839e-06	4.27044e-05	-1.56791	1.31514e-09	5.38114e-09
WBP1	-0.543864	1.17789e-08	4.55517e-08	-0.556796	1.44135e-05	4.32557e-05	-0.716342	2.38462e-11	6.38524e-10	-0.956564	2.4197e-19	2.78418e-18
IGSF11	-3.01368	2.92618e-18	3.47819e-17	-4.64712	5.56884e-23	1.90454e-21	-1.75441	6.38964e-06	4.35155e-05	-4.64265	4.75945e-33	2.46109e-31
STX8	-0.891248	9.78325e-19	1.23173e-17	-0.596078	1.12592e-05	3.43381e-05	-0.548195	1.3295e-06	1.0976e-05	-0.757429	1.63855e-11	8.18847e-11
BBOX1	-3.37459	5.52686e-16	5.0425e-15	-4.01234	1.11255e-12	9.14559e-12	-2.10885	6.71516e-06	4.53746e-05	-6.10692	1.75204e-38	1.75927e-36
RAB40A	-1.44763	1.05097e-08	4.0992e-08	-2.35145	1.51334e-11	1.06334e-10	-1.28214	6.94714e-06	4.67738e-05	-3.08491	9.4996e-27	2.31407e-25
TSLP	-2.38152	8.15597e-21	1.30307e-19	-3.37706	1.8057e-22	5.71177e-21	-1.28433	7.12182e-06	4.77303e-05	-3.66513	1.04896e-37	9.48514e-36
LYPD3	-3.88518	4.67891e-20	6.91269e-19	-5.45676	1.10414e-21	3.10075e-20	-2.13614	7.28252e-06	4.86751e-05	-4.46615	3.32822e-21	4.62443e-20
SEMA6D	-2.29966	5.30278e-20	7.80105e-19	-3.13466	1.97259e-20	4.77821e-19	-1.26364	7.60319e-06	5.06225e-05	-2.28062	3.89591e-16	3.1844e-15
NR4A3	-2.51585	6.06682e-22	1.09948e-20	-2.54067	5.12574e-13	4.42191e-12	-1.31375	7.73772e-06	5.14389e-05	-2.67852	3.92618e-20	4.85738e-19
SLC7A9	-2.80632	4.44496e-09	1.82219e-08	-6.79175	8.85448e-26	4.99757e-24	-2.4045	7.78737e-06	5.17092e-05	-3.87057	4.07095e-13	2.4413e-12
PPP1R14D	-1.52164	9.99592e-06	2.59219e-05	-4.69182	6.20307e-24	2.56299e-22	-1.79713	3.48651e-06	2.56127e-05	-2.07947	6.24063e-08	2.13176e-07
TSC22D3	-1.93556	1.48194e-27	4.83829e-26	-1.76771	1.58949e-13	1.46646e-12	-0.893323	7.99222e-06	5.28055e-05	-2.44014	9.76943e-35	6.1805e-33
CYP4B1	-2.84854	3.66652e-09	1.5153e-08	-3.29304	4.13847e-07	1.5747e-06	-2.42679	7.84531e-06	5.1974e-05	-4.36985	5.1945e-16	4.19617e-15
INO80C	-0.56497	6.06799e-06	1.62531e-05	-0.782972	3.2209e-06	1.07473e-05	-0.881448	3.48704e-10	7.10197e-09	-0.614203	1.03242e-05	2.69717e-05
COX5B	-0.669803	2.15073e-07	7.09555e-07	-1.01737	4.87519e-09	2.43018e-08	-0.973401	2.03812e-11	5.5521e-10	-0.612067	2.14928e-05	5.36573e-05
KCTD11	-1.18562	5.9125e-19	7.65479e-18	-1.84516	9.48414e-25	4.55002e-23	-0.667803	8.35457e-06	5.48847e-05	-1.36701	3.82892e-20	4.74045e-19
GRIK2	-2.37679	5.34715e-13	3.47313e-12	-4.49171	1.35788e-22	4.38356e-21	-1.65034	8.40079e-06	5.50835e-05	-3.67497	3.33017e-23	5.45686e-22
CROT	-1.1345	7.15031e-11	3.63642e-10	-1.00332	1.8575e-05	5.4858e-05	-1.03638	1.18891e-07	1.2955e-06	-2.00202	6.50181e-25	1.29668e-23
ACTR1B	-0.511829	1.15159e-08	4.46045e-08	-0.517365	1.82308e-05	5.39427e-05	-0.524986	1.92576e-07	1.98329e-06	-0.543101	5.64736e-08	1.93908e-07
WISP2	-3.67617	2.60567e-24	6.16474e-23	-4.32856	7.1628e-19	1.38843e-17	-1.80709	8.60984e-06	5.62799e-05	-4.04877	1.04538e-23	1.81092e-22
LANCL3	-1.33119	1.62471e-07	5.42962e-07	-4.08125	2.03028e-30	2.32219e-28	-1.27317	8.56913e-06	5.60384e-05	-2.01658	1.27754e-12	7.23661e-12
NKX6-1	-3.08286	3.90685e-07	1.24149e-06	-3.75894	4.52876e-06	1.47411e-05	-3.09537	5.94893e-06	4.09828e-05	-5.62139	1.49773e-16	1.273e-15
ASPG	-2.59372	5.5232e-07	1.71783e-06	-7.35614	2.14862e-24	9.68897e-23	-2.59333	8.53889e-06	5.59042e-05	-4.03037	3.24904e-12	1.75741e-11
NFIL3	-0.854454	1.44886e-11	7.98341e-11	-0.979573	8.9148e-09	4.28282e-08	-0.632498	8.7388e-06	5.69969e-05	-0.713192	4.32761e-07	1.33516e-06
TMEM116	-0.534148	1.48517e-05	3.76244e-05	-0.751316	6.10158e-06	1.94285e-05	-0.729724	1.44292e-07	1.53831e-06	-0.802148	5.50653e-09	2.11482e-08
SI	-3.88409	7.84488e-11	3.96282e-10	-7.939	5.53922e-23	1.89817e-21	-2.97309	9.51035e-06	6.16335e-05	-4.18067	3.47022e-10	1.49798e-09
ACER1	-5.79465	2.24673e-14	1.70115e-13	-8.08309	1.15472e-14	1.23335e-13	-3.77149	9.74415e-06	6.29361e-05	-8.51011	4.23119e-23	6.83601e-22
UBE2QL1	-1.76955	1.58435e-09	6.86142e-09	-2.95629	8.39758e-14	8.09796e-13	-1.4579	9.78622e-06	6.31606e-05	-2.65184	5.4666e-16	4.40363e-15
SEPT10	-0.724323	8.82126e-12	4.97233e-11	-0.783701	4.12863e-08	1.81485e-07	-0.529505	9.0962e-06	5.91715e-05	-0.569891	1.47599e-06	4.28075e-06
REEP6	-1.26939	9.84085e-06	2.55351e-05	-3.43012	7.24894e-19	1.40198e-17	-1.46724	5.49708e-06	3.83132e-05	-1.69962	1.11629e-07	3.70757e-07
ANPEP	-2.75314	3.10057e-10	1.46431e-09	-6.85323	2.64352e-31	3.30843e-29	-2.17251	9.9844e-06	6.43675e-05	-2.5589	1.56558e-07	5.095e-07
LOC339290	-0.58669	3.49452e-06	9.66281e-06	-1.33241	5.19416e-15	5.86713e-14	-0.632319	8.69695e-06	5.67883e-05	-1.29088	5.68042e-20	6.94314e-19
STUB1	-0.647426	2.13049e-10	1.02523e-09	-0.593244	1.53399e-05	4.58684e-05	-0.586731	3.05706e-07	2.98634e-06	-0.511573	6.79115e-06	1.81986e-05
KRT2	-3.15315	2.54503e-10	1.21222e-09	-3.01494	7.93586e-06	2.48884e-05	-3.17505	1.66991e-08	2.23056e-07	-2.39236	1.68862e-05	4.27565e-05
CEBPD	-1.38854	8.32622e-18	9.43179e-17	-1.47021	1.37525e-11	9.70658e-11	-0.79987	1.06268e-05	6.78753e-05	-1.21078	1.82197e-11	9.07096e-11
C17orf106	-0.751684	7.86364e-11	3.97114e-10	-0.658	2.34912e-05	6.8245e-05	-0.802654	6.62155e-10	1.25121e-08	-0.654481	3.82077e-07	1.18632e-06
SH3GLB2	-0.748084	8.38277e-12	4.74529e-11	-0.814924	3.23039e-08	1.44576e-07	-0.74975	1.12874e-09	2.0056e-08	-0.511042	2.85526e-05	7.01867e-05
C10orf57	-0.55013	6.44892e-06	1.72041e-05	-0.726026	9.75989e-06	3.00737e-05	-0.703381	2.89977e-07	2.85042e-06	-0.608057	7.79503e-06	2.07216e-05
BMP6	-1.34509	8.86696e-15	7.05395e-14	-1.39233	2.54945e-09	1.32946e-08	-0.855152	1.15976e-05	7.32097e-05	-1.90477	7.65516e-23	1.21407e-21
AGAP11	-2.00671	8.37083e-16	7.54948e-15	-3.25405	8.57331e-22	2.46638e-20	-1.22863	1.17007e-05	7.36681e-05	-1.62505	5.11242e-09	1.97135e-08
CAMK2A	-3.3165	4.40694e-29	1.75779e-27	-4.91041	3.93023e-33	6.52683e-31	-1.45821	1.17181e-05	7.37087e-05	-3.59381	2.19386e-27	5.69927e-26
DSTN	-1.56668	2.69816e-28	9.85201e-27	-1.79226	6.91889e-21	1.74958e-19	-0.699744	1.17278e-05	7.37087e-05	-1.87334	2.85138e-32	1.33821e-30
SNX31	-3.32413	1.08315e-12	6.76565e-12	-5.07028	2.71626e-15	3.18267e-14	-2.30091	1.17264e-05	7.37087e-05	-5.55055	7.51727e-26	1.6645e-24
ADRB2	-2.61286	4.45195e-28	1.57884e-26	-2.99138	1.24351e-20	3.06809e-19	-1.17031	1.19511e-05	7.48938e-05	-3.06227	9.41103e-31	3.54886e-29
C9orf7	-0.685948	3.04333e-06	8.49271e-06	-0.837801	2.28412e-05	6.64909e-05	-1.14538	4.15305e-12	1.3382e-10	-1.12181	7.69678e-12	3.9922e-11
NDUFB10	-0.724117	2.56459e-11	1.37599e-10	-0.736074	4.74153e-07	1.78723e-06	-0.755361	6.08608e-10	1.15635e-08	-0.505407	2.99291e-05	7.34137e-05
HDAC5	-0.82645	6.40043e-12	3.67737e-11	-1.58525	1.29077e-22	4.20472e-21	-0.591688	1.21322e-05	7.59458e-05	-1.51612	1.33065e-29	4.3858e-28
ALDH3A1	-3.06142	2.11404e-17	2.25519e-16	-2.03953	2.66244e-05	7.66128e-05	-2.79882	5.13692e-12	1.62788e-10	-3.79241	4.24753e-21	5.83141e-20
SCGB2A1	-2.46015	2.41412e-05	5.96144e-05	-6.94445	2.19784e-18	3.95818e-17	-3.0926	2.36079e-06	1.81375e-05	-4.6022	1.49374e-12	8.39246e-12
FGFBP2	-1.7341	3.11457e-10	1.47012e-09	-1.67032	7.33372e-06	2.30964e-05	-1.40328	6.07968e-06	4.17836e-05	-1.40436	4.8916e-06	1.3317e-05
MGC29506	-2.92427	1.4344e-18	1.76073e-17	-1.8773	2.73695e-05	7.85476e-05	-2.21263	3.24031e-09	5.19623e-08	-2.92385	3.17665e-15	2.39141e-14
LOC100130093	-0.76154	1.15317e-06	3.4303e-06	-1.07152	3.86188e-07	1.47465e-06	-0.771817	1.17475e-05	7.38051e-05	-1.15008	4.64414e-11	2.2084e-10
RAB38	-1.54776	4.09802e-11	2.1454e-10	-1.40046	9.23526e-06	2.85898e-05	-1.17916	7.74576e-06	5.14725e-05	-1.78288	9.45491e-12	4.84845e-11
PDILT	-3.6543	5.67948e-06	1.52433e-05	-7.56693	1.05031e-11	7.52329e-11	-4.0009	1.01118e-05	6.50673e-05	-5.0624	1.84831e-08	6.67969e-08
ZNF395	-0.77545	3.80655e-14	2.80473e-13	-0.815911	3.32493e-09	1.69896e-08	-0.502174	1.30624e-05	8.09182e-05	-0.661479	7.12455e-09	2.69961e-08
FBXO27	-1.23175	4.95693e-06	1.34334e-05	-3.58399	8.91993e-23	2.9972e-21	-1.33584	1.06255e-05	6.78753e-05	-2.99604	2.63805e-23	4.37673e-22
PDE6A	-1.24044	1.37254e-05	3.49375e-05	-2.59522	2.80366e-11	1.90338e-10	-1.44358	7.1107e-06	4.76743e-05	-2.37614	1.09372e-13	6.9832e-13
ATL2	-0.561321	1.10111e-07	3.76355e-07	-0.834543	4.53468e-09	2.27339e-08	-0.517425	1.34233e-05	8.28868e-05	-0.766538	8.00596e-11	3.70799e-10
CHMP6	-0.643748	9.68208e-11	4.82595e-10	-0.560314	2.85216e-05	8.15558e-05	-0.584413	1.7364e-07	1.81754e-06	-0.765337	5.24158e-12	2.77266e-11
ADRA1D	-1.65747	3.80129e-06	1.04658e-05	-4.26324	1.47881e-18	2.73453e-17	-1.7675	1.17043e-05	7.36681e-05	-4.49277	3.91348e-29	1.22224e-27
CCDC107	-1.18151	3.56192e-18	4.18489e-17	-1.66825	8.15915e-20	1.7997e-18	-0.664594	1.36785e-05	8.43718e-05	-1.36626	2.04618e-19	2.36861e-18
RFX2	-1.32656	1.1846e-12	7.36736e-12	-1.56091	5.28971e-10	3.03114e-09	-0.912441	1.37302e-05	8.46e-05	-1.94387	1.00886e-20	1.32401e-19
EPB41L3	-1.8051	1.7896e-18	2.16885e-17	-1.73218	4.08767e-10	2.39154e-09	-1.00613	1.37396e-05	8.46281e-05	-1.92446	5.19707e-17	4.62912e-16
ANKRD43	-1.1284	3.52032e-05	8.4963e-05	-4.20946	2.68959e-30	3.01635e-28	-2.01981	4.54376e-11	1.13568e-09	-2.20781	3.99029e-13	2.39709e-12
BCKDHA	-0.94134	1.30374e-17	1.42964e-16	-0.618946	3.00239e-05	8.54553e-05	-0.873811	1.74509e-12	6.16349e-11	-0.808853	4.63922e-11	2.20666e-10
NR0B2	-1.63801	5.1853e-06	1.39886e-05	-3.38832	2.57066e-12	2.00442e-11	-1.76963	1.19232e-05	7.4746e-05	-2.34507	4.94202e-09	1.90862e-08
IL11RA	-1.69879	4.04266e-29	1.62374e-27	-2.06057	8.60386e-24	3.4239e-22	-0.739138	1.44815e-05	8.87546e-05	-1.95149	9.87862e-31	3.71707e-29
RGS2	-2.1635	1.82345e-26	5.23136e-25	-2.43308	5.96166e-19	1.16475e-17	-0.989217	1.49276e-05	9.1262e-05	-2.26644	1.54526e-23	2.6242e-22
KLHL15	-0.756298	3.03476e-09	1.26725e-08	-0.948807	3.30386e-08	1.47635e-07	-0.62037	1.51716e-05	9.25572e-05	-0.93517	4.90787e-11	2.32484e-10
EMILIN3	-2.19305	4.93382e-19	6.42141e-18	-3.28637	6.90891e-23	2.34428e-21	-1.19574	1.53464e-05	9.35903e-05	-3.88744	4.54229e-45	1.40089e-42
NEU4	-1.91278	4.48075e-06	1.22139e-05	-4.84856	9.46736e-18	1.56619e-16	-2.10628	7.05688e-06	4.73686e-05	-2.02531	1.33286e-05	3.42709e-05
SSTR1	-1.31933	2.62628e-05	6.44937e-05	-3.29034	7.00543e-15	7.71625e-14	-2.02271	9.92492e-09	1.41081e-07	-1.53477	1.16349e-05	3.01903e-05
RNF122	-1.66083	2.79663e-30	1.28459e-28	-0.904344	3.73231e-06	1.23064e-05	-0.710761	1.33845e-05	8.26766e-05	-1.40192	4.97579e-18	4.99342e-17
GSTA4	-0.75281	3.40529e-05	8.23016e-05	-1.56958	1.39955e-10	8.70736e-10	-0.976263	1.75208e-06	1.39641e-05	-2.10327	3.1558e-25	6.5196e-24
CLUL1	-1.36484	4.02784e-05	9.65239e-05	-3.73141	1.68106e-15	2.01203e-14	-2.2735	1.61128e-09	2.77729e-08	-2.58006	4.99127e-12	2.6443e-11
TICAM1	-0.895468	1.34167e-11	7.41027e-11	-1.04461	4.59287e-09	2.30004e-08	-0.93513	3.32862e-10	6.81145e-09	-0.605678	4.09323e-05	9.85421e-05
SYTL1	-1.38454	2.24618e-11	1.21268e-10	-1.24588	7.77796e-06	2.44198e-05	-1.0197	1.1765e-05	7.3808e-05	-1.13566	8.68612e-07	2.59502e-06
PDK4	-3.06415	6.5863e-27	1.99565e-25	-4.07341	2.79896e-26	1.69024e-24	-1.38053	1.67568e-05	0.00010112	-4.22775	2.80594e-40	3.93995e-38
SURF1	-0.568781	3.04325e-09	1.27049e-08	-0.533224	3.63325e-05	0.000101933	-0.708865	4.973e-11	1.23226e-09	-0.76286	1.00226e-12	5.75084e-12
GBP6	-5.43984	1.06411e-20	1.67991e-19	-8.0424	1.32725e-24	6.22907e-23	-2.81928	1.70109e-05	0.000102332	-8.89527	1.56193e-42	2.75266e-40
UGT2B7	-2.0324	1.81304e-06	5.23017e-06	-2.74853	1.64164e-06	5.71514e-06	-2.0724	1.49982e-05	9.15964e-05	-3.16238	2.79594e-11	1.36708e-10
RIOK3	-0.559547	4.17761e-05	9.98361e-05	-1.54736	3.88743e-17	5.83824e-16	-0.979168	1.79998e-10	3.90057e-09	-0.73871	1.23456e-06	3.61207e-06
RHOB	-2.12836	1.30524e-32	7.43987e-31	-2.33997	2.66545e-22	8.23523e-21	-0.864667	1.72904e-05	0.000103725	-2.18791	5.93315e-28	1.64299e-26
PTGS1	-2.21894	6.2639e-35	4.58406e-33	-2.22564	4.10842e-20	9.45038e-19	-0.869102	1.74094e-05	0.000104257	-2.65948	4.67108e-40	6.3523e-38
P2RY14	-2.58343	1.30979e-28	4.97174e-27	-2.09502	2.36121e-11	1.61763e-10	-1.12282	1.78387e-05	0.000106496	-3.03922	1.31917e-31	5.59788e-30
FAM150B	-1.77771	1.31472e-09	5.75579e-09	-2.84493	1.63604e-12	1.30937e-11	-1.41557	1.79061e-05	0.000106824	-3.24872	1.0551e-22	1.64613e-21
TMEM219	-0.598303	1.19705e-09	5.26062e-09	-0.546624	3.6721e-05	0.000102923	-0.570712	2.48157e-07	2.49326e-06	-0.551923	4.91836e-07	1.50745e-06
LOC728606	-3.47697	8.2736e-13	5.23802e-12	-2.69645	3.81481e-05	0.000106645	-3.05756	2.23801e-08	2.88884e-07	-4.90716	2.03156e-19	2.35325e-18
SLC16A6	-1.77131	4.20382e-12	2.46785e-11	-1.65277	1.6013e-06	5.58369e-06	-1.23647	1.69078e-05	0.000101854	-2.2932	9.31494e-16	7.3696e-15
SLC9A4	-2.50168	4.7703e-07	1.4966e-06	-2.78371	3.15574e-05	8.94661e-05	-2.64431	2.20225e-06	1.7079e-05	-4.10152	1.35927e-13	8.57725e-13
BLVRB	-1.19225	3.85534e-14	2.83705e-13	-0.872893	3.8711e-05	0.000108097	-1.37628	7.97475e-15	4.31761e-13	-1.04884	2.40998e-09	9.60744e-09
CHADL	-1.60863	7.21968e-15	5.79958e-14	-3.84548	4.30503e-42	2.4784e-39	-0.996209	1.82129e-05	0.000108393	-1.50273	7.25063e-11	3.37354e-10
VIT	-4.19152	1.04961e-31	5.61234e-30	-4.83838	2.51128e-23	9.07372e-22	-1.71946	1.86601e-05	0.000110635	-4.45203	8.92615e-29	2.67181e-27
FBP1	-1.7983	8.83837e-15	7.03444e-14	-1.2825	3.97961e-05	0.000110822	-2.24079	8.33925e-18	7.20136e-16	-2.16451	5.82632e-17	5.14851e-16
FAM161B	-1.33009	8.1467e-18	9.24453e-17	-1.9844	2.5787e-21	6.90492e-20	-0.744253	1.87289e-05	0.000111004	-1.22225	1.41332e-12	7.96654e-12
MRPL33	-0.650222	7.48431e-11	3.794e-10	-0.551226	4.12172e-05	0.000114484	-0.64027	1.18561e-08	1.65134e-07	-0.71591	1.29687e-10	5.885e-10
NDRG1	-0.95973	4.94703e-10	2.27174e-09	-2.067	2.45435e-23	8.92402e-22	-0.786671	5.74595e-06	3.98228e-05	-0.717333	3.06232e-05	7.50309e-05
CRAT	-0.86091	1.12104e-07	3.82867e-07	-2.67029	2.44973e-34	4.75385e-32	-0.783819	1.73232e-05	0.000103885	-0.831305	4.35558e-06	1.19348e-05
PHF1	-0.94765	1.59247e-19	2.20028e-18	-1.15503	2.81669e-16	3.78871e-15	-0.502798	1.99311e-05	0.000117645	-1.19698	1.3871e-24	2.64422e-23
ARL6IP4	-0.649715	1.16797e-10	5.77332e-10	-0.555673	4.23938e-05	0.000117544	-0.636661	1.95365e-08	2.56589e-07	-0.703133	4.04715e-10	1.73102e-09
CADM4	-0.894545	7.46887e-06	1.97421e-05	-1.14627	2.01234e-05	5.91374e-05	-1.01782	5.80786e-06	4.02195e-05	-1.22395	3.90278e-08	1.36007e-07
UQCR10	-0.935813	9.43237e-14	6.61146e-13	-0.692904	4.1812e-05	0.000116062	-1.02449	4.08115e-13	1.65071e-11	-0.678979	1.26225e-06	3.68933e-06
C22orf13	-0.542164	1.05254e-08	4.10442e-08	-0.52117	4.38204e-05	0.000121189	-0.64575	1.34496e-09	2.35825e-08	-0.552084	1.74805e-07	5.65262e-07
U2AF1L4	-0.985439	3.39276e-16	3.16908e-15	-0.753135	3.63444e-06	1.19974e-05	-0.581391	1.85444e-05	0.000110138	-1.14635	1.7851e-17	1.68564e-16
SIK1	-1.32637	2.93041e-11	1.56449e-10	-1.43295	9.44326e-08	3.94234e-07	-0.953956	2.09717e-05	0.000122737	-1.51068	1.11527e-11	5.68027e-11
CMTM5	-5.26373	2.67017e-33	1.65292e-31	-5.61302	6.46828e-20	1.44147e-18	-2.07646	2.10905e-05	0.00012335	-5.7631	4.91674e-31	1.91255e-29
PCSK2	-2.49385	1.53287e-06	4.47653e-06	-3.41674	1.01973e-06	3.65618e-06	-2.49025	1.96699e-05	0.000116262	-5.77655	2.44135e-23	4.0778e-22
ADHFE1	-3.0339	6.5578e-31	3.25459e-29	-3.53098	2.85592e-23	1.02546e-21	-1.25331	2.13217e-05	0.000124492	-3.70583	1.50977e-36	1.19611e-34
FOXF2	-2.07062	1.46146e-20	2.26986e-19	-3.0618	1.88206e-24	8.59921e-23	-1.06281	2.19447e-05	0.000127569	-2.92162	6.49116e-32	2.85992e-30
AGXT2L1	-2.71197	3.70856e-05	8.92318e-05	-6.92444	5.92859e-14	5.81116e-13	-3.36427	5.52667e-06	3.84553e-05	-5.93603	1.12643e-15	8.88335e-15
NR4A1	-1.51427	4.32426e-10	2.00602e-09	-2.03854	4.31076e-10	2.51609e-09	-1.15664	2.22733e-05	0.000129218	-1.56898	6.69002e-09	2.54501e-08
CBX7	-2.28125	2.98136e-42	4.81225e-40	-2.35186	1.81125e-25	9.80632e-24	-0.797347	2.28423e-05	0.00013212	-2.42419	1.65396e-38	1.6705e-36
FAM110C	-1.4011	2.8507e-07	9.23377e-07	-1.97233	8.24165e-08	3.47598e-07	-1.40849	4.46527e-06	3.19469e-05	-1.24829	4.12749e-05	9.92979e-05
RAB1B	-0.629751	1.65661e-11	9.07433e-11	-0.511543	4.83628e-05	0.000132625	-0.665414	2.47669e-10	5.2101e-09	-0.685721	4.90614e-11	2.32466e-10
SBDS	-0.606775	1.58118e-07	5.2944e-07	-1.06302	8.92147e-12	6.42815e-11	-0.550949	2.29212e-05	0.000132487	-0.768166	2.66545e-09	1.05803e-08
LTB4R	-1.23726	3.16335e-10	1.4903e-09	-1.09261	3.69307e-05	0.00010346	-1.01446	4.49218e-06	3.20953e-05	-1.88886	7.52546e-18	7.39739e-17
CHKB	-0.793003	1.15637e-10	5.71929e-10	-0.672269	4.93584e-05	0.000135184	-0.746289	6.90774e-08	7.96952e-07	-0.76101	2.91967e-08	1.0331e-07
SH3BGR	-3.05959	5.266e-39	6.02312e-37	-3.17683	9.77298e-24	3.83612e-22	-1.11181	2.38436e-05	0.000137222	-3.33188	3.61862e-37	3.01918e-35
CYP4F12	-1.57271	1.04603e-07	3.58738e-07	-1.64172	3.7262e-05	0.000104302	-1.52433	4.54284e-06	3.23811e-05	-1.75402	1.04942e-07	3.49894e-07
F11	-2.60939	1.08806e-05	2.80602e-05	-6.14006	7.36533e-14	7.13842e-13	-2.86002	1.8385e-05	0.000109341	-5.2751	2.43486e-15	1.85744e-14
AKR1B10	-1.98248	6.89913e-06	1.83428e-05	-2.43689	4.0198e-05	0.000111815	-2.43661	8.83138e-07	7.70337e-06	-2.93389	2.42309e-09	9.656e-09
HOPX	-2.4443	9.36441e-18	1.05021e-16	-3.25467	2.12281e-17	3.33301e-16	-1.35256	2.40185e-05	0.00013809	-2.93356	2.61889e-20	3.2943e-19
TMEM150B	-1.26628	8.43382e-06	2.20966e-05	-2.00779	1.57839e-07	6.36627e-07	-1.37075	1.80415e-05	0.000107558	-1.46902	3.61686e-06	9.99627e-06
FAM104B	-0.55532	1.54878e-06	4.5184e-06	-0.711193	4.87737e-06	1.5782e-05	-0.55397	2.01886e-05	0.000119002	-0.642734	6.134e-07	1.86416e-06
PLCXD1	-0.924928	8.51144e-07	2.58214e-06	-1.6619	5.04425e-11	3.31378e-10	-1.20467	1.17686e-08	1.64313e-07	-0.841106	5.96595e-05	0.000140589
KRT15	-4.4973	4.26678e-23	8.91072e-22	-5.73938	6.50429e-21	1.64957e-19	-2.15296	2.50192e-05	0.000143366	-6.05762	6.40063e-33	3.25133e-31
GFRA2	-3.19352	1.40402e-32	7.92448e-31	-3.17763	2.17698e-18	3.9247e-17	-1.27187	2.50512e-05	0.000143502	-3.8516	1.44176e-37	1.29019e-35
NDUFA13	-0.721636	2.09639e-10	1.00939e-09	-0.618626	5.19542e-05	0.000141888	-0.72205	1.55867e-08	2.10805e-07	-0.637783	4.77461e-07	1.46547e-06
KLF8	-2.45519	2.65711e-29	1.08489e-27	-3.03773	6.48844e-25	3.22017e-23	-1.03433	2.53198e-05	0.000144849	-2.96526	5.06556e-34	2.92599e-32
S100A9	-3.9077	5.12938e-17	5.22036e-16	-6.96404	1.27313e-28	1.13341e-26	-2.20682	2.53838e-05	0.000145119	-4.97402	1.09257e-21	1.57511e-20
GLRX	-1.27482	1.1133e-13	7.74006e-13	-0.933145	5.38028e-05	0.000146612	-1.09992	1.20216e-08	1.6717e-07	-1.44011	5.40466e-14	3.55731e-13
ACO1	-0.707341	4.35859e-09	1.78806e-08	-0.909791	2.04146e-08	9.39966e-08	-0.739365	4.83058e-08	5.76166e-07	-0.537464	6.35675e-05	0.000149067
ACADL	-1.55229	4.17191e-05	9.97273e-05	-4.41107	1.08265e-16	1.5415e-15	-1.90796	7.90685e-06	5.23216e-05	-2.54551	1.94837e-09	7.8439e-09
EHD3	-2.29007	3.97614e-33	2.40112e-31	-2.62851	1.66517e-24	7.68961e-23	-0.90074	2.72359e-05	0.000153974	-2.87599	1.64128e-41	2.62468e-39
COX7B	-0.710451	5.72603e-08	2.0286e-07	-0.769253	1.26849e-05	3.84284e-05	-0.802538	4.95346e-08	5.88385e-07	-0.593391	4.81923e-05	0.000114931
FAM107A	-2.82023	2.17967e-34	1.52006e-32	-2.1008	1.32687e-11	9.38426e-11	-1.08738	2.73409e-05	0.00015451	-3.6188	6.72255e-45	1.90336e-42
FAM46A	-0.901599	2.1977e-08	8.18556e-08	-0.995367	4.45011e-06	1.45015e-05	-0.78004	1.66121e-05	0.000100372	-0.776421	1.55686e-05	3.95768e-05
LIPF	-3.49481	8.26871e-06	2.16936e-05	-5.3525	3.92813e-07	1.49862e-06	-3.7336	2.27152e-05	0.000131473	-6.21541	1.17193e-12	6.67338e-12
FETUB	-4.08259	7.90701e-06	2.0811e-05	-9.55983	8.40525e-14	8.10085e-13	-4.35325	2.32188e-05	0.000134028	-7.90262	2.42522e-14	1.65427e-13
NAP1L5	-1.70915	8.7496e-24	1.96252e-22	-2.39474	1.85934e-25	1.00073e-23	-0.800356	2.8024e-05	0.000158016	-2.08901	3.46242e-28	9.80319e-27
PBLD	-1.33418	2.92852e-08	1.07408e-07	-1.30334	5.71158e-05	0.000155004	-1.36784	4.2587e-07	4.02805e-06	-1.8856	2.11424e-12	1.16773e-11
C1orf161	-4.17871	2.98955e-19	3.99015e-18	-5.9533	5.30474e-21	1.3533e-19	-2.19201	2.83496e-05	0.000159575	-5.60365	5.97733e-27	1.49183e-25
VAMP2	-1.16898	1.97606e-24	4.72695e-23	-1.05599	7.65764e-12	5.56863e-11	-0.539067	2.86267e-05	0.000160889	-1.27706	1.67302e-23	2.83282e-22
RPRM	-3.12383	3.71724e-17	3.8582e-16	-5.82326	7.2185e-30	7.74352e-28	-1.74354	2.89008e-05	0.000162218	-5.0011	3.29103e-33	1.72764e-31
MST1	-1.51828	1.03936e-07	3.5666e-07	-3.29	1.30446e-17	2.11543e-16	-2.45031	2.3262e-14	1.18513e-12	-1.26533	7.03827e-05	0.000164179
TPCN2	-0.553703	3.22004e-05	7.81526e-05	-1.39557	7.35381e-15	8.08451e-14	-0.649876	1.42642e-05	8.7578e-05	-0.94212	2.27206e-10	1.00255e-09
SNTA1	-1.12986	2.55046e-09	1.07568e-08	-2.94328	1.15276e-30	1.34522e-28	-0.890168	2.97634e-05	0.000166411	-2.0639	1.74764e-22	2.66875e-21
MRPL54	-1.08605	1.03697e-22	2.07767e-21	-0.597295	6.12547e-05	0.000165224	-0.726236	5.4213e-09	8.24852e-08	-0.600788	1.13881e-06	3.34896e-06
AHNAK	-1.82798	5.82137e-28	2.01079e-26	-2.01803	2.46601e-19	5.08846e-18	-0.780454	3.14102e-05	0.000173985	-1.88272	4.38569e-24	7.92315e-23
SLC13A2	-3.08031	1.90794e-07	6.33328e-07	-8.0363	7.84577e-24	3.18954e-22	-2.76806	3.14295e-05	0.000174036	-4.68934	1.17853e-12	6.70657e-12
C3orf18	-1.93047	9.51578e-29	3.64406e-27	-2.48606	3.06838e-26	1.82738e-24	-0.811098	3.19497e-05	0.000176464	-2.35667	5.06485e-34	2.92599e-32
GPD1	-1.46278	2.93948e-05	7.17566e-05	-2.55872	5.68629e-08	2.45213e-07	-1.6895	1.76906e-05	0.000105685	-2.22967	1.13201e-08	4.20178e-08
GMPPB	-0.615346	7.44558e-07	2.27517e-06	-0.737932	1.03973e-05	3.19124e-05	-0.822429	4.03763e-09	6.35099e-08	-0.555806	6.1062e-05	0.000143561
DBP	-0.694869	2.47392e-06	6.9965e-06	-1.14654	7.84835e-09	3.80008e-08	-0.69116	3.0855e-05	0.00017157	-1.0832	4.6187e-11	2.19751e-10
SLC2A12	-0.896342	8.03838e-05	0.000184199	-2.59473	2.41238e-17	3.75015e-16	-1.36519	9.22654e-08	1.02807e-06	-2.30741	9.17877e-20	1.09783e-18
CPA4	-3.20827	8.61409e-10	3.85125e-09	-5.44418	1.48809e-14	1.56522e-13	-2.43643	3.43518e-05	0.000188226	-5.51223	4.42437e-21	6.06455e-20
ABCA4	-1.78621	1.55698e-07	5.22248e-07	-3.64629	1.41764e-14	1.4975e-13	-1.5875	3.49158e-05	0.000191074	-2.8857	4.64231e-14	3.079e-13
TMEM100	-3.95466	1.08508e-40	1.48733e-38	-3.95202	4.16705e-23	1.45687e-21	-1.37599	3.54368e-05	0.000193742	-4.6562	4.88448e-45	1.48e-42
FBXL15	-0.69295	5.07689e-09	2.06507e-08	-0.749694	2.64243e-06	8.91531e-06	-0.593461	8.5054e-06	5.57271e-05	-0.533415	5.47253e-05	0.000129669
ASB16	-1.68109	3.52177e-19	4.66088e-18	-1.69989	2.15721e-11	1.48435e-10	-0.872224	3.58948e-05	0.000195997	-2.11841	6.41206e-24	1.13234e-22
GSTA2	-2.08124	8.60112e-05	0.000196209	-4.34222	1.21026e-09	6.61889e-09	-4.51419	3.75679e-14	1.84853e-12	-7.15176	2.16152e-33	1.16298e-31
FLRT1	-2.83108	2.12648e-30	9.89933e-29	-2.9036	3.71245e-18	6.47e-17	-1.14634	3.61751e-05	0.00019734	-3.64776	1.11554e-39	1.38608e-37
ERRFI1	-1.03713	1.22907e-09	5.39584e-09	-1.06851	3.3091e-06	1.10139e-05	-0.795309	3.40328e-05	0.000186715	-1.16345	9.86673e-10	4.08555e-09
CALCOCO1	-1.32157	9.0477e-28	3.02249e-26	-1.27329	5.43086e-15	6.11051e-14	-0.561535	3.65881e-05	0.000199028	-1.48584	3.45387e-28	9.80319e-27
GALE	-0.680312	7.70601e-05	0.0001771	-1.39438	1.75645e-09	9.36574e-09	-1.21202	3.7426e-10	7.52484e-09	-0.848677	9.79126e-06	2.56725e-05
LYNX1	-2.91574	3.22544e-14	2.39907e-13	-5.36781	3.28361e-25	1.70304e-23	-1.77821	3.84212e-05	0.000207367	-2.4904	6.19077e-09	2.36341e-08
IKZF2	-1.65021	5.91241e-14	4.25472e-13	-1.17678	6.94306e-05	0.000184938	-1.14689	3.44291e-06	2.53355e-05	-1.86158	3.08131e-14	2.08206e-13
NEFM	-3.72945	1.69631e-26	4.89917e-25	-5.02354	9.89678e-26	5.53163e-24	-1.61684	3.92029e-05	0.000210795	-4.37779	5.80114e-29	1.77644e-27
HSD17B2	-2.06635	1.32868e-10	6.53405e-10	-2.91336	1.7232e-11	1.20394e-10	-2.42207	2.12279e-11	5.75552e-10	-1.40307	9.19878e-05	0.00021121
USH1G	-3.46339	2.14616e-10	1.03191e-09	-5.67927	1.88627e-14	1.9637e-13	-2.51913	3.98832e-05	0.000214253	-6.16207	8.17151e-24	1.427e-22
USE1	-0.534724	5.10719e-06	1.37952e-05	-0.819447	2.10874e-07	8.34941e-07	-0.543987	3.68876e-05	0.000200325	-0.792048	1.39265e-09	5.68214e-09
SUSD2	-2.17083	3.77676e-20	5.62799e-19	-1.25191	8.18084e-05	0.000215186	-1.60681	1.42048e-09	2.47298e-08	-2.20845	5.04021e-17	4.49636e-16
COL4A6	-3.47218	1.48915e-21	2.58484e-20	-4.02405	2.30071e-16	3.11651e-15	-1.67818	4.13684e-05	0.000221028	-5.03571	2.88715e-35	1.92525e-33
SPINK7	-4.57723	5.91971e-07	1.83389e-06	-8.521	5.60217e-12	4.15436e-11	-4.2247	4.13748e-05	0.000221028	-7.18757	2.10052e-12	1.16053e-11
RPL41	-0.969826	1.12698e-12	7.02169e-12	-0.721101	8.50784e-05	0.000222871	-0.8641	1.72022e-08	2.2942e-07	-0.795859	1.65698e-07	5.3722e-07
PFDN5	-0.725666	8.0912e-13	5.13007e-12	-0.541669	7.17777e-05	0.000190602	-0.519128	5.21813e-06	3.66649e-05	-0.794637	2.07461e-12	1.1469e-11
RAB17	-0.703294	9.09418e-05	0.000206693	-1.27654	1.32722e-07	5.41516e-07	-1.62125	1.05114e-15	6.67435e-14	-0.895723	7.86355e-06	2.08941e-05
KCNN2	-1.37576	2.70476e-08	9.96034e-08	-1.93537	7.49711e-09	3.64637e-08	-1.13866	4.31489e-05	0.0002293	-2.0065	4.04211e-13	2.42569e-12
SPAG8	-1.18315	2.78718e-10	1.32318e-09	-1.77103	4.91901e-12	3.67935e-11	-0.861982	4.40301e-05	0.000233623	-2.23155	5.06367e-26	1.13725e-24
PTN	-2.8116	5.73119e-35	4.23084e-33	-2.79554	8.50698e-20	1.87164e-18	-1.04586	4.4543e-05	0.000235765	-3.46614	2.6994e-42	4.66214e-40
NCRNA00086	-1.59366	8.49364e-10	3.79937e-09	-3.94813	1.82887e-28	1.59527e-26	-1.19256	4.45781e-05	0.000235879	-2.12617	2.32194e-13	1.43018e-12
NDUFA2	-0.682728	1.70411e-09	7.35241e-09	-0.615082	5.53878e-05	0.00015067	-0.733173	8.74347e-09	1.26473e-07	-0.523003	3.50848e-05	8.53329e-05
CCDC120	-0.561956	1.25796e-05	3.22155e-05	-0.956002	3.42338e-08	1.52699e-07	-0.804598	2.67802e-08	3.39092e-07	-0.561846	9.03532e-05	0.000207567
ISG20	-1.00596	3.68146e-07	1.17332e-06	-1.08627	4.52948e-05	0.000124926	-0.984328	9.62973e-06	6.23136e-05	-0.936059	2.21406e-05	5.52029e-05
D4S234E	-1.56228	1.81741e-07	6.04321e-07	-2.38764	3.24856e-09	1.66338e-08	-1.37164	4.62425e-05	0.000243492	-2.56034	1.8203e-14	1.25905e-13
ACSF2	-0.930242	1.86843e-07	6.20809e-07	-0.938383	9.40372e-05	0.000244301	-1.60464	1.30105e-15	8.17106e-14	-1.81457	8.00121e-20	9.61649e-19
RPLP1	-0.715989	1.5498e-08	5.89514e-08	-0.695237	4.50277e-05	0.000124269	-0.606095	2.0559e-05	0.000120733	-0.697632	7.77073e-07	2.33551e-06
FADS6	-2.27686	0.000110685	0.000248621	-9.43728	2.02368e-28	1.75633e-26	-4.37135	4.36291e-11	1.09523e-09	-5.99632	9.77394e-20	1.16337e-18
C7orf41	-1.37102	2.20225e-15	1.9008e-14	-2.72627	1.21756e-31	1.61758e-29	-0.790656	4.75249e-05	0.000249292	-1.78902	1.76051e-20	2.2573e-19
FKBP5	-1.917	2.30137e-27	7.36053e-26	-1.29578	5.27706e-08	2.28823e-07	-0.808523	4.79075e-05	0.000250883	-1.939	8.57429e-23	1.34869e-21
ARRB1	-1.06713	4.9338e-15	4.05577e-14	-1.44257	3.85924e-15	4.41995e-14	-0.622799	4.82276e-05	0.000252482	-0.998357	5.14385e-11	2.4293e-10
SERTAD1	-1.24613	1.19204e-19	1.66433e-18	-0.720579	9.76352e-05	0.000252964	-1.16691	4.24539e-14	2.07711e-12	-1.259	2.11337e-16	1.77098e-15
MVK	-0.656923	7.32572e-07	2.24092e-06	-0.695965	9.7178e-05	0.000251855	-0.991732	2.96844e-11	7.76786e-10	-0.771023	1.8703e-07	6.02424e-07
PGC	-2.28801	7.61052e-05	0.000175138	-5.14361	3.90918e-11	2.60376e-10	-2.83648	1.28464e-05	7.96948e-05	-4.15912	1.13296e-10	5.16973e-10
TMPRSS15	-5.43527	6.10342e-12	3.5196e-11	-6.35061	2.40296e-09	1.25762e-08	-3.60445	4.9763e-05	0.000259654	-5.47176	5.39558e-10	2.28232e-09
ASPA	-3.13548	4.89029e-28	1.72017e-26	-2.10685	4.40666e-08	1.9297e-07	-1.30079	5.00303e-05	0.000260892	-3.19727	1.28836e-23	2.20967e-22
TM7SF2	-0.78635	7.02549e-05	0.000162389	-1.09996	3.62011e-05	0.000101597	-1.3746	6.41053e-10	1.21533e-08	-1.44472	5.84365e-11	2.74255e-10
PLEKHN1	-1.23577	4.9878e-06	1.35065e-05	-1.52486	2.87817e-05	8.22041e-05	-1.39491	4.59409e-06	3.26973e-05	-1.21422	5.77866e-05	0.000136436
FNDC4	-1.26858	4.35796e-10	2.02003e-09	-2.7636	7.90716e-24	3.20574e-22	-0.925551	5.13045e-05	0.00026633	-1.82436	8.76602e-16	6.94804e-15
ABCC13	-2.61142	2.11709e-07	6.9898e-07	-6.20936	1.60706e-18	2.94331e-17	-2.29955	4.88596e-05	0.000255481	-2.58825	4.06494e-06	1.11721e-05
CDH8	-1.57181	5.44768e-06	1.46484e-05	-1.83958	8.94503e-05	0.000233157	-1.83483	2.66847e-06	2.01871e-05	-2.73113	2.40001e-12	1.31882e-11
EFS	-2.40995	2.84582e-30	1.30372e-28	-3.10819	7.91062e-28	6.38431e-26	-0.958961	5.17732e-05	0.000268279	-3.03865	3.63033e-38	3.4833e-36
TUBG2	-1.04986	6.87928e-15	5.54161e-14	-1.51815	6.609e-17	9.61618e-16	-0.61265	5.30108e-05	0.000273707	-1.95984	9.42814e-39	9.98978e-37
BGLAP	-1.01355	1.51673e-08	5.78265e-08	-1.26329	1.78489e-07	7.14742e-07	-0.814432	5.28559e-05	0.00027307	-1.45165	4.01377e-13	2.40951e-12
CYP2C18	-2.28478	3.83169e-12	2.25706e-11	-1.71498	0.00010809	0.000277926	-2.19349	3.0485e-09	4.94373e-08	-2.43382	3.33147e-11	1.6153e-10
GADD45G	-1.10183	3.94383e-07	1.25186e-06	-1.60458	4.19436e-08	1.84047e-07	-0.986442	5.38695e-05	0.000277642	-1.90605	3.76887e-15	2.81419e-14
SLC36A1	-0.806856	8.32254e-09	3.28996e-08	-0.837423	8.90395e-06	2.76384e-05	-0.639684	4.84276e-05	0.000253452	-0.978754	3.69452e-10	1.58939e-09
PP14571	-1.66775	0.000126499	0.00028118	-4.55941	4.74055e-14	4.68387e-13	-2.7822	1.51261e-08	2.0538e-07	-4.12272	4.38169e-17	3.92308e-16
PGA4	-4.40204	4.20465e-07	1.32831e-06	-8.85279	4.06659e-14	4.04574e-13	-3.94635	5.47278e-05	0.000281646	-6.51012	1.96554e-11	9.74364e-11
DGKG	-2.26735	1.56363e-17	1.68996e-16	-3.15536	1.40215e-18	2.60392e-17	-1.20556	5.55897e-05	0.000285571	-3.49905	4.88208e-32	2.21064e-30
FAM174A	-0.776733	5.54321e-10	2.53047e-09	-1.43474	1.96681e-17	3.10501e-16	-0.622931	9.66957e-06	6.25245e-05	-0.543558	9.89531e-05	0.000226236
PGAM4	-1.12962	9.97595e-21	1.58651e-19	-0.801342	8.69287e-07	3.1455e-06	-0.65066	1.71994e-06	1.37333e-05	-0.518391	0.000120657	0.000272366
GNG12	-0.782225	7.1972e-12	4.11462e-11	-1.33751	3.17018e-18	5.56425e-17	-0.516663	5.65831e-05	0.000290034	-0.869373	8.51947e-12	4.39617e-11
ACACB	-1.95176	8.86112e-27	2.65235e-25	-2.61171	1.85383e-26	1.15171e-24	-0.821778	6.01371e-05	0.000306109	-2.55539	2.96115e-36	2.25296e-34
GRPEL2	-0.959153	6.01737e-14	4.32305e-13	-1.19138	4.35645e-12	3.28274e-11	-1.15411	9.49008e-16	6.09305e-14	-0.54338	0.000136746	0.000306502
GSTM5	-3.14865	8.50145e-36	6.73525e-34	-3.5027	7.5363e-25	3.70825e-23	-1.13622	6.05492e-05	0.000307753	-3.83386	3.26873e-42	5.53473e-40
SULT2B1	-2.15553	2.66976e-09	1.12267e-08	-2.05643	2.47368e-05	7.16347e-05	-1.66185	4.48936e-05	0.000237403	-2.37819	3.95224e-09	1.54049e-08
DGKD	-0.623404	2.30479e-06	6.54921e-06	-1.30953	1.69082e-13	1.55166e-12	-0.596509	5.79155e-05	0.00029611	-0.688768	2.86415e-06	8.03553e-06
SLC30A4	-1.19111	8.91921e-16	8.00643e-15	-1.96785	7.64604e-23	2.58671e-21	-0.666524	6.26659e-05	0.000316648	-1.35002	3.11043e-16	2.57404e-15
ACOX2	-2.04327	1.30588e-16	1.27207e-15	-3.47538	1.9029e-25	1.02065e-23	-1.11075	6.32102e-05	0.000319118	-2.1268	1.17045e-14	8.28814e-14
KAZ	-0.971832	6.80719e-09	2.72651e-08	-2.07141	4.95201e-20	1.11799e-18	-0.754179	6.32398e-05	0.000319174	-1.55077	1.13416e-16	9.77936e-16
C6orf142	-1.73246	1.93118e-05	4.8176e-05	-3.4198	9.08352e-10	5.06069e-09	-1.84834	5.25969e-05	0.000271895	-3.90925	1.75614e-17	1.6592e-16
SMPD1	-1.00945	5.05191e-19	6.56521e-18	-1.28343	3.98721e-17	5.97252e-16	-0.509133	6.38949e-05	0.000321635	-1.22765	2.58322e-22	3.89989e-21
SFN	-1.82058	4.02656e-11	2.11055e-10	-1.4683	7.61464e-05	0.000201243	-1.4365	3.58171e-06	2.62674e-05	-1.26335	3.98735e-05	9.62079e-05
MBOAT4	-1.22214	2.72546e-05	6.67774e-05	-1.67196	2.21513e-05	6.46351e-05	-1.35632	3.57738e-05	0.000195428	-2.48229	3.04491e-14	2.05907e-13
BCAR3	-0.787948	1.82529e-08	6.86811e-08	-1.2436	4.23595e-11	2.81381e-10	-0.628109	6.60018e-05	0.000330794	-1.08914	3.07896e-12	1.6696e-11
PADI1	-3.83871	2.63111e-10	1.25115e-09	-4.74612	6.57524e-09	3.21703e-08	-2.72067	6.78614e-05	0.000339032	-5.96958	1.30187e-18	1.39224e-17
CCDC146	-1.79531	3.50416e-20	5.23985e-19	-1.83855	2.63794e-12	2.0504e-11	-0.873565	6.80036e-05	0.000339448	-1.67773	1.26367e-14	8.9081e-14
PITPNM3	-2.66549	2.58309e-27	8.15586e-26	-2.36047	1.06914e-12	8.82235e-12	-1.10159	6.89052e-05	0.000343551	-2.33026	2.14462e-17	1.99891e-16
CAPN9	-2.24116	1.0432e-06	3.1231e-06	-5.67341	4.99979e-20	1.1273e-18	-2.05482	6.8245e-05	0.000340456	-3.12997	9.71862e-10	4.02615e-09
FAM131A	-0.769071	4.9211e-10	2.26043e-09	-0.751002	6.39834e-06	2.03173e-05	-0.555352	6.4397e-05	0.000323891	-1.12508	3.37683e-16	2.77588e-15
LY6H	-2.66914	3.12366e-18	3.69259e-17	-3.02831	3.21049e-13	2.84066e-12	-1.37067	6.917e-05	0.000344772	-2.75078	9.61203e-16	7.59768e-15
GNG3	-1.73334	3.00032e-16	2.81775e-15	-2.35469	9.55104e-16	1.18503e-14	-0.94806	6.92194e-05	0.000344919	-1.87116	3.35355e-15	2.51276e-14
SFRP5	-1.72896	6.68288e-05	0.000154989	-2.36994	4.93045e-05	0.000135058	-2.17259	8.35421e-06	5.48847e-05	-4.71452	2.12162e-22	3.21708e-21
AMPD1	-3.63887	4.93076e-17	5.03305e-16	-2.22729	0.000136927	0.000345994	-2.71719	2.54595e-08	3.23554e-07	-3.97114	2.47955e-16	2.06681e-15
MPZL3	-0.831497	2.27572e-05	5.63255e-05	-1.02329	0.000108889	0.000279896	-1.35755	8.01227e-10	1.47842e-08	-0.995513	5.44934e-06	1.47493e-05
MT1G	-1.77106	1.07075e-07	3.66884e-07	-4.59586	1.34547e-24	6.29744e-23	-1.57779	2.5415e-05	0.000145201	-1.45622	8.94004e-05	0.000205515
TUBB2A	-0.611874	0.000143891	0.000317225	-1.49131	5.93094e-12	4.37936e-11	-0.816993	6.34422e-06	4.32928e-05	-1.06041	3.49357e-09	1.3713e-08
NCRNA00087	-1.49574	6.38141e-13	4.1109e-12	-3.04941	1.18347e-26	7.45975e-25	-0.927575	7.28216e-05	0.000360683	-2.69837	6.3375e-31	2.43775e-29
LGALS7	-3.88957	1.54103e-12	9.4817e-12	-4.76826	1.22508e-10	7.6772e-10	-2.4515	7.36794e-05	0.000364305	-7.43511	1.11167e-33	6.1735e-32
C19orf70	-0.754564	1.71481e-09	7.39489e-09	-0.661947	8.67193e-05	0.000226894	-0.595954	2.32695e-05	0.000134186	-0.675385	1.34084e-06	3.90648e-06
MEI1	-2.26235	9.07458e-20	1.29526e-18	-1.27142	0.000145348	0.000365402	-1.78954	1.54569e-10	3.40072e-09	-2.53215	7.05765e-20	8.54189e-19
MSRA	-0.915381	5.85922e-08	2.07239e-07	-2.06529	1.1288e-19	2.43998e-18	-0.807381	2.09786e-05	0.000122737	-0.729473	0.000106598	0.00024253
C1orf210	-0.883216	1.12793e-06	3.35986e-06	-1.28963	1.29825e-07	5.31076e-07	-1.45113	1.14032e-12	4.22628e-11	-0.760899	0.000169797	0.000375626
CHRM4	-1.23224	0.000101975	0.00023018	-2.96008	7.66383e-12	5.57079e-11	-1.50044	2.64723e-05	0.000150198	-2.60066	2.43019e-13	1.4926e-12
CD36	-2.52889	1.51281e-25	3.93489e-24	-2.03352	4.3755e-10	2.55043e-09	-1.07555	7.73969e-05	0.000380832	-3.03019	3.20337e-29	1.00775e-27
CNTNAP3	-2.22234	1.3579e-13	9.34356e-13	-3.76275	2.02059e-20	4.87396e-19	-1.3337	7.80109e-05	0.000383223	-2.74386	2.69962e-16	2.24483e-15
MLLT11	-1.38227	1.74482e-08	6.58541e-08	-2.27386	5.90469e-12	4.36371e-11	-1.08905	7.84132e-05	0.00038441	-2.80473	1.22528e-24	2.34871e-23
CPEB2	-0.964445	2.97368e-16	2.79577e-15	-1.31701	1.15094e-16	1.63336e-15	-0.523563	7.90256e-05	0.000386972	-0.706258	7.97972e-08	2.69702e-07
NKIRAS1	-0.991728	1.17397e-16	1.14941e-15	-1.15248	9.16764e-13	7.64716e-12	-0.530871	7.95275e-05	0.00038888	-0.850213	1.88703e-10	8.42795e-10
KLF9	-1.98897	2.43109e-30	1.11966e-28	-2.34543	1.16567e-23	4.53429e-22	-0.770413	8.01181e-05	0.000391434	-2.25723	2.37732e-31	9.63818e-30
DGKB	-2.99141	4.47165e-14	3.2614e-13	-3.41899	1.69419e-10	1.04018e-09	-1.75704	8.04338e-05	0.000392421	-3.97212	3.12615e-19	3.57088e-18
THSD4	-2.14452	9.38611e-21	1.49546e-19	-3.12748	4.6228e-24	1.95209e-22	-1.0173	8.0724e-05	0.000393615	-2.3941	8.70038e-21	1.14969e-19
PDZD7	-1.06472	0.000181917	0.000394462	-2.90479	6.74152e-14	6.5559e-13	-2.69852	5.23937e-17	3.96882e-15	-2.72467	1.26368e-17	1.21453e-16
P2RX2	-2.5865	1.29493e-08	4.98102e-08	-4.67952	5.22902e-14	5.14003e-13	-2.01625	8.10408e-05	0.000394825	-5.79385	2.85426e-29	9.02856e-28
SLC27A6	-2.32234	4.09342e-08	1.47225e-07	-5.91818	3.35624e-23	1.19271e-21	-1.87635	8.11488e-05	0.000395233	-4.66094	1.2972e-22	2.00572e-21
MFSD7	-0.916457	2.20501e-06	6.28739e-06	-1.49487	1.00924e-08	4.81909e-08	-0.858467	8.0356e-05	0.000392274	-1.07439	6.52019e-07	1.97735e-06
TMEM108	-1.83916	3.69687e-18	4.3346e-17	-1.77086	5.58582e-10	3.19658e-09	-0.935862	8.38625e-05	0.00040628	-2.8139	1.46794e-32	7.12159e-31
KIAA1539	-0.791059	6.22622e-09	2.50718e-08	-0.878214	1.65453e-06	5.75886e-06	-0.602083	8.36609e-05	0.000405531	-0.927074	1.02558e-09	4.23649e-09
FAM117A	-1.47123	3.07809e-21	5.18145e-20	-1.41743	1.29613e-11	9.17064e-11	-0.686235	8.67035e-05	0.000418986	-2.07509	5.77682e-33	2.96058e-31
CAMK2G	-1.12167	1.87103e-16	1.78929e-15	-1.54427	3.90081e-17	5.84817e-16	-0.601202	8.7171e-05	0.000420657	-1.41005	1.76555e-20	2.26207e-19
KCNJ16	-2.86362	6.60798e-10	2.99073e-09	-2.34775	0.000169744	0.000421984	-3.56177	8.61692e-12	2.6018e-10	-4.7862	2.40764e-20	3.04856e-19
AQPEP	-1.79383	3.04092e-07	9.81493e-07	-3.78693	6.10536e-15	6.80733e-14	-1.54719	8.73402e-05	0.00042112	-2.49264	2.05838e-10	9.13419e-10
KANK1	-0.989003	4.41478e-11	2.30008e-10	-1.10168	4.96761e-08	2.16219e-07	-0.661664	8.80813e-05	0.00042422	-1.52344	9.04867e-20	1.08377e-18
RASA4P	-1.25447	6.05952e-14	4.3497e-13	-1.97656	1.79957e-18	3.27506e-17	-0.736226	8.89962e-05	0.000428149	-1.69913	8.09352e-20	9.71392e-19
FAHD2A	-0.62924	1.33496e-07	4.51903e-07	-0.602522	0.000175723	0.000435551	-0.738148	3.76698e-08	4.62071e-07	-0.72419	5.25004e-08	1.80804e-07
NPAS4	-4.00197	1.33695e-31	7.01836e-30	-4.64499	9.70844e-23	3.23072e-21	-1.49921	9.17788e-05	0.000439369	-4.39503	3.25252e-30	1.15585e-28
MAMDC2	-3.75763	6.53283e-27	1.98293e-25	-4.60917	1.41052e-22	4.52983e-21	-1.53818	9.17864e-05	0.000439369	-5.03411	4.92341e-38	4.62131e-36
SBSN	-5.30688	6.83095e-12	3.91172e-11	-9.24031	7.74093e-19	1.48384e-17	-3.40025	9.21727e-05	0.000440974	-10.2683	1.37545e-32	6.71057e-31
SULT1B1	-2.19688	1.44071e-09	6.2803e-09	-2.39708	9.41609e-07	3.38803e-06	-1.59637	9.19764e-05	0.000440156	-2.17417	7.92942e-08	2.68107e-07
LOC100128640	-0.859055	1.75783e-06	5.08024e-06	-1.1953	8.72215e-07	3.15411e-06	-0.791256	9.15873e-05	0.000438659	-1.27289	2.30109e-10	1.01486e-09
KPRP	-4.88687	1.63619e-05	4.11573e-05	-11.3177	4.16855e-13	3.62331e-12	-5.01363	8.42079e-05	0.000407839	-11.46	3.86281e-19	4.36614e-18
EPM2A	-2.12283	2.66827e-37	2.54606e-35	-2.19688	1.18216e-22	3.88159e-21	-0.729023	9.62648e-05	0.000457509	-2.34484	1.43098e-36	1.13892e-34
TRPV3	-1.42199	2.55722e-05	6.28783e-05	-2.08384	4.8193e-06	1.5622e-05	-1.50181	7.74422e-05	0.000380887	-2.67485	1.37301e-12	7.74941e-12
NDUFA4L2	-1.8569	1.31652e-14	1.02607e-13	-2.33438	6.3304e-13	5.39646e-12	-1.05553	9.80301e-05	0.00046462	-1.26853	2.37154e-06	6.72449e-06
SOSTDC1	-2.93283	1.73002e-11	9.43751e-11	-2.18842	0.000192311	0.000473675	-2.8482	6.22661e-09	9.32696e-08	-3.73223	1.66389e-14	1.15642e-13
BPIL1	-3.49059	0.000221672	0.000474116	-10.2025	1.17745e-14	1.25684e-13	-5.78477	5.52885e-08	6.50469e-07	-7.65466	5.16056e-13	3.06387e-12
MAST4	-1.65412	5.27659e-22	9.67432e-21	-1.10457	1.72299e-06	5.98387e-06	-0.74986	0.000100924	0.000475985	-2.09265	7.7296e-28	2.10564e-26
PLAC9	-2.82978	1.82368e-33	1.14119e-31	-3.05343	5.59504e-22	1.66034e-20	-1.02416	0.000103315	0.000486175	-3.89632	7.62887e-50	4.11745e-47
SGK1	-1.28217	1.51667e-13	1.03863e-12	-0.869086	0.000199921	0.000490877	-1.19235	1.00157e-09	1.79628e-08	-1.67722	4.6365e-18	4.67194e-17
CGNL1	-2.0413	4.08531e-17	4.20986e-16	-2.37517	3.65831e-13	3.2105e-12	-1.05732	0.000106644	0.000500011	-3.56047	1.7838e-39	2.12078e-37
C9orf9	-1.22722	1.43605e-13	9.84989e-13	-0.906618	4.98102e-05	0.000136335	-0.739203	7.46448e-05	0.000368445	-1.58843	9.90749e-18	9.62928e-17
CHMP2A	-0.523721	2.59193e-06	7.30743e-06	-0.557013	0.000203836	0.00049978	-0.699536	2.34138e-08	3.00654e-07	-0.743812	2.15256e-09	8.62573e-09
ANKRD53	-2.03705	2.6191e-19	3.52569e-18	-2.74298	7.38137e-19	1.42281e-17	-0.985852	0.000108892	0.00050898	-2.95502	3.82203e-31	1.50518e-29
RPTN	-3.27386	5.00634e-05	0.000118315	-8.82082	1.25413e-14	1.33293e-13	-3.57763	8.22815e-05	0.00039963	-5.19868	8.6761e-09	3.2575e-08
SGCG	-2.88779	1.24372e-12	7.72118e-12	-3.06338	3.06694e-08	1.37833e-07	-1.76583	0.000112135	0.000521737	-3.65265	1.31796e-15	1.02951e-14
KRT20	-2.06256	0.00016503	0.000360515	-5.25428	1.01041e-12	8.37366e-12	-2.57261	2.92015e-05	0.00016364	-3.45543	1.52566e-08	5.5743e-08
EIF4E3	-1.5096	2.27208e-24	5.39767e-23	-1.91622	7.85884e-22	2.27735e-20	-0.643182	0.000113047	0.000525414	-1.29831	4.00029e-15	2.97669e-14
FXYD1	-3.53643	9.61297e-36	7.54662e-34	-3.71383	2.49867e-22	7.77559e-21	-1.2284	0.000114665	0.000532503	-4.87208	2.1412e-53	1.54086e-50
ZNF750	-3.85781	7.48568e-15	6.00489e-14	-7.49942	4.54774e-29	4.1339e-27	-2.15084	0.000115106	0.000534122	-6.21103	3.35233e-29	1.04888e-27
SNRPN	-1.84061	2.08399e-22	3.98148e-21	-1.98982	5.34177e-15	6.02597e-14	-0.819246	0.000115585	0.000536054	-2.53005	3.61327e-33	1.89105e-31
C14orf19	-0.909489	1.93796e-07	6.42304e-07	-0.91755	9.97899e-05	0.000258159	-0.791298	5.73488e-05	0.000293473	-1.08635	2.54515e-08	9.06336e-08
SERTAD3	-0.69298	2.66294e-10	1.26559e-09	-0.544015	0.000229161	0.000556893	-0.694823	1.76893e-08	2.34829e-07	-0.687481	1.91412e-08	6.90885e-08
PLD1	-0.872752	8.84696e-07	2.67896e-06	-1.2633	1.25546e-07	5.14427e-07	-0.767611	0.000120262	0.000555061	-1.49345	4.65744e-14	3.08786e-13
C7orf55	-0.772235	1.96413e-09	8.41541e-09	-0.679263	8.822e-05	0.000230332	-0.802813	2.90103e-08	3.64391e-07	-0.544467	0.00014799	0.000329797
FAM46B	-3.32885	8.84742e-27	2.65235e-25	-5.32273	6.01726e-37	1.62381e-34	-1.34187	0.000122283	0.000562738	-4.01414	5.26119e-31	2.03736e-29
PDZD2	-1.67398	1.15889e-17	1.27811e-16	-2.5832	1.11599e-22	3.67831e-21	-0.843819	0.000124633	0.000572027	-2.608	6.62954e-33	3.35774e-31
LOC100130933	-1.54888	2.70707e-08	9.9667e-08	-1.37904	0.000236565	0.000573354	-2.25872	5.71032e-13	2.2672e-11	-1.96167	2.76263e-10	1.20855e-09
KLHDC8B	-1.28207	7.77427e-18	8.85098e-17	-1.63107	4.5559e-16	5.97911e-15	-0.642463	0.000125632	0.000575997	-1.80564	1.82232e-27	4.78319e-26
TMEM37	-1.1071	3.40765e-07	1.0921e-06	-1.07372	0.000238918	0.000578108	-1.58797	7.7721e-11	1.84638e-09	-2.24638	1.77897e-20	2.27758e-19
LGI4	-2.8248	1.03958e-39	1.27337e-37	-2.44555	2.43605e-17	3.78015e-16	-0.922144	0.000127595	0.00058376	-3.23747	9.71519e-42	1.58293e-39
C17orf108	-1.15888	7.05515e-17	7.08016e-16	-1.36123	3.64796e-13	3.2043e-12	-0.597476	0.00012913	0.000589222	-1.40494	1.22945e-19	1.44941e-18
AIM1L	-1.43671	1.16786e-06	3.47102e-06	-1.47133	0.000217551	0.000530996	-1.49303	7.0274e-06	4.72341e-05	-1.53359	3.28738e-06	9.14125e-06
RHOC	-0.733966	5.9272e-08	2.09557e-07	-0.697762	0.000128875	0.00032689	-0.634252	3.08913e-05	0.000171662	-0.621923	3.81414e-05	9.23123e-05
SERPINB1	-1.37308	9.23022e-15	7.32606e-14	-0.925705	0.000103892	0.000267969	-1.13231	1.31352e-08	1.80907e-07	-0.750567	0.00014584	0.000325217
PTF1A	-2.75237	0.000283966	0.000598314	-6.42752	2.14393e-09	1.13062e-08	-4.49378	1.80751e-07	1.88171e-06	-6.39119	1.99459e-13	1.23782e-12
PTK6	-0.805693	0.000257079	0.000544986	-2.52648	1.71817e-17	2.7375e-16	-1.30649	1.35181e-07	1.45375e-06	-1.04124	2.28389e-05	5.68373e-05
NME4	-1.11314	5.2129e-10	2.38938e-09	-1.24159	2.63944e-07	1.03229e-06	-0.769825	0.000132562	0.00060313	-1.55133	8.33121e-15	6.01288e-14
SCUBE1	-2.78774	1.28806e-21	2.25162e-20	-1.82388	3.45937e-06	1.14699e-05	-1.25488	0.000131021	0.000597061	-3.2234	4.29158e-23	6.92062e-22
ETV3	-0.613416	1.55623e-06	4.5386e-06	-0.652413	0.000147446	0.000370245	-0.587308	4.30088e-05	0.000228626	-0.673204	2.2742e-06	6.46015e-06
ATP12A	-3.06828	0.000286551	0.000603138	-8.02943	5.03811e-12	3.7603e-11	-4.60476	1.32181e-06	1.09229e-05	-5.45983	7.58171e-09	2.86153e-08
HPSE2	-3.83943	2.29121e-15	1.97266e-14	-4.71239	6.70341e-13	5.70038e-12	-2.07666	0.000136884	0.000620343	-6.37781	1.3978e-31	5.88813e-30
FKBP1B	-0.803859	0.000293522	0.000616417	-1.58074	1.24923e-07	5.12115e-07	-1.26974	3.65832e-07	3.51601e-06	-1.21626	9.03701e-07	2.69379e-06
SOCS2	-1.28907	1.40827e-15	1.23841e-14	-1.3383	7.45197e-10	4.19912e-09	-0.69095	0.000140667	0.000635982	-0.942453	1.6557e-07	5.36906e-07
FLVCR2	-1.20057	1.1221e-09	4.94761e-09	-1.29666	1.03332e-06	3.7026e-06	-1.15822	1.73496e-07	1.81714e-06	-0.795395	0.00029638	0.000631013
CBR3	-1.66595	1.06034e-19	1.49252e-18	-1.60545	8.32784e-11	5.32704e-10	-0.784708	0.000141204	0.000638244	-1.27156	5.09856e-10	2.16198e-09
ECSIT	-0.635404	5.2024e-09	2.11214e-08	-0.537688	0.000240831	0.000582489	-0.719707	4.01027e-09	6.3137e-08	-0.514372	2.23968e-05	5.58176e-05
C10orf54	-1.14237	4.63942e-15	3.83019e-14	-1.37381	2.55443e-12	1.99266e-11	-0.622904	0.000144251	0.000650653	-1.29158	1.96629e-15	1.51134e-14
CRABP2	-2.44442	4.28035e-11	2.23544e-10	-5.41803	2.00765e-27	1.52079e-25	-1.57992	0.000150056	0.000673515	-4.32515	1.32938e-25	2.86502e-24
LRRC66	-1.62734	1.74529e-07	5.81798e-07	-2.63057	3.63505e-10	2.14005e-09	-1.33891	0.000131684	0.000599927	-1.44951	3.01471e-05	7.39274e-05
SEPW1	-1.09195	3.01513e-16	2.83012e-15	-0.902766	5.18018e-07	1.94198e-06	-0.568799	0.000152636	0.000683124	-1.05154	1.7097e-12	9.52833e-12
ZCWPW2	-1.84695	2.69293e-19	3.62224e-18	-2.92939	1.92149e-24	8.73318e-23	-0.87315	0.000155792	0.00069455	-1.75551	2.20673e-14	1.5136e-13
RPS26	-1.147	1.2204e-09	5.35916e-09	-0.920974	0.000288693	0.000687158	-1.02115	1.48929e-06	1.21042e-05	-1.20848	9.40917e-09	3.51896e-08
CHP2	-3.06767	7.92875e-09	3.14221e-08	-8.55804	1.43312e-32	2.15229e-30	-2.26293	0.000153137	0.000684835	-2.65504	7.55698e-06	2.01228e-05
CA2	-1.84986	8.63172e-08	2.99354e-07	-1.9696	2.29097e-05	6.6679e-05	-2.03473	1.62635e-07	1.71168e-06	-1.39346	0.000299671	0.000637548
ADAMTS1	-2.30335	1.92618e-30	9.01546e-29	-2.10286	7.43417e-15	8.15728e-14	-0.852221	0.000160644	0.000713161	-2.6738	7.85221e-33	3.94231e-31
PLEKHJ1	-0.775959	1.81571e-09	7.80659e-09	-0.654736	0.000163586	0.000408044	-0.867376	2.25141e-09	3.7642e-08	-0.547863	0.000140658	0.000314554
EGR1	-2.01422	4.67925e-19	6.10849e-18	-1.74465	9.49404e-09	4.54341e-08	-0.956756	0.000164153	0.000726944	-1.86549	1.29508e-13	8.18718e-13
IRF4	-2.24142	4.25609e-16	3.92665e-15	-1.36336	0.000238702	0.00057777	-1.30131	2.68085e-05	0.000151806	-2.22374	4.75736e-13	2.83325e-12
TCEAL1	-1.17096	1.38229e-15	1.2168e-14	-1.1802	2.25709e-09	1.18631e-08	-0.619317	0.000171508	0.000755255	-1.67989	9.62549e-25	1.88697e-23
CXCR2	-2.55026	3.78889e-14	2.79291e-13	-3.83174	3.45784e-17	5.23404e-16	-1.4226	0.00017317	0.000761603	-2.89225	1.43742e-14	1.00753e-13
DSC3	-4.11476	1.51252e-16	1.46346e-15	-7.97592	1.83092e-32	2.67982e-30	-2.10414	0.000173275	0.000761873	-6.64024	7.30052e-33	3.67602e-31
CHODL	-4.0049	6.01253e-27	1.83467e-25	-4.94416	1.81853e-22	5.73136e-21	-1.57071	0.000174229	0.000764899	-4.94921	2.01749e-32	9.65211e-31
ALOX15B	-2.96544	4.60634e-18	5.34293e-17	-1.92432	2.9733e-05	8.47111e-05	-1.45546	0.000155361	0.000692987	-3.0208	2.58606e-15	1.96757e-14
ANO7	-1.05045	0.000313277	0.00065472	-3.29509	5.59391e-17	8.19444e-16	-1.39222	2.15967e-05	0.0001258	-1.84884	1.30264e-08	4.79905e-08
SNX21	-0.62866	4.81946e-07	1.51065e-06	-1.59561	2.57768e-21	6.90492e-20	-0.526254	0.000178468	0.000780135	-1.32224	2.33486e-21	3.26785e-20
NAGS	-0.90491	0.000208489	0.000447528	-2.84123	6.78565e-18	1.1501e-16	-1.36071	7.12539e-07	6.3697e-06	-1.03093	0.000151923	0.000338039
TPM1	-2.62445	4.57059e-41	6.63351e-39	-2.95658	2.84946e-29	2.64586e-27	-0.822535	0.000182989	0.00079768	-2.64182	9.08225e-34	5.10943e-32
C6orf132	-0.674925	0.000382897	0.000790748	-1.20793	2.34549e-06	7.9695e-06	-1.49567	2.5801e-12	8.78914e-11	-1.36079	1.3668e-10	6.1828e-10
COX6A1	-0.764744	1.28778e-08	4.9557e-08	-0.878255	1.21954e-06	4.32498e-06	-1.01677	1.74208e-11	4.85282e-10	-0.532356	0.000385322	0.00080558
SHF	-0.994379	5.06864e-06	1.37017e-05	-2.83131	7.30245e-22	2.13042e-20	-0.917125	0.000182638	0.000796352	-2.60599	9.87311e-27	2.39829e-25
NIPAL1	-1.30856	1.50249e-08	5.73215e-08	-1.72486	3.02657e-08	1.36054e-07	-1.54679	2.6758e-09	4.3846e-08	-0.914131	0.00039094	0.000816239
FICD	-0.797246	1.82345e-09	7.83598e-09	-0.638324	0.000348394	0.000818438	-0.765531	2.8497e-07	2.809e-06	-1.1196	3.80544e-14	2.54645e-13
SLC37A4	-0.842546	2.3153e-07	7.60942e-07	-0.783121	0.000355348	0.000833407	-1.47612	7.74105e-16	5.06462e-14	-1.16507	1.43618e-10	6.48648e-10
MT1F	-1.29898	9.02139e-07	2.72825e-06	-2.5793	4.51885e-13	3.91989e-12	-1.10822	0.000193604	0.000836353	-1.56743	1.07469e-07	3.57905e-07
FAM13A	-1.33676	6.4949e-15	5.2442e-14	-1.71829	1.00462e-13	9.52994e-13	-0.81201	2.54019e-05	0.000145174	-0.68681	0.000329967	0.000697363
DOPEY2	-0.533379	4.34609e-05	0.000103547	-0.662667	0.000161112	0.000402337	-0.584274	6.79496e-05	0.000339276	-0.862083	3.13578e-09	1.23564e-08
LOC100302650	-1.6859	7.62485e-17	7.61647e-16	-2.06967	4.01166e-14	3.99801e-13	-0.845531	0.000198907	0.000856904	-2.1341	3.67122e-21	5.07651e-20
GLCCI1	-1.07652	4.5011e-13	2.94673e-12	-0.716928	0.000341288	0.000803051	-0.743351	8.73103e-06	5.69677e-05	-1.35174	3.6629e-16	3.00247e-15
ZNF219	-0.89349	1.0656e-09	4.71293e-09	-0.850748	1.60177e-05	4.77381e-05	-0.614951	0.000188513	0.000816195	-1.25241	1.78986e-14	1.23998e-13
FLJ35390	-1.35629	2.49937e-17	2.64016e-16	-2.1746	1.03943e-23	4.06153e-22	-0.669398	0.000200675	0.000863965	-1.68388	4.58002e-21	6.26795e-20
RDH5	-1.26852	4.12697e-10	1.92121e-09	-0.999876	0.000253575	0.000610212	-0.924943	5.06362e-05	0.000263257	-1.23816	4.53769e-08	1.57307e-07
PARK2	-2.53604	2.09324e-31	1.07596e-29	-2.95084	1.1263e-23	4.39105e-22	-0.905857	0.000210291	0.000899661	-2.79043	1.56456e-30	5.78619e-29
SPAG17	-2.68271	2.88622e-08	1.05947e-07	-6.62574	1.7708e-23	6.64857e-22	-2.01465	0.000210826	0.000901727	-5.77337	1.72153e-26	4.10671e-25
TFAP2B	-5.63086	4.43875e-12	2.5987e-11	-8.05306	8.84619e-13	7.39509e-12	-3.38146	0.000215347	0.000919924	-8.14393	8.99045e-19	9.80266e-18
FAM19A4	-5.42436	6.85574e-19	8.81649e-18	-6.15475	8.90421e-14	8.52961e-13	-2.54041	0.000215904	0.000921393	-6.44381	3.83129e-21	5.28094e-20
N4BP3	-1.48835	2.49024e-15	2.13656e-14	-2.14529	2.5753e-17	3.97835e-16	-0.781918	0.00021694	0.000925129	-1.43062	9.10151e-12	4.67973e-11
SLC17A8	-2.18399	0.000454356	0.000927453	-5.50755	9.86218e-11	6.25522e-10	-4.2235	1.87232e-09	3.18904e-08	-5.81787	1.06435e-16	9.20498e-16
MPP7	-1.68384	3.60924e-14	2.66732e-13	-1.33115	8.65931e-06	2.69177e-05	-0.926009	0.000211285	0.000903467	-2.12332	1.10055e-17	1.06605e-16
NCRNA00116	-0.622567	4.72133e-05	0.000111978	-0.750683	0.000268028	0.000642129	-0.715504	3.19601e-05	0.000176465	-0.871419	3.28419e-07	1.02812e-06
S100A8	-4.28527	8.32811e-18	9.43179e-17	-7.86864	9.90171e-32	1.33603e-29	-2.07072	0.00022051	0.000938499	-5.87438	4.39935e-26	9.94519e-25
RABAC1	-0.717948	4.03048e-08	1.45082e-07	-0.801268	5.33219e-06	1.71526e-05	-0.543836	0.000216718	0.000924409	-0.928915	1.91469e-10	8.54044e-10
SLC22A17	-2.14559	5.79495e-22	1.05574e-20	-2.99668	1.77808e-23	6.66142e-22	-0.923979	0.000224072	0.000950615	-3.31597	1.35209e-40	1.946e-38
ZBTB7C	-2.19746	2.71777e-12	1.62868e-11	-2.49719	3.59652e-09	1.8307e-08	-1.30475	0.000222026	0.000943477	-1.63113	3.27052e-06	9.09731e-06
CRHBP	-2.51675	1.68792e-24	4.08293e-23	-1.97812	3.1771e-09	1.63018e-08	-1.01882	0.000224885	0.000953125	-3.1518	9.18027e-30	3.06821e-28
CDK20	-0.772193	6.46992e-06	1.72574e-05	-1.64325	1.14401e-12	9.37741e-12	-0.710931	0.000221713	0.000942689	-1.41467	1.32344e-13	8.36033e-13
VAMP8	-0.817562	5.58691e-09	2.26134e-08	-0.666656	0.000414194	0.000960335	-1.04781	3.04685e-11	7.92502e-10	-0.802094	2.94278e-07	9.27796e-07
ARHGEF4	-1.88102	6.31717e-10	2.86663e-09	-5.3157	3.09616e-38	9.54888e-36	-1.25802	0.000235323	0.000989088	-2.87735	2.31133e-17	2.14619e-16
SLC22A18	-0.867701	0.000117798	0.000263467	-1.69584	2.26948e-08	1.03831e-07	-1.31936	1.91235e-07	1.97537e-06	-0.898855	0.000348341	0.000733324
RAET1L	-3.00465	3.71523e-09	1.53417e-08	-2.42152	0.00041776	0.000967954	-2.59578	5.90795e-06	4.07819e-05	-3.57845	3.14045e-10	1.36312e-09
PI16	-4.32838	7.13809e-28	2.42681e-26	-3.98859	6.92943e-14	6.73106e-13	-1.63128	0.00024347	0.00101889	-5.17259	1.00056e-31	4.30939e-30
UCN3	-1.94287	0.000394412	0.000812583	-7.93344	3.46136e-22	1.05064e-20	-2.54258	3.82529e-05	0.000206587	-5.56264	3.49908e-19	3.97845e-18
BAALC	-1.64834	9.62106e-09	3.77391e-08	-3.14117	7.84884e-16	9.89469e-15	-1.1853	0.000243685	0.0010193	-3.11149	3.81165e-22	5.6898e-21
PLP1	-4.92397	4.76008e-30	2.09723e-28	-5.05418	4.26758e-18	7.40013e-17	-1.78213	0.000244784	0.00102266	-5.36481	1.03892e-28	3.08303e-27
CLCA4	-4.16226	1.57006e-08	5.96622e-08	-9.76887	7.69694e-23	2.59636e-21	-3.03568	0.000244675	0.00102266	-9.11936	1.26411e-28	3.71933e-27
EIF3K	-0.736981	7.61212e-12	4.33605e-11	-0.508992	0.000443991	0.00102324	-0.69588	8.95391e-09	1.28977e-07	-0.629169	1.60615e-07	5.21743e-07
ARSA	-0.730813	3.15007e-08	1.15167e-07	-0.672091	0.000156799	0.000392192	-0.565907	0.000138468	0.000626862	-0.691243	2.70189e-06	7.61493e-06
CYP27A1	-0.988724	7.45729e-06	1.97145e-05	-1.67334	1.78129e-08	8.26783e-08	-0.910288	0.000243635	0.0010193	-2.08787	2.22669e-17	2.06981e-16
NKX6-2	-4.55311	2.13445e-09	9.10901e-09	-9.05471	2.03698e-18	3.6877e-17	-3.12697	0.000254671	0.00106032	-5.06593	2.35144e-09	9.38565e-09
ETV2	-1.0349	4.35559e-08	1.56394e-07	-0.898134	0.000424149	0.000981572	-1.1961	2.00042e-08	2.61902e-07	-0.874824	3.28654e-05	8.02515e-05
TMED6	-1.46232	5.11054e-06	1.3802e-05	-1.5126	0.000461782	0.00106169	-2.16891	1.85704e-09	3.16613e-08	-2.59684	4.08327e-13	2.44784e-12
LOC375190	-1.46701	5.00333e-14	3.62317e-13	-1.7582	2.376e-11	1.62568e-10	-0.799571	0.000260235	0.00108119	-2.56694	5.71815e-32	2.55189e-30
HMGCLL1	-2.6365	4.91507e-16	4.51053e-15	-3.98062	2.54796e-18	4.52734e-17	-1.33205	0.000261235	0.00108482	-4.06706	3.90703e-28	1.099e-26
RND2	-1.19035	5.44586e-05	0.000127932	-3.71118	2.05832e-20	4.9374e-19	-1.22193	0.000230073	0.000970599	-3.54531	6.98489e-27	1.72584e-25
FOXN1	-3.40372	9.12715e-12	5.13804e-11	-5.57252	2.02422e-16	2.77022e-15	-2.04563	0.000266396	0.00110334	-5.41708	3.14565e-22	4.71341e-21
CADM2	-3.52637	5.5272e-17	5.59229e-16	-5.80187	1.32394e-23	5.09261e-22	-1.72424	0.000268126	0.00110917	-4.83386	1.2421e-24	2.3783e-23
CYP11A1	-2.59984	2.79657e-13	1.86701e-12	-3.44219	1.09646e-12	9.01758e-12	-1.45768	0.000269047	0.00111245	-3.69587	1.97667e-20	2.52695e-19
EVPLL	-2.46166	1.08961e-08	4.23558e-08	-3.18566	4.83782e-08	2.10835e-07	-1.76335	0.000271842	0.00112213	-2.36368	8.76781e-07	2.61761e-06
ZBED2	-1.83566	1.73126e-07	5.77456e-07	-1.64881	0.000491296	0.00112386	-2.01794	3.26958e-07	3.17063e-06	-1.93532	7.85718e-07	2.36002e-06
C15orf33	-1.378	3.14571e-10	1.48295e-09	-1.82	9.58276e-10	5.31995e-09	-0.896038	0.000274992	0.00113403	-1.33662	4.54763e-08	1.5762e-07
FAM166B	-1.5502	9.31997e-09	3.6583e-08	-1.40266	0.000125331	0.000318753	-2.05803	2.00929e-11	5.4996e-10	-1.06472	0.000398188	0.000830569
SOX6	-0.842499	0.000558269	0.00112507	-1.7218	1.64056e-07	6.6016e-07	-1.2695	3.75634e-06	2.73853e-05	-1.80804	3.17449e-11	1.5435e-10
ARL4D	-2.58672	5.19532e-22	9.55574e-21	-3.93803	1.5454e-27	1.19689e-25	-1.09334	0.00028735	0.00117938	-4.04056	1.87868e-41	2.97675e-39
PEBP4	-4.23501	1.16289e-20	1.82916e-19	-4.37336	1.8965e-12	1.50387e-11	-1.84728	0.000287538	0.00117987	-5.53111	7.89333e-27	1.94196e-25
TM4SF5	-1.1074	0.000594493	0.00119237	-2.81243	9.37143e-11	5.95708e-10	-1.86381	2.73919e-07	2.71265e-06	-2.32521	1.01791e-10	4.66446e-10
FMO5	-0.933279	0.000473125	0.000962808	-2.68692	7.90722e-14	7.64217e-13	-1.22586	4.43246e-05	0.000234825	-1.97466	3.35044e-11	1.6227e-10
C11orf52	-0.764175	2.15205e-05	5.33716e-05	-0.843925	0.000492791	0.00112699	-1.40523	3.83206e-12	1.24172e-10	-0.903521	6.67828e-06	1.79239e-05
TMEM38A	-1.09764	1.68337e-06	4.87893e-06	-1.0784	0.000475758	0.00109107	-1.66598	1.03783e-10	2.40596e-09	-1.04516	4.35637e-05	0.000104484
KRT78	-5.82348	8.16328e-10	3.65822e-09	-11.9792	1.07004e-20	2.66292e-19	-3.85957	0.000293825	0.00120098	-11.9726	1.50932e-29	4.93702e-28
KRCC1	-0.775081	5.76968e-09	2.33314e-08	-1.27782	1.01544e-12	8.41139e-12	-0.541624	0.000295082	0.00120567	-0.80285	6.36149e-08	2.17065e-07
PPP1R3G	-1.61769	2.52176e-11	1.35343e-10	-3.13219	2.2704e-21	6.14609e-20	-0.986122	0.000297321	0.00121396	-1.94453	6.80808e-13	3.98045e-12
CLPS	-2.30966	0.000622329	0.0012447	-5.60306	1.8208e-09	9.68493e-09	-3.8252	5.18185e-07	4.80901e-06	-5.75246	4.76597e-14	3.15497e-13
SIRT4	-0.883785	2.47852e-07	8.09962e-07	-1.72703	2.33115e-13	2.10352e-12	-0.6956	0.000308248	0.00125442	-1.39887	3.13482e-13	1.90636e-12
NGEF	-0.794594	0.000470546	0.000958123	-1.38731	5.78197e-06	1.84995e-05	-1.03637	4.98231e-05	0.00025989	-1.13253	7.87544e-06	2.09224e-05
NPC1L1	-1.42622	0.000636411	0.00127098	-2.975	1.20862e-07	4.96528e-07	-2.64644	1.72987e-08	2.30351e-07	-2.77932	2.41034e-09	9.60744e-09
IGSF3	-0.793263	1.98818e-06	5.70398e-06	-1.59648	1.18898e-12	9.72756e-12	-0.676195	0.000312179	0.00126922	-1.60887	5.38389e-18	5.3842e-17
LTF	-2.81673	2.75352e-09	1.15596e-08	-5.24752	1.9004e-16	2.60905e-15	-1.91866	0.00031528	0.00128032	-3.69291	2.76992e-12	1.50912e-11
TGM1	-4.67184	2.20281e-19	2.98156e-18	-7.43396	2.12991e-26	1.3091e-24	-2.10083	0.000316978	0.00128631	-8.25965	4.01384e-46	1.41475e-43
OSBPL1A	-1.08871	1.05051e-10	5.22714e-10	-1.24988	3.62115e-08	1.60608e-07	-0.682277	0.000317359	0.00128755	-1.42474	3.49368e-14	2.34499e-13
AKR7A3	-1.39217	2.05436e-06	5.88211e-06	-3.29394	7.24567e-17	1.04983e-15	-1.70497	2.31626e-07	2.34216e-06	-1.11745	0.000633291	0.00127955
LOC96610	-2.91851	3.02894e-14	2.25973e-13	-1.78162	0.000570335	0.00129099	-2.42297	2.02174e-08	2.64126e-07	-2.91406	1.03868e-11	5.30271e-11
GSTM2	-1.51885	8.52864e-10	3.81404e-09	-2.50083	6.49584e-14	6.33839e-13	-1.00106	0.000322589	0.00130492	-2.02757	2.11533e-13	1.30524e-12
TRIM29	-2.58922	4.70267e-10	2.16644e-09	-2.88503	2.52411e-07	9.89196e-07	-1.68672	0.000307121	0.00125042	-1.95535	2.47126e-05	6.12795e-05
NR3C2	-1.47566	1.0601e-13	7.3886e-13	-2.26599	2.37683e-17	3.7116e-16	-0.802667	0.000322622	0.00130492	-1.03448	2.97998e-06	8.33613e-06
MEF2B	-1.80611	8.89924e-14	6.25046e-13	-1.1892	0.00026591	0.000637497	-1.03173	0.00015139	0.000678251	-1.93183	8.81577e-13	5.08881e-12
TGFBR3	-2.10062	5.56939e-23	1.14239e-21	-2.23954	5.4163e-15	6.09811e-14	-0.857918	0.000335866	0.00135121	-2.27045	1.12106e-21	1.61348e-20
RAET1G	-2.27645	2.22492e-10	1.0677e-09	-4.25275	3.33682e-18	5.83301e-17	-1.44602	0.000337358	0.00135626	-3.42115	1.50229e-17	1.43349e-16
AVPI1	-0.881837	9.45734e-08	3.26023e-07	-0.768013	0.000554594	0.00125866	-0.86476	3.24147e-06	2.39758e-05	-0.766898	3.16328e-05	7.73292e-05
CAPNS2	-4.50105	2.0037e-12	1.21509e-11	-5.79229	2.10627e-11	1.44987e-10	-2.57621	0.000341255	0.00136908	-8.43562	1.84377e-31	7.61812e-30
CTTNBP2	-1.65916	1.50402e-09	6.53809e-09	-3.454	1.13829e-20	2.81653e-19	-1.10517	0.000342454	0.00137292	-3.4536	1.9313e-29	6.28162e-28
MRPL34	-0.827585	1.0326e-12	6.46495e-12	-0.538127	0.000576349	0.00130324	-0.729118	2.34873e-08	3.0115e-07	-0.541024	2.95125e-05	7.24742e-05
BNIP3	-0.821765	0.000407932	0.000838039	-2.05059	5.77174e-11	3.75881e-10	-1.00491	0.000120694	0.000556595	-1.61424	4.81679e-10	2.04702e-09
DOCK9	-0.752396	1.00272e-08	3.92075e-08	-0.620811	0.000443861	0.00102308	-0.583402	7.74521e-05	0.000380887	-0.904421	6.58509e-10	2.7618e-09
PLIN2	-0.650491	0.000504078	0.00102254	-2.06817	2.14526e-16	2.91969e-15	-0.830529	7.80159e-05	0.000383223	-1.38452	3.18195e-11	1.5463e-10
ACSS2	-0.613843	9.54611e-05	0.000216281	-1.19149	1.84462e-08	8.5503e-08	-1.0373	4.50317e-09	6.96902e-08	-0.602984	0.000589291	0.00119653
SNORA12	-2.21847	4.94384e-11	2.55797e-10	-1.76947	0.000102935	0.000265659	-1.37628	0.000287275	0.00117935	-2.57726	8.82731e-12	4.54822e-11
C2orf40	-4.76275	7.7513e-25	1.93458e-23	-4.56616	2.33882e-13	2.10934e-12	-1.85393	0.000366174	0.00145417	-5.8647	6.78005e-30	2.328e-28
BDKRB1	-1.8398	3.15243e-18	3.72406e-17	-2.82255	5.49869e-23	1.88803e-21	-0.846197	0.000367407	0.00145773	-2.34836	2.47441e-23	4.12505e-22
GPRC5D	-0.711005	0.00071008	0.00140704	-1.39988	8.42471e-07	3.05486e-06	-1.30693	3.44567e-08	4.25986e-07	-0.997136	2.08753e-05	5.2214e-05
TRIP10	-0.983213	1.69831e-13	1.15569e-12	-1.04675	5.57677e-09	2.75426e-08	-0.837177	2.37586e-08	3.03726e-07	-0.50255	0.000730284	0.00146269
LOC284233	-1.45871	0.000315305	0.000658799	-2.00931	0.000233574	0.000566582	-1.8572	4.58722e-05	0.000241911	-3.5337	6.41313e-15	4.68929e-14
TOMM7	-0.585203	9.9985e-06	2.59246e-05	-0.799294	7.40046e-06	2.33023e-05	-0.531454	0.000359518	0.00143136	-0.714587	1.32427e-06	3.86017e-06
C21orf15	-4.3875	1.67452e-14	1.29052e-13	-6.43757	1.39651e-16	1.95613e-15	-2.28187	0.000383602	0.00151502	-6.24114	2.02207e-22	3.06882e-21
ZNF784	-0.517608	2.4441e-06	6.91886e-06	-0.504674	0.000639785	0.00143578	-0.541443	1.16554e-05	7.34719e-05	-0.642617	1.54522e-07	5.03728e-07
GLTSCR2	-0.917954	6.37253e-14	4.56113e-13	-0.601664	0.000260119	0.000624829	-0.509067	0.000215836	0.000921331	-0.854613	3.83548e-10	1.64741e-09
GSDMC	-3.34845	6.52092e-15	5.26275e-14	-1.95505	0.000724198	0.0016087	-2.5431	1.41015e-07	1.5072e-06	-4.23405	1.11482e-18	1.20489e-17
ATP6V1G2	-2.29889	5.55977e-23	1.14177e-21	-2.89923	7.28849e-20	1.61591e-18	-0.923087	0.00041536	0.0016219	-3.03665	3.33314e-31	1.32642e-29
TMEM8B	-1.09329	1.91288e-14	1.46313e-13	-1.1465	2.482e-09	1.29585e-08	-0.565595	0.000426136	0.00165873	-1.49494	6.3326e-21	8.47176e-20
ENTPD3	-1.63793	2.69548e-06	7.57956e-06	-4.57571	2.99176e-22	9.1291e-21	-1.38146	0.000431062	0.00167526	-2.28649	4.2988e-09	1.66954e-08
TMEM74	-1.75823	2.45897e-09	1.04116e-08	-3.17647	8.33866e-15	9.08625e-14	-1.16593	0.000437963	0.00169902	-2.93089	1.16152e-18	1.25301e-17
PKP1	-3.98324	6.80955e-13	4.37041e-12	-8.44956	1.19208e-29	1.21825e-27	-2.19033	0.000442327	0.00171364	-7.76721	3.74598e-36	2.8129e-34
DSG3	-3.77724	7.24482e-11	3.68232e-10	-5.44965	2.89387e-12	2.23825e-11	-2.28891	0.000444908	0.0017221	-3.79067	4.5616e-09	1.76688e-08
PBXIP1	-1.15522	1.44265e-19	2.0029e-18	-1.5825	3.33497e-20	7.74169e-19	-0.504021	0.000445057	0.00172229	-1.79595	1.80987e-36	1.42083e-34
ZNF323	-0.986384	7.81046e-12	4.44463e-11	-1.96658	5.34556e-24	2.22466e-22	-0.568651	0.000450329	0.00173953	-1.49562	1.45242e-20	1.88042e-19
FAT3	-4.18026	8.78735e-33	5.10998e-31	-3.74254	2.28864e-15	2.69993e-14	-1.38088	0.000456485	0.00175746	-4.44208	7.06653e-30	2.41675e-28
MGLL	-0.953439	5.45963e-08	1.94059e-07	-1.89701	9.45431e-16	1.17452e-14	-0.691165	0.000456715	0.00175795	-1.15992	3.04908e-09	1.20369e-08
LOC100128164	-2.96151	1.41429e-23	3.11559e-22	-3.64128	2.63126e-19	5.3972e-18	-1.16179	0.00046825	0.00179515	-3.96178	1.38181e-32	6.7226e-31
ZNF425	-1.20181	1.24603e-13	8.61498e-13	-0.892848	4.34447e-05	0.000120207	-0.640714	0.000438914	0.00170195	-1.2993	6.93058e-13	4.04796e-12
UNC5D	-3.19023	1.12138e-12	6.98928e-12	-2.01881	0.000830218	0.00182682	-2.66326	1.31784e-07	1.42164e-06	-4.25561	2.72675e-17	2.513e-16
ZAK	-2.04479	1.77984e-25	4.60865e-24	-2.50004	2.68823e-21	7.14284e-20	-0.769494	0.000479771	0.00183134	-2.30909	4.49874e-26	1.01433e-24
GFOD1	-1.92607	1.63531e-23	3.57511e-22	-1.88261	4.15464e-13	3.61303e-12	-0.756498	0.000479811	0.00183134	-2.52797	6.95312e-32	3.0479e-30
CXCR7	-1.16382	3.08674e-11	1.64135e-10	-1.60408	1.05323e-11	7.5322e-11	-0.687129	0.000486065	0.00185275	-1.71988	1.37289e-18	1.46455e-17
LOC285733	-1.76611	0.000956217	0.00185685	-5.94074	5.59561e-16	7.24451e-15	-3.79904	2.9022e-10	5.99205e-09	-5.60844	1.00471e-20	1.32057e-19
SORCS3	-3.37579	1.86989e-12	1.13795e-11	-5.16523	1.19578e-14	1.27562e-13	-1.87745	0.000488019	0.00185938	-5.11785	4.57526e-21	6.2664e-20
CCDC69	-2.79899	4.29377e-45	9.63087e-43	-2.24964	3.99298e-17	5.97598e-16	-0.77855	0.000489219	0.00186313	-3.00724	5.79276e-42	9.61989e-40
SPATA6	-0.77114	9.66233e-07	2.90931e-06	-1.07307	4.24251e-07	1.61074e-06	-0.617072	0.000490111	0.0018657	-0.865767	8.18408e-07	2.45394e-06
COX7A1	-2.3798	3.76197e-34	2.5681e-32	-2.56211	2.29111e-22	7.14256e-21	-0.762464	0.000513577	0.0019426	-2.8305	1.54746e-38	1.58143e-36
CRCT1	-5.81491	4.36315e-09	1.7895e-08	-8.52457	1.67705e-10	1.03003e-09	-3.86433	0.000520924	0.00196696	-11.6176	1.02651e-25	2.24701e-24
SC4MOL	-0.621522	0.000158771	0.000348228	-0.837233	0.000157096	0.000392877	-1.24333	1.81773e-11	5.03917e-10	-0.629186	0.0006077	0.00123115
LPAR3	-2.28139	1.27885e-08	4.92573e-08	-4.56299	1.28106e-16	1.80762e-15	-1.56394	0.000524208	0.00197806	-4.11007	7.10587e-20	8.59422e-19
FOS	-1.59511	4.44618e-12	2.60129e-11	-1.83327	3.41496e-09	1.74393e-08	-0.897991	0.000527653	0.00198802	-1.43849	2.18159e-08	7.82519e-08
AG2	-2.20119	1.20033e-23	2.6544e-22	-2.36344	1.2981e-15	1.58329e-14	-0.855597	0.000528979	0.00199215	-2.59828	2.74099e-26	6.4059e-25
FAM25A	-6.31874	8.89158e-10	3.97223e-09	-9.12128	6.15692e-11	3.9946e-10	-4.01654	0.000529849	0.00199412	-7.87776	7.69731e-12	3.9922e-11
COL4A5	-2.19554	2.27934e-14	1.72508e-13	-3.18016	2.18707e-16	2.96957e-15	-1.11973	0.000534084	0.00200656	-3.51014	7.41674e-28	2.02398e-26
DOCK3	-2.47414	3.70701e-18	4.34059e-17	-4.12787	9.70837e-27	6.25646e-25	-1.1084	0.000535263	0.00201012	-3.28943	4.47056e-25	9.0517e-24
DGKA	-1.34176	1.36917e-14	1.0647e-13	-1.53487	6.08239e-11	3.95218e-10	-0.678319	0.000535749	0.0020115	-1.26448	7.75031e-11	3.59344e-10
FAT2	-3.49419	7.74443e-14	5.46828e-13	-4.68952	9.4587e-14	9.01552e-13	-1.81851	0.00053968	0.00202494	-6.93174	3.22695e-40	4.45862e-38
LRRC19	-1.5703	6.78701e-05	0.000157256	-2.19074	3.67656e-05	0.000103031	-1.55203	0.000462136	0.00177494	-2.15551	9.48915e-07	2.82126e-06
MTCP1NB	-0.601015	9.25707e-07	2.79655e-06	-0.544565	0.000956187	0.00207989	-0.63417	4.13864e-06	2.98823e-05	-0.837803	8.651e-10	3.59767e-09
PGD	-0.962038	4.71548e-10	2.17118e-09	-0.685693	0.000974067	0.00211638	-1.2299	1.41866e-12	5.12586e-11	-0.91436	1.11164e-07	3.69427e-07
LOC100240735	-1.73219	3.14257e-11	1.66744e-10	-1.65993	2.51937e-06	8.52674e-06	-1.0111	0.000565642	0.00210952	-2.32857	1.58144e-15	1.2259e-14
TMEM35	-4.02656	2.25351e-31	1.14471e-29	-4.8159	6.15509e-25	3.09926e-23	-1.33792	0.000570424	0.00212449	-4.79375	2.08432e-35	1.41725e-33
IL1F5	-3.1332	6.29728e-05	0.000146676	-8.30974	1.0123e-14	1.08999e-13	-3.04975	0.000532606	0.00200232	-6.56866	6.32606e-14	4.13071e-13
ODF3L1	-1.38951	3.5975e-08	1.30366e-07	-1.27982	0.000167726	0.000417585	-0.994345	0.000455416	0.00175491	-2.0712	2.05441e-13	1.27312e-12
PRIMA1	-4.0966	2.41398e-29	9.8796e-28	-4.2928	2.12217e-18	3.8379e-17	-1.40591	0.000595903	0.0022056	-4.95084	3.908e-34	2.29575e-32
SERPINB3	-4.94318	3.97819e-10	1.85645e-09	-7.92901	9.33385e-14	8.91128e-13	-3.0505	0.000596043	0.0022056	-7.08909	8.86708e-16	7.0217e-15
PDE4C	-1.92476	2.88203e-12	1.72353e-11	-2.77273	8.47324e-14	8.15272e-13	-1.13801	0.000240094	0.00100696	-1.05559	0.000594305	0.00120571
SOCS3	-1.34963	7.46839e-14	5.30154e-13	-0.875674	0.000311975	0.000738605	-0.720631	0.000381941	0.00150881	-1.25917	3.93952e-10	1.68958e-09
EAF2	-1.16461	8.57917e-13	5.42551e-12	-0.718548	0.00104498	0.00225881	-1.12354	8.62642e-10	1.57658e-08	-1.3544	9.05419e-14	5.81752e-13
LASS3	-4.18998	5.06941e-11	2.62137e-10	-8.84771	3.29962e-24	1.43908e-22	-2.45675	0.000612275	0.00225953	-8.41039	6.42798e-32	2.83932e-30
SERP2	-1.21261	3.54623e-07	1.13274e-06	-3.07942	2.44587e-21	6.5696e-20	-0.917507	0.000612624	0.00226033	-2.9551	1.80452e-28	5.25563e-27
BEX4	-1.80094	9.11004e-18	1.02414e-16	-2.27089	9.22594e-16	1.14882e-14	-0.80615	0.000630249	0.00231547	-2.72553	2.47429e-31	9.98446e-30
GNMT	-1.04136	0.00121911	0.00232757	-2.90002	5.59439e-11	3.65295e-10	-2.23696	8.52709e-10	1.56173e-08	-2.90429	1.14426e-15	9.01577e-15
KLK11	-1.946	8.91191e-06	2.32715e-05	-4.24477	6.20334e-13	5.29337e-12	-1.72901	0.000447239	0.0017288	-1.7794	0.000270872	0.000580354
A2ML1	-5.23709	6.58042e-11	3.36343e-10	-8.77755	4.35031e-16	5.73106e-15	-3.07873	0.000638915	0.00234084	-7.9228	8.26355e-19	9.04435e-18
SLC10A4	-1.48853	1.34583e-05	3.42981e-05	-3.93388	1.42324e-16	1.98873e-15	-1.31574	0.000629999	0.00231505	-3.91524	5.35734e-24	9.57588e-23
C15orf27	-0.98012	2.00718e-07	6.64227e-07	-1.42771	2.16325e-08	9.92338e-08	-0.723602	0.000642957	0.00235365	-1.79433	1.80894e-17	1.70536e-16
SLC29A1	-0.636694	5.07109e-06	1.37062e-05	-1.19297	2.16411e-10	1.30641e-09	-0.535384	0.00064484	0.00235954	-1.23819	1.81037e-15	1.39647e-14
MUC15	-2.68963	0.00012882	0.000286081	-5.03455	1.0589e-07	4.37938e-07	-2.72523	0.000560004	0.00209211	-8.1452	5.30797e-25	1.07221e-23
LRRC10B	-2.35181	1.57992e-15	1.38511e-14	-3.98612	1.99311e-23	7.38692e-22	-1.13049	0.000653238	0.0023837	-3.85237	1.67496e-31	7.0214e-30
C1orf21	-1.01898	1.39694e-10	6.84831e-10	-1.6845	3.32811e-15	3.83454e-14	-0.607827	0.00066314	0.00241067	-1.37246	9.33498e-15	6.69259e-14
DPP6	-4.58025	3.64663e-21	6.05005e-20	-5.75262	1.58621e-18	2.91433e-17	-1.85393	0.000672762	0.00244051	-6.14178	9.18454e-30	3.06821e-28
PNOC	-2.85337	2.32505e-19	3.13718e-18	-2.13125	6.12645e-07	2.26622e-06	-1.21193	0.000672134	0.00243888	-3.08323	3.17324e-18	3.27585e-17
ATP5G2	-0.5153	1.07118e-05	2.76661e-05	-0.516481	0.00104551	0.00225966	-0.594494	6.25652e-06	4.27946e-05	-0.523573	6.06008e-05	0.000142593
GJB6	-3.5312	1.78351e-09	7.6739e-09	-8.05955	3.35739e-24	1.45692e-22	-2.24092	0.000683495	0.00247321	-5.44077	9.71021e-17	8.43587e-16
PMP2	-4.18997	6.47225e-24	1.47665e-22	-4.46938	2.81039e-15	3.28627e-14	-1.58286	0.000684164	0.00247426	-4.74733	2.30577e-24	4.28665e-23
ABHD14A	-0.629135	3.49955e-06	9.67516e-06	-0.836793	4.59e-06	1.49348e-05	-0.570821	0.000181328	0.000791237	-0.504892	0.000842319	0.00167196
CDA	-1.14618	0.000553638	0.00111665	-2.41502	6.51428e-08	2.78762e-07	-1.3355	0.000345016	0.00138127	-2.43894	4.46972e-11	2.13368e-10
C11orf74	-0.602144	1.3909e-05	3.53789e-05	-1.60824	8.41577e-18	1.40706e-16	-0.529256	0.000681572	0.00246729	-0.871431	1.72188e-08	6.24893e-08
EDN2	-2.59638	2.08153e-10	1.00251e-09	-3.7908	6.67537e-12	4.88726e-11	-1.55669	0.000700602	0.00252823	-3.09438	1.1587e-11	5.88412e-11
CYP2C19	-1.62759	1.11041e-05	2.86066e-05	-1.8839	0.000158945	0.000397156	-1.45999	0.000455281	0.00175491	-1.55724	0.000163573	0.000362235
PTPN13	-1.9852	5.43209e-15	4.44002e-14	-3.00725	1.49705e-18	2.7653e-17	-0.96686	0.000708494	0.00255138	-3.23245	3.8746e-30	1.37128e-28
ZBTB16	-3.54532	5.58856e-28	1.94205e-26	-3.43001	3.40179e-15	3.9116e-14	-1.23054	0.000708773	0.00255185	-4.76344	9.45204e-40	1.19158e-37
ANXA8L2	-2.31328	1.4562e-06	4.26108e-06	-2.61487	5.24213e-05	0.000143028	-1.83849	0.000660984	0.00240544	-3.47815	8.42739e-11	3.89066e-10
TREX2	-0.986882	0.00125991	0.00239911	-1.65635	6.31372e-05	0.000169877	-1.71236	7.08344e-07	6.33876e-06	-2.61206	2.89173e-14	1.96395e-13
MPL	-1.04893	1.95694e-09	8.3875e-09	-1.92977	5.05409e-16	6.59782e-15	-0.664712	0.000717751	0.00258148	-1.5782	6.69367e-16	5.35959e-15
NUCB2	-0.801309	1.06811e-09	4.72163e-09	-0.572371	0.0012103	0.00258607	-0.917373	5.29182e-10	1.02003e-08	-0.849811	6.66311e-09	2.53533e-08
CNGA1	-0.978237	0.000420921	0.000862875	-2.68624	8.00175e-13	6.7054e-12	-1.09201	0.000464574	0.00178343	-2.31412	8.05972e-14	5.20371e-13
ID1	-1.22947	6.85824e-09	2.74632e-08	-0.920866	0.0012635	0.00268874	-1.86221	5.89553e-15	3.28457e-13	-1.36649	7.73805e-09	2.91926e-08
CPNE5	-1.82911	1.09279e-17	1.21218e-16	-1.39094	1.31714e-06	4.65196e-06	-0.808775	0.000756116	0.00270035	-2.06258	4.86121e-18	4.88696e-17
PLCL1	-1.73454	6.73649e-21	1.08735e-19	-1.7436	2.62766e-12	2.04333e-11	-0.699549	0.000766018	0.00273175	-2.32431	2.11709e-29	6.83444e-28
ABHD8	-0.899174	4.34791e-09	1.7841e-08	-1.75524	1.85759e-17	2.94334e-16	-0.578935	0.000773877	0.00275727	-1.89534	1.44272e-28	4.22326e-27
ADAMTSL1	-2.3681	9.87985e-29	3.77511e-27	-2.70759	3.94376e-21	1.02579e-19	-0.802787	0.000796032	0.00282487	-2.92101	1.00377e-34	6.32706e-33
LOC92973	-1.75732	1.15034e-12	7.16204e-12	-2.44992	2.38591e-13	2.14692e-12	-0.931599	0.000797267	0.00282801	-2.3534	1.55714e-17	1.48092e-16
SLC44A2	-0.569464	1.13171e-06	3.36996e-06	-0.505061	0.00134139	0.00283946	-0.636008	1.33017e-06	1.09763e-05	-0.789796	1.4276e-09	5.81786e-09
FLJ11235	-1.24801	5.38882e-11	2.77573e-10	-1.68415	7.79297e-11	5.00157e-10	-0.716513	0.000806083	0.00285459	-1.45598	7.50729e-12	3.90185e-11
TNFSF12	-1.84226	4.15535e-30	1.84491e-28	-1.79357	1.68616e-16	2.33159e-15	-0.607304	0.000828062	0.00292105	-2.22821	4.30086e-35	2.80303e-33
BST1	-1.37574	2.08083e-09	8.88234e-09	-2.11222	8.82177e-12	6.3653e-11	-0.862894	0.000830085	0.00292699	-1.63793	1.61416e-10	7.25051e-10
MUC21	-5.92023	2.33664e-11	1.25955e-10	-12.7959	9.12234e-27	5.92935e-25	-3.32805	0.00083234	0.00293315	-12.2126	4.69566e-35	3.02607e-33
TP63	-3.32299	2.93242e-12	1.75306e-11	-2.0735	0.00121208	0.00258921	-2.11494	7.74806e-05	0.000380919	-5.4024	2.70016e-24	4.977e-23
ALDH3B2	-2.2602	1.1127e-06	3.31907e-06	-2.197	0.000436594	0.00100767	-1.80778	0.000530111	0.00199467	-4.18427	6.35897e-16	5.10342e-15
TAGLN3	-2.34217	2.88304e-06	8.07541e-06	-4.27786	3.86698e-10	2.26702e-09	-1.87738	0.000855477	0.00300487	-5.55132	1.49748e-22	2.30303e-21
FGFBP1	-3.16563	7.34633e-11	3.72953e-10	-5.48729	5.32231e-17	7.80319e-16	-1.89662	0.000518261	0.00195776	-1.8793	0.000526426	0.00107711
CAPN13	-1.43657	0.000167538	0.000365531	-4.26923	1.15598e-16	1.63916e-15	-1.44698	0.00074739	0.00267527	-1.98317	3.19836e-06	8.90232e-06
AK5	-2.06831	4.43605e-10	2.05347e-09	-3.92905	4.5788e-18	7.92389e-17	-1.24115	0.000869828	0.00304908	-1.88727	3.37256e-07	1.05444e-06
CACNB2	-2.55632	7.16585e-23	1.4509e-21	-3.52588	7.95537e-24	3.21642e-22	-0.971546	0.000871736	0.00305452	-3.37627	2.32431e-31	9.44546e-30
EPHX3	-1.2543	0.000766659	0.00151256	-4.60145	5.73143e-20	1.28222e-18	-1.48261	0.000404352	0.00158357	-4.25156	1.66833e-24	3.14218e-23
ZNF488	-0.838636	0.00149266	0.00281009	-1.89048	1.06466e-07	4.40107e-07	-1.4607	8.68353e-07	7.59743e-06	-1.09853	0.000191478	0.000419885
DUSP1	-2.01774	1.17067e-23	2.59546e-22	-2.21395	3.02182e-16	4.05201e-15	-0.748666	0.000936278	0.003251	-2.09654	9.61405e-21	1.26751e-19
CXCL14	-1.17812	6.55818e-05	0.000152342	-2.0877	1.48167e-07	5.99999e-07	-1.10175	0.000898737	0.00313704	-2.79313	2.16098e-17	2.01198e-16
C8G	-2.75822	2.49935e-09	1.05696e-08	-6.77773	4.59132e-27	3.15923e-25	-2.78513	8.63944e-08	9.70168e-07	-1.61442	0.00175589	0.00331577
C13orf36	-3.54457	2.00305e-10	9.6687e-10	-5.54687	9.09102e-13	7.58874e-12	-2.06647	0.000965393	0.00333533	-6.54106	2.38233e-24	4.41946e-23
PDZRN4	-4.55037	3.75976e-30	1.68225e-28	-4.5129	4.57163e-17	6.78322e-16	-1.47805	0.000975952	0.00336979	-5.01273	2.03082e-29	6.58055e-28
STK32B	-1.20419	2.33127e-07	7.659e-07	-2.37437	4.61402e-14	4.56146e-13	-0.862867	0.000983241	0.00339021	-2.45068	4.66256e-21	6.37586e-20
EML5	-0.857848	5.12445e-08	1.82596e-07	-1.27326	2.18521e-09	1.15134e-08	-0.581851	0.00101603	0.00348933	-0.897126	3.26039e-07	1.02159e-06
HHLA2	-1.16771	0.00190667	0.00352835	-2.35562	3.29115e-06	1.09563e-05	-2.00941	2.01998e-06	1.58003e-05	-2.10167	5.46222e-07	1.66645e-06
S100A16	-1.08464	1.48325e-07	4.99165e-07	-1.81684	6.20492e-11	4.02423e-10	-0.996609	1.75021e-05	0.000104647	-0.717009	0.00184315	0.00346916
C17orf76	-0.685727	0.000990907	0.00191947	-1.50374	8.23472e-08	3.47391e-07	-0.885502	0.000155526	0.00069354	-0.810266	0.000485181	0.000998637
NME5	-1.94609	4.38727e-11	2.28851e-10	-1.51081	0.000147983	0.000371538	-1.09786	0.000941443	0.00326533	-2.80107	2.47796e-17	2.29228e-16
CTRC	-2.25048	0.00199519	0.00368151	-5.81525	1.76994e-08	8.21735e-08	-4.70216	1.67347e-08	2.23358e-07	-5.35566	1.10823e-10	5.05956e-10
C16orf5	-0.826806	9.84448e-07	2.96158e-06	-2.14202	4.83795e-21	1.24155e-19	-0.620617	0.00108308	0.00368371	-1.24728	3.59464e-11	1.73175e-10
GPR155	-1.7683	1.92359e-14	1.47067e-13	-2.0019	1.21594e-10	7.62547e-10	-0.848224	0.00108882	0.00370032	-2.67288	3.2831e-25	6.75834e-24
BCO2	-1.28571	1.21416e-07	4.13036e-07	-1.12109	0.000619564	0.00139329	-0.93386	0.000632527	0.00232259	-2.01223	1.30954e-13	8.27555e-13
RANBP3L	-2.47159	5.07617e-11	2.62408e-10	-3.22019	4.10341e-10	2.39912e-09	-1.38003	0.0010993	0.00372932	-2.827	1.96842e-11	9.75511e-11
KLRB1	-1.99503	8.43625e-17	8.38817e-16	-1.0592	0.00102502	0.0022187	-0.956589	0.000383702	0.00151507	-2.00409	6.59154e-14	4.2927e-13
TMEM54	-0.991247	1.27067e-08	4.89652e-08	-0.992004	2.33466e-05	6.78593e-05	-1.21925	4.81219e-10	9.35938e-09	-0.600319	0.002004	0.00374094
TAC3	-2.64846	1.05409e-10	5.24193e-10	-3.50509	2.35888e-10	1.41755e-09	-1.50073	0.0011313	0.00382362	-3.81015	8.75319e-17	7.65838e-16
RORA	-1.4707	8.18818e-18	9.28549e-17	-1.37667	2.27493e-09	1.19533e-08	-0.625465	0.00114476	0.00386308	-1.94425	2.256e-24	4.20526e-23
TXNIP	-1.76192	7.87489e-24	1.77787e-22	-1.80342	1.95627e-14	2.03001e-13	-0.640017	0.00114539	0.00386445	-1.6981	3.39553e-18	3.48865e-17
ADH7	-5.39146	2.26e-10	1.08333e-09	-9.68438	3.76935e-17	5.67571e-16	-3.10646	0.00115118	0.00388094	-8.42643	6.76148e-19	7.49054e-18
GFRA3	-1.36874	0.000270819	0.000572079	-4.90344	5.55319e-22	1.65361e-20	-1.3953	0.000960831	0.00332289	-4.66577	1.18788e-28	3.501e-27
MAP3K9	-0.529128	0.00197989	0.00365485	-0.896935	9.85633e-05	0.000255177	-1.12924	4.37766e-09	6.80527e-08	-1.0027	1.48076e-07	4.83812e-07
EPN3	-0.877479	0.000738638	0.00146028	-1.14536	0.00106623	0.00230157	-1.45328	6.64696e-07	6.01144e-06	-1.13396	9.22234e-05	0.000211695
C10orf58	-0.523614	0.00210287	0.00386822	-2.11195	3.24947e-20	7.55339e-19	-0.811264	2.25531e-05	0.000130666	-1.10093	6.74613e-09	2.56522e-08
GGT8P	-1.10178	0.00193505	0.00357704	-2.14289	8.98386e-06	2.78662e-05	-1.57802	8.21179e-05	0.000398947	-2.24195	1.77573e-08	6.43437e-08
C17orf73	-1.10583	0.00180922	0.00336171	-3.3896	1.36534e-12	1.10864e-11	-1.53185	0.000121371	0.000559135	-1.63259	3.64072e-05	8.83751e-05
SLC22A4	-0.665463	0.0019684	0.00363674	-1.67713	7.91884e-09	3.82884e-08	-0.954668	7.95279e-05	0.00038888	-1.14074	1.99109e-06	5.69527e-06
C6orf176	-2.14685	7.65681e-07	2.33641e-06	-4.21615	7.38896e-13	6.23118e-12	-1.58038	0.00120868	0.004044	-3.94443	4.39194e-16	3.57124e-15
HBA2	-1.4184	7.62933e-05	0.000175501	-3.12045	1.01909e-10	6.4519e-10	-1.37749	0.000632982	0.00232354	-1.34361	0.000780466	0.00155796
PGLYRP3	-4.11134	7.0786e-09	2.82669e-08	-5.98266	4.42303e-10	2.57292e-09	-2.58293	0.0012157	0.00406119	-5.32018	1.93307e-11	9.59094e-11
NIPAL4	-3.09493	8.83737e-18	9.94982e-17	-5.17923	2.69545e-26	1.6392e-24	-1.30969	0.00122386	0.00408291	-4.16851	3.82706e-25	7.8129e-24
COX6B1	-0.736544	6.14464e-08	2.16624e-07	-0.56609	0.00199084	0.00409575	-0.856743	2.11834e-08	2.74874e-07	-0.727174	1.64415e-06	4.74692e-06
GNRHR	-0.912237	0.000182382	0.00039542	-1.9314	9.70943e-09	4.64134e-08	-0.897481	0.00109096	0.00370685	-1.76306	1.27789e-10	5.80495e-10
RGS5	-1.56275	4.65017e-17	4.76353e-16	-1.28301	3.04937e-07	1.1827e-06	-0.676234	0.00123219	0.00410674	-2.70653	7.66627e-39	8.27526e-37
FAM83C	-3.8626	3.28474e-10	1.54369e-09	-8.27407	9.27318e-23	3.10021e-21	-2.23137	0.00123975	0.00412797	-7.74743	2.82787e-29	8.96345e-28
PDZD3	-1.02008	0.00204731	0.00377204	-2.16325	1.22791e-06	4.35198e-06	-1.47541	7.33181e-05	0.000362726	-1.66944	6.09689e-06	1.64376e-05
HSPB8	-3.4342	3.89334e-32	2.15519e-30	-4.26644	1.31516e-27	1.02779e-25	-1.05523	0.00125851	0.00418156	-4.34963	6.16735e-41	9.26229e-39
C12orf57	-0.946974	1.52206e-10	7.43637e-10	-1.10018	3.27732e-08	1.46601e-07	-0.547403	0.000993515	0.00342153	-0.588191	0.000362442	0.000760969
TRIM16	-0.93019	2.41296e-08	8.94154e-08	-0.693789	0.0019911	0.00409579	-0.847116	6.1983e-06	4.24858e-05	-0.759533	4.4126e-05	0.000105759
ZNF431	-0.75397	2.35826e-07	7.73736e-07	-0.604925	0.0020646	0.00423388	-0.767538	2.87877e-06	2.16359e-05	-1.01004	5.38419e-10	2.27861e-09
H2AFJ	-0.523913	0.000951325	0.00184839	-0.696085	0.00110774	0.00238224	-0.798228	7.52956e-06	5.0171e-05	-1.04838	3.05675e-09	1.20605e-08
RNF186	-1.1876	0.00202955	0.00374051	-4.56105	1.54191e-18	2.83603e-17	-1.67417	0.000109247	0.000510498	-1.84768	1.67559e-05	4.2439e-05
CYP1A1	-3.43834	3.29548e-08	1.20102e-07	-3.73669	8.50263e-06	2.64688e-05	-2.25083	0.00129482	0.00428652	-3.45236	6.64073e-07	2.01214e-06
ENPEP	-1.64136	8.52761e-11	4.28889e-10	-1.8278	7.95404e-08	3.36354e-07	-0.916264	0.00126817	0.00421123	-1.1478	4.70445e-05	0.000112287
CLCA1	-3.9083	5.28052e-07	1.64621e-06	-10.507	1.85826e-23	6.91682e-22	-3.03083	0.000540514	0.00202763	-2.81644	0.0011921	0.0023066
C6orf225	-1.62772	1.53109e-17	1.65686e-16	-2.5322	9.7846e-23	3.24856e-21	-0.689512	0.00131449	0.00434	-2.41026	1.27462e-29	4.20918e-28
HOXA4	-2.1694	1.67881e-22	3.25784e-21	-3.05009	2.63312e-24	1.16607e-22	-0.802633	0.00131664	0.00434544	-3.24432	4.75039e-39	5.32753e-37
PPP2R2C	-1.37279	0.00238254	0.00434197	-5.3812	1.18683e-18	2.22077e-17	-2.21608	1.2926e-05	8.01599e-05	-3.03899	1.65933e-09	6.71939e-09
MYO15B	-0.641486	0.00230961	0.00422019	-1.13158	6.51871e-05	0.000174685	-1.0822	4.81875e-06	3.40666e-05	-1.34964	9.03041e-09	3.38391e-08
CYBRD1	-1.90881	7.63817e-20	1.09841e-18	-2.49823	7.65354e-19	1.47199e-17	-0.753667	0.00136303	0.00447204	-2.65509	5.82636e-30	2.02063e-28
SORBS2	-2.01448	1.60544e-17	1.73189e-16	-1.90345	2.23742e-09	1.17669e-08	-0.851076	0.00136699	0.00448335	-2.73444	3.5056e-25	7.18212e-24
DNAJC18	-1.54173	2.04369e-26	5.84381e-25	-1.56462	1.18907e-15	1.45855e-14	-0.521484	0.00136905	0.0044867	-2.08806	4.59408e-38	4.33576e-36
NRXN1	-3.93351	6.1518e-22	1.11325e-20	-4.46428	5.67209e-16	7.32706e-15	-1.46856	0.00138309	0.00452668	-4.64458	2.44688e-24	4.52463e-23
CCDC110	-1.13726	5.28213e-06	1.42343e-05	-2.59217	2.45346e-14	2.50435e-13	-0.898966	0.00137356	0.00450061	-1.19456	1.81049e-05	4.5695e-05
FRAT1	-0.744771	2.9773e-08	1.09105e-07	-0.556105	0.00210502	0.0043091	-0.611373	5.19588e-05	0.000268919	-0.84507	1.70974e-08	6.21346e-08
DLK2	-1.26587	0.000190555	0.000412003	-3.20877	3.70104e-12	2.81465e-11	-1.23114	0.0012564	0.00417534	-2.79609	1.78949e-13	1.11735e-12
C9orf123	-0.813541	1.25064e-10	6.16258e-10	-0.52047	0.00223071	0.00454645	-0.658052	3.68649e-06	2.69313e-05	-0.626845	8.80992e-06	2.32619e-05
PYGM	-4.22384	2.21317e-40	2.89573e-38	-4.31353	7.07197e-24	2.90119e-22	-1.13892	0.00141238	0.00460859	-5.05455	4.21767e-46	1.45687e-43
LOC654342	-0.573271	0.000848082	0.00166181	-2.02383	2.39292e-18	4.28715e-17	-0.644952	0.000841726	0.00296259	-1.42262	1.15598e-13	7.36173e-13
ETNK2	-0.842118	0.00254603	0.00461024	-3.6109	9.39708e-22	2.6826e-20	-1.41159	6.84274e-06	4.61464e-05	-2.98052	1.08753e-21	1.56916e-20
RCAN2	-2.34309	6.74346e-27	2.03612e-25	-2.19246	8.44522e-14	8.13029e-13	-0.781754	0.001438	0.00467804	-3.38336	6.49422e-44	1.41977e-41
GCNT2	-0.935211	7.75874e-06	2.04551e-05	-1.40451	6.13322e-07	2.26775e-06	-0.749528	0.00143414	0.00466811	-1.54005	4.08359e-11	1.95476e-10
TSPAN5	-1.00169	5.49754e-06	1.47802e-05	-1.81793	9.57256e-10	5.316e-09	-0.78973	0.00143852	0.00467886	-1.62367	4.0657e-11	1.94727e-10
C20orf132	-1.39888	1.69995e-15	1.48582e-14	-1.22845	2.25939e-07	8.89896e-07	-0.627446	0.00147656	0.00478813	-1.48161	4.35052e-14	2.89548e-13
PRKG2	-1.46317	6.13507e-06	1.6415e-05	-2.60024	2.95039e-09	1.52017e-08	-1.15645	0.00148443	0.00480826	-2.21738	8.55597e-10	3.55987e-09
PPM1L	-1.29222	1.61313e-12	9.89006e-12	-0.93199	0.000153881	0.000385339	-0.658975	0.00135256	0.004447	-0.902697	9.64165e-06	2.53264e-05
BCAS1	-0.967277	0.00254283	0.0046054	-2.16801	5.0273e-07	1.88794e-06	-1.46036	5.05397e-05	0.000263071	-1.98805	2.67187e-08	9.49115e-08
PC	-0.533777	0.00268795	0.00485298	-1.648	6.02279e-12	4.43959e-11	-0.913371	4.93616e-06	3.48111e-05	-1.08574	4.42116e-08	1.53391e-07
IL17D	-1.43296	3.41137e-13	2.26085e-12	-0.870536	0.00102376	0.00221627	-0.746099	0.000749259	0.00268085	-1.92463	2.14897e-18	2.25348e-17
SLPI	-0.942038	0.00181575	0.00337238	-2.37452	5.22255e-09	2.59415e-08	-1.45353	1.86577e-05	0.000110635	-1.13903	0.000722155	0.00144792
EPS8L1	-1.2639	5.87385e-07	1.82066e-06	-1.03526	0.00236844	0.00480166	-1.61112	1.48164e-08	2.0181e-07	-1.12872	6.3417e-05	0.000148754
SPRR3	-5.35838	4.47298e-10	2.06933e-09	-9.64312	7.58958e-17	1.09874e-15	-3.05502	0.0015628	0.00502255	-9.58295	1.52774e-23	2.59957e-22
C3orf67	-1.00851	0.00180369	0.00335252	-4.35201	3.75434e-23	1.3206e-21	-1.27688	0.000442159	0.00171338	-2.76879	1.68544e-14	1.17045e-13
NCKAP5	-1.55104	1.11953e-11	6.24526e-11	-1.21319	8.00824e-05	0.000211064	-0.81469	0.00151043	0.00488056	-2.60248	1.97215e-24	3.68625e-23
TUSC1	-1.13844	1.06779e-11	5.97402e-11	-1.24608	3.30323e-08	1.47635e-07	-0.594407	0.00159474	0.00511115	-1.04481	2.2318e-08	7.99697e-08
ATP1B2	-2.31613	3.6555e-23	7.68054e-22	-2.88635	5.24029e-20	1.17845e-18	-0.828443	0.00160719	0.00514604	-3.64659	2.42037e-44	5.80587e-42
C19orf36	-0.690831	0.000559176	0.00112677	-1.24409	4.52398e-06	1.47283e-05	-0.780282	0.000537539	0.00201779	-0.733033	0.00102114	0.00200206
HTR4	-1.73785	0.001191	0.00227718	-4.65618	3.31179e-10	1.96018e-09	-2.01965	0.00082232	0.00290198	-2.94217	9.32176e-07	2.77245e-06
SEMA4A	-1.21054	3.53234e-10	1.65376e-09	-0.800998	0.00204386	0.00419533	-0.79792	0.000235004	0.000988974	-1.42714	3.34066e-11	1.61887e-10
CNTFR	-1.3227	0.00285347	0.00513463	-5.55979	1.92776e-20	4.6806e-19	-2.17568	1.2792e-05	7.94712e-05	-3.36181	1.08535e-11	5.52955e-11
NOD2	-1.08102	6.83361e-07	2.10043e-06	-1.11771	0.000137433	0.000347222	-0.776453	0.00151136	0.00488164	-1.37819	1.38579e-08	5.09342e-08
NRG2	-2.27942	6.2759e-14	4.49756e-13	-3.75742	1.01624e-19	2.21051e-18	-1.07507	0.00164187	0.00524446	-4.03671	2.48066e-32	1.17059e-30
LMO3	-3.27317	1.37646e-23	3.03612e-22	-4.16799	3.27207e-21	8.54947e-20	-1.15691	0.00164615	0.00525325	-4.21876	6.62459e-31	2.53688e-29
SLC22A23	-0.619532	8.8068e-05	0.000200583	-0.703814	0.000934965	0.00203607	-0.7123	6.06829e-05	0.000308342	-0.56191	0.00142835	0.00273584
CPB1	-3.37002	8.13466e-06	2.13549e-05	-4.14044	4.78677e-05	0.000131414	-2.74463	0.00123104	0.0041037	-2.91346	0.000544181	0.00111081
FNDC5	-2.19784	2.7371e-15	2.34022e-14	-3.37802	2.78959e-19	5.70166e-18	-0.981245	0.00169592	0.00539415	-3.71887	6.34225e-33	3.23118e-31
SLC9A1	-0.89941	3.47955e-07	1.11349e-06	-0.884992	0.000195555	0.000480978	-0.939439	2.20154e-06	1.7079e-05	-0.590677	0.00269689	0.00490863
FKBP11	-0.518807	0.00166837	0.00311798	-0.739184	0.000876781	0.00192022	-0.882433	1.97697e-06	1.5499e-05	-0.694191	0.000162298	0.000359643
ZNF536	-2.16634	1.34892e-11	7.44794e-11	-3.3421	1.54941e-14	1.62674e-13	-1.12912	0.00171149	0.00543767	-3.9001	2.045e-27	5.34329e-26
MESTIT1	-1.00554	6.00541e-05	0.000140313	-1.40766	3.97951e-05	0.000110822	-0.890558	0.0016217	0.00518674	-1.53301	5.08039e-08	1.75382e-07
PHYHD1	-1.63155	1.98096e-09	8.4833e-09	-1.71515	2.82477e-06	9.50203e-06	-0.958452	0.00171937	0.00545968	-2.84348	7.42566e-21	9.85769e-20
FAM83A	-1.95938	2.16998e-05	5.37856e-05	-5.27186	2.25516e-17	3.53439e-16	-1.6257	0.00172437	0.00547156	-2.99449	5.93734e-09	2.27319e-08
DPP4	-0.840239	0.00308007	0.00550854	-4.14146	2.50048e-27	1.83769e-25	-1.58274	7.09806e-07	6.34856e-06	-1.41961	7.35327e-06	1.96104e-05
RERG	-2.72104	6.81157e-26	1.84104e-24	-3.40834	1.33232e-22	4.31718e-21	-0.907703	0.00179294	0.00565172	-3.72576	3.88051e-38	3.70278e-36
IFI27L2	-0.87678	2.39137e-07	7.84003e-07	-0.867675	0.000146136	0.000367221	-0.599938	0.00166548	0.00530906	-0.956516	4.3498e-07	1.34153e-06
LOC643763	-2.14882	6.65892e-08	2.33848e-07	-4.70982	5.99979e-18	1.02495e-16	-1.395	0.00182062	0.0057202	-3.35525	4.71498e-14	3.12241e-13
NKAPL	-2.60834	1.53976e-29	6.502e-28	-2.48509	2.9961e-15	3.47987e-14	-0.807161	0.00182352	0.00572723	-2.97082	2.71708e-30	9.85856e-29
ID4	-1.78607	2.61751e-17	2.76157e-16	-2.07222	3.09287e-13	2.74073e-12	-0.739292	0.00183384	0.00575128	-2.07928	1.03337e-18	1.12177e-17
NIPAL2	-0.695809	7.92114e-06	2.0845e-05	-1.22135	5.79166e-09	2.8563e-08	-0.545175	0.00184996	0.00579341	-0.783712	6.4389e-06	1.73245e-05
EMP2	-0.666678	1.80081e-05	4.51077e-05	-1.15333	3.56935e-08	1.58555e-07	-0.544713	0.0018299	0.00574213	-0.716706	3.57538e-05	8.68623e-05
CLDN15	-1.85898	2.29429e-09	9.76216e-09	-3.66186	2.30735e-18	4.15106e-17	-1.4979	1.84671e-05	0.000109716	-1.02261	0.00320687	0.00577418
KY	-3.02445	2.08699e-21	3.57229e-20	-4.25762	5.75548e-23	1.96448e-21	-1.11104	0.00189727	0.00592652	-4.06128	3.72075e-30	1.31953e-28
SFTPD	-1.07005	0.0030663	0.00548503	-4.23923	1.58374e-16	2.20055e-15	-1.58626	9.94056e-05	0.000469851	-3.96347	6.64093e-22	9.71995e-21
MT1A	-1.907	1.08055e-06	3.2293e-06	-6.2024	1.73228e-29	1.70946e-27	-1.39639	0.0014957	0.0048384	-1.50766	0.000547104	0.00111625
C3orf54	-1.7169	1.98289e-23	4.29693e-22	-1.50041	1.10054e-10	6.93701e-10	-0.599708	0.00191639	0.00597743	-2.05158	1.65133e-26	3.9447e-25
GPM6A	-3.58821	2.70239e-20	4.09412e-19	-4.53808	6.35352e-18	1.08323e-16	-1.35422	0.00193443	0.00602842	-4.00794	2.6527e-20	3.33199e-19
JSRP1	-1.39703	0.000122092	0.000272189	-1.69038	0.000555873	0.00126123	-1.30769	0.00138164	0.0045228	-2.26064	2.51327e-08	8.95352e-08
FAM83G	-0.82269	1.39934e-07	4.72122e-07	-0.624986	0.00296222	0.00590426	-0.921467	1.56042e-07	1.65034e-06	-0.691661	7.21367e-05	0.00016793
PTGER4	-0.999366	3.85686e-07	1.22696e-06	-1.35588	3.13525e-07	1.21301e-06	-0.687169	0.00190616	0.00594785	-0.869149	7.55647e-05	0.000175414
FAM46C	-1.56934	8.49398e-13	5.37558e-12	-0.87379	0.00308895	0.00613281	-1.32065	8.60032e-08	9.66403e-07	-1.63097	2.64847e-11	1.29911e-10
HRCT1	-1.82359	3.36543e-11	1.78023e-10	-2.74162	1.77363e-13	1.62263e-12	-0.956631	0.00197538	0.00613944	-1.9226	3.7724e-10	1.62193e-09
PTCHD1	-3.70633	1.21918e-20	1.90384e-19	-4.84796	1.82877e-19	3.84242e-18	-1.38355	0.00197627	0.00613997	-4.54474	1.44486e-24	2.74826e-23
CWH43	-4.78797	8.79815e-08	3.04881e-07	-11.0584	1.28843e-18	2.40047e-17	-3.1107	0.00198914	0.00617837	-6.9375	3.94484e-12	2.1154e-11
PPP1R15A	-0.525834	0.000181494	0.000393593	-0.562877	0.00291127	0.00580673	-0.708132	7.32496e-06	4.89204e-05	-0.860696	3.93632e-08	1.3712e-07
GSTM3	-0.840198	0.000194477	0.000419695	-0.914564	0.00258643	0.00520329	-0.963973	0.000143268	0.000646896	-1.38613	3.56201e-08	1.24685e-07
SLC39A2	-3.14933	9.38147e-08	3.23602e-07	-5.19701	8.61913e-11	5.50318e-10	-2.04074	0.0020916	0.00646227	-7.55252	2.82849e-29	8.96345e-28
ANGPT1	-1.60923	6.06032e-16	5.50593e-15	-1.72829	1.13699e-10	7.15371e-10	-0.68793	0.00209878	0.00647979	-2.34836	3.92117e-26	8.958e-25
PRDM1	-1.34022	1.38417e-14	1.07588e-13	-0.694435	0.00304458	0.00605166	-0.76456	9.37928e-05	0.000447361	-1.21854	3.49401e-10	1.5075e-09
FAM3D	-1.55343	1.33862e-05	3.41195e-05	-3.18361	3.40926e-11	2.28754e-10	-1.37223	0.000624297	0.00229752	-1.21527	0.00226015	0.00418113
ABI3BP	-3.3431	6.93116e-29	2.69007e-27	-3.11339	1.20475e-14	1.2844e-13	-1.0345	0.00214139	0.00659487	-3.71633	1.05786e-28	3.13384e-27
CRYAB	-3.18149	6.97213e-32	3.75864e-30	-3.6434	1.63322e-23	6.21307e-22	-0.933861	0.00215271	0.00662736	-3.67719	4.20324e-34	2.45251e-32
RGS9BP	-0.933774	0.00196113	0.00362376	-2.30849	2.1436e-08	9.83586e-08	-1.13276	0.000856098	0.00300644	-2.25574	2.67577e-11	1.31101e-10
PSD	-4.21925	2.1827e-34	1.52006e-32	-4.8982	5.71512e-26	3.3012e-24	-1.18953	0.0021623	0.00665331	-4.58269	1.0995e-32	5.47248e-31
SPAG16	-0.981581	3.7923e-06	1.04427e-05	-0.842031	0.00322349	0.0063772	-0.947777	7.20013e-05	0.00035703	-2.14681	1.31149e-19	1.54297e-18
RRAGD	-0.772444	0.000327312	0.000681907	-1.45269	5.24049e-07	1.96288e-06	-0.748755	0.00195186	0.00607727	-1.57619	4.98105e-11	2.35628e-10
SYNGR1	-1.61812	6.85803e-11	3.49911e-10	-2.59713	7.64767e-15	8.3809e-14	-0.851568	0.00225907	0.00689822	-3.21553	3.386e-31	1.34436e-29
SLC7A3	-3.91497	9.19916e-17	9.10479e-16	-3.8179	2.4431e-09	1.27631e-08	-1.61275	0.00226024	0.00690058	-6.15156	6.40966e-30	2.21402e-28
GRP	-1.74933	0.0010883	0.00209614	-3.77173	1.89413e-07	7.55161e-07	-1.91562	0.00147015	0.00476825	-2.58704	1.49995e-05	3.82257e-05
AMTN	-2.98252	0.000134421	0.000297786	-5.96272	2.67508e-08	1.21073e-07	-2.69431	0.00216777	0.00666658	-5.8233	3.39949e-11	1.64415e-10
ADARB2	-1.07071	0.00222531	0.00407435	-2.15994	5.70466e-06	1.82793e-05	-1.32013	0.000817084	0.00288704	-3.63534	5.95074e-20	7.24279e-19
JOSD2	-0.565296	3.52325e-05	8.50137e-05	-0.559839	0.00233814	0.00474523	-0.528004	0.000588995	0.00218388	-0.847121	2.73157e-08	9.69722e-08
CADM3	-3.96926	2.53926e-28	9.31115e-27	-4.25398	1.67523e-18	3.05199e-17	-1.23186	0.00230806	0.00702669	-4.58957	2.79923e-30	1.0093e-28
KRT4	-6.31522	1.07895e-12	6.74186e-12	-11.6856	1.2923e-22	4.20472e-21	-3.03799	0.00231415	0.00704153	-12.0574	3.6488e-34	2.1508e-32
TBX6	-0.656946	0.00394837	0.00694069	-1.29218	2.59021e-05	7.46962e-05	-1.10704	1.57758e-05	9.58706e-05	-1.91139	5.92336e-14	3.88097e-13
ASTN2	-0.679561	0.000782267	0.00154072	-1.06179	9.79084e-05	0.000253634	-0.714147	0.00169447	0.00539153	-1.10195	1.04839e-06	3.10046e-06
TM4SF20	-1.5016	0.00146263	0.00275806	-7.63576	4.20629e-33	6.91875e-31	-1.72793	0.00112631	0.0038075	-1.89786	0.000311244	0.00066038
CORO6	-2.41667	4.0353e-22	7.47787e-21	-3.68225	3.45972e-27	2.45897e-25	-0.852631	0.00238689	0.00723227	-3.09141	2.04278e-28	5.92956e-27
CDC42EP2	-0.509077	0.00121789	0.0023255	-0.816143	0.000117124	0.000299592	-0.565417	0.00139592	0.0045635	-0.740488	2.45935e-05	6.09928e-05
SEC14L2	-1.31688	7.28081e-14	5.1769e-13	-0.687266	0.00371631	0.00726644	-1.08767	3.86719e-08	4.73354e-07	-1.47962	4.80044e-14	3.17413e-13
LMOD3	-2.59097	6.63228e-21	1.07454e-19	-3.08955	2.08199e-16	2.84029e-15	-0.940738	0.00241813	0.00730771	-3.25562	7.53381e-26	1.66602e-24
SCUBE2	-2.1362	2.76246e-14	2.07166e-13	-3.56218	5.18361e-21	1.32435e-19	-0.957053	0.00242574	0.00732557	-3.29957	6.31201e-26	1.40483e-24
GPR109A	-1.87631	1.43204e-05	3.63823e-05	-2.04168	0.000455825	0.00104897	-2.10927	1.44501e-05	8.8625e-05	-1.40997	0.00346251	0.00620857
PLA2G12B	-2.21949	0.000263579	0.000557645	-8.82996	1.87857e-24	8.59921e-23	-2.09136	0.00223093	0.0068292	-3.57831	1.35623e-07	4.45567e-07
GPER	-2.31189	1.12464e-17	1.24272e-16	-3.11567	1.19713e-17	1.95978e-16	-0.918795	0.00247308	0.00745161	-3.13051	2.92447e-25	6.08537e-24
RHOV	-1.89614	1.04406e-07	3.58205e-07	-2.60586	5.69223e-08	2.45408e-07	-1.58869	7.37802e-05	0.000364699	-1.14368	0.00402143	0.00712862
COL21A1	-2.70987	5.14109e-20	7.56963e-19	-3.51913	1.29841e-18	2.41646e-17	-1.00533	0.00249405	0.00750561	-3.90277	3.74574e-32	1.72514e-30
FIGF	-4.34256	3.6003e-35	2.6802e-33	-4.31643	9.23814e-20	2.0222e-18	-1.19007	0.00252601	0.00759253	-4.74553	1.12688e-33	6.21798e-32
TMEM40	-3.94207	5.67125e-08	2.01043e-07	-3.87207	7.47984e-05	0.000197923	-2.47038	0.00247653	0.0074594	-7.20625	6.57167e-19	7.28494e-18
SLC35F1	-1.77155	1.32822e-10	6.53364e-10	-2.63927	1.4239e-12	1.1524e-11	-0.934397	0.0025772	0.00772892	-3.38911	4.77825e-28	1.33752e-26
ITPKA	-0.824586	0.00120071	0.00229408	-1.30905	0.000134088	0.000339316	-1.70061	2.85613e-09	4.658e-08	-0.848014	0.0028236	0.00512737
KCNIP2	-1.57878	1.82151e-14	1.39695e-13	-1.83829	4.35094e-11	2.88133e-10	-0.697297	0.00259346	0.00776825	-2.10923	5.57772e-20	6.82727e-19
RBP7	-1.8237	1.75533e-16	1.68144e-15	-2.11268	1.57672e-12	1.26717e-11	-0.749275	0.0025984	0.00777899	-2.87431	3.82591e-31	1.50518e-29
CNTN3	-1.17916	0.00205995	0.00379412	-3.72222	1.17446e-12	9.6224e-12	-1.3957	0.00119027	0.00398703	-3.18246	1.17254e-13	7.45866e-13
C6orf105	-1.68489	1.77681e-06	5.12992e-06	-1.35688	0.00426272	0.00824151	-2.01949	3.52813e-07	3.40035e-06	-3.10357	3.0623e-15	2.31057e-14
PRDM8	-2.10978	1.12311e-18	1.40052e-17	-2.5289	4.3303e-15	4.92952e-14	-0.803492	0.00279861	0.00829924	-2.25184	3.17859e-17	2.90156e-16
HIF3A	-1.47445	0.000102139	0.000230503	-2.27221	8.68009e-06	2.69678e-05	-1.27877	0.00272351	0.00810018	-3.99577	3.8025e-21	5.24964e-20
ANK3	-0.867147	2.40819e-09	1.02241e-08	-0.558732	0.00428154	0.00827605	-0.695503	2.06946e-05	0.000121405	-0.708292	1.23973e-05	3.20147e-05
TMPRSS11D	-3.76742	3.57175e-06	9.86686e-06	-8.0004	3.10895e-13	2.75357e-12	-2.72655	0.00284853	0.00842125	-9.26837	2.28303e-24	4.24895e-23
MAOB	-1.88391	1.06098e-11	5.94168e-11	-1.52714	4.24544e-05	0.000117674	-0.92931	0.00285614	0.00843799	-3.27911	2.75904e-26	6.43937e-25
SNURF	-2.81413	4.905e-09	1.99867e-08	-3.19967	9.07611e-07	3.27388e-06	-1.60942	0.00291248	0.008578	-3.63104	1.55991e-11	7.8136e-11
TPSG1	-2.18927	1.04681e-06	3.13336e-06	-5.26414	7.6559e-18	1.29e-16	-1.6161	0.00134804	0.00443404	-1.528	0.00224582	0.00415639
CEND1	-1.55862	2.30864e-09	9.82081e-09	-1.78673	4.1081e-07	1.56383e-06	-0.872484	0.00292801	0.00861642	-2.15934	1.3642e-13	8.59897e-13
SLC24A5	-1.27824	0.00044205	0.000904044	-3.12936	4.63809e-10	2.68987e-09	-1.23404	0.00259036	0.00776299	-2.75028	1.77696e-11	8.85965e-11
RAB37	-1.25571	2.89845e-08	1.06373e-07	-1.32883	1.30778e-05	3.9494e-05	-0.756496	0.00295172	0.0086714	-1.98786	3.57227e-15	2.67085e-14
NOS1	-4.39227	2.50324e-22	4.75092e-21	-4.9106	1.12301e-15	1.38047e-14	-1.50586	0.00300365	0.00879403	-5.74085	1.0811e-29	3.59762e-28
PLN	-3.67227	1.15792e-25	3.0439e-24	-3.68101	6.32314e-15	7.01844e-14	-1.16874	0.00302965	0.00885815	-4.13368	4.18593e-26	9.51253e-25
S1PR5	-1.44977	1.02599e-08	4.00359e-08	-1.73048	4.08036e-07	1.55361e-06	-0.843096	0.00305475	0.00892095	-2.43825	7.06787e-18	6.96742e-17
IP6K3	-1.92006	1.14775e-09	5.05423e-09	-2.9988	3.57624e-12	2.72723e-11	-1.04945	0.00307389	0.00896323	-3.46786	1.77867e-22	2.71134e-21
LOC100130691	-0.63978	0.00011856	0.000265005	-0.96453	1.84423e-05	5.45126e-05	-0.555548	0.00297102	0.00871476	-0.96632	1.93289e-07	6.20962e-07
EPHA6	-3.97032	9.80702e-18	1.09417e-16	-5.12138	7.17367e-16	9.11674e-15	-1.53611	0.00311647	0.00907512	-4.68533	1.76892e-19	2.06543e-18
SLC26A3	-2.1689	0.000280777	0.000592172	-6.42742	1.39306e-15	1.69076e-14	-2.00025	0.00288522	0.00850787	-4.51632	1.19727e-11	6.06394e-11
SPRR1A	-4.06524	5.91081e-07	1.83146e-06	-6.06771	3.07343e-08	1.38089e-07	-2.70055	0.00316774	0.00921044	-7.08402	6.09527e-15	4.46633e-14
GPR15	-2.27262	6.15993e-09	2.48264e-08	-1.95131	0.000213279	0.000521749	-1.30616	0.00296231	0.00869806	-4.03082	3.72884e-20	4.62317e-19
GABARAPL1	-1.16769	2.05054e-14	1.56357e-13	-1.76629	8.66983e-18	1.44673e-16	-0.506105	0.00319441	0.00927393	-1.68787	3.77235e-23	6.13487e-22
ARRDC4	-0.848202	1.36961e-06	4.02422e-06	-1.84378	6.39698e-15	7.08674e-14	-0.582175	0.00319433	0.00927393	-0.918067	2.77772e-06	7.81463e-06
TMOD2	-1.04095	5.98289e-10	2.72094e-09	-1.77766	4.21881e-15	4.81581e-14	-0.556144	0.00325949	0.00943906	-1.72239	4.23528e-20	5.22856e-19
LOC286002	-1.38594	0.000140549	0.000310411	-2.67693	7.84913e-08	3.32261e-07	-1.20642	0.00323994	0.0093919	-2.55033	4.3555e-10	1.85784e-09
NUDT7	-0.767659	5.17196e-06	1.39548e-05	-1.35305	2.62017e-09	1.36304e-08	-0.555365	0.00335973	0.00969685	-0.979174	1.87234e-07	6.02854e-07
SSBP2	-2.01725	2.06464e-28	7.6193e-27	-2.63633	8.49206e-27	5.59796e-25	-0.601323	0.00336891	0.00972031	-2.06595	3.34156e-24	6.12656e-23
SLC6A9	-0.596655	0.000359606	0.000745053	-0.70469	0.00174512	0.00362782	-0.590395	0.00168758	0.00537357	-0.822297	1.03896e-05	2.71302e-05
GDF7	-2.30819	5.83833e-12	3.37802e-11	-3.50443	4.35014e-14	4.31541e-13	-1.10311	0.00339795	0.00978914	-4.49306	1.7198e-31	7.17457e-30
GUCA2A	-1.64661	0.00571989	0.00982381	-5.96194	1.78391e-13	1.63101e-12	-3.1911	1.93472e-06	1.52439e-05	-4.40769	3.52562e-11	1.70087e-10
KRT6B	-2.66289	2.54075e-05	6.25445e-05	-3.16337	0.000202084	0.000495836	-2.09492	0.0032105	0.00931595	-6.07179	7.41758e-18	7.2955e-17
MAB21L1	-2.32184	3.448e-13	2.28425e-12	-3.7673	1.63207e-17	2.61236e-16	-1.04793	0.0034564	0.009936	-3.16403	1.08556e-18	1.17621e-17
HTR1B	-1.05313	0.00159006	0.0029811	-1.54427	0.000596207	0.00134392	-1.17163	0.00179165	0.0056493	-2.21996	2.57362e-09	1.02299e-08
FRMD4B	-0.648347	2.59299e-05	6.37306e-05	-0.59786	0.00395525	0.00768924	-0.589746	0.000665521	0.0024178	-1.31624	1.91968e-14	1.32301e-13
GK	-0.667214	0.000412127	0.000846155	-0.714818	0.00493672	0.00942852	-1.00188	2.39458e-06	1.83407e-05	-0.991625	2.51987e-06	7.12635e-06
ABP1	-0.894915	0.00217311	0.0039847	-2.10654	8.29874e-08	3.4992e-07	-1.00888	0.00211247	0.00651745	-1.26231	0.000105832	0.000240947
SLC26A7	-1.16785	0.000804491	0.00158106	-2.77909	4.34895e-09	2.18918e-08	-1.15751	0.00315239	0.00917043	-3.05605	5.25787e-15	3.8774e-14
WNT5B	-0.638849	0.00395909	0.00695671	-1.67023	2.25699e-08	1.03314e-07	-0.809279	0.00116928	0.00392968	-1.08682	1.11013e-05	2.88837e-05
SLC3A1	-1.24375	0.00289508	0.00520301	-2.96895	1.28562e-07	5.26033e-07	-1.46211	0.00184221	0.00577229	-2.52501	5.91442e-08	2.02554e-07
TCEA3	-0.740131	0.00068951	0.00136864	-2.62454	4.10886e-19	8.21344e-18	-0.823931	0.000778453	0.00276924	-0.702526	0.00387451	0.00688939
AMN	-1.07661	0.000110288	0.000247794	-1.80245	1.51859e-06	5.31462e-06	-1.05683	0.000735006	0.00263586	-0.872234	0.00497314	0.00867323
INA	-1.27037	0.000894317	0.0017441	-3.82763	1.49358e-13	1.38389e-12	-1.25838	0.00343188	0.00987374	-4.10688	8.65281e-22	1.25477e-20
CEACAM18	-1.41895	0.00412345	0.00723006	-2.13569	0.00138412	0.00292276	-1.93146	0.000524429	0.00197847	-2.64194	1.76834e-06	5.0834e-06
GGT6	-1.69072	1.14498e-05	2.94709e-05	-3.60128	3.89738e-12	2.95875e-11	-1.34938	0.00183997	0.00576631	-1.25298	0.00355128	0.00635653
PPP1R13L	-0.599295	0.00249337	0.00452484	-0.821681	0.00206825	0.00424087	-0.790573	0.000387554	0.00152783	-0.721286	0.00110103	0.00214481
RORC	-0.823298	0.00457162	0.00797058	-2.47687	2.38905e-10	1.43256e-09	-1.382	2.29968e-05	0.000132835	-0.982062	0.00242315	0.004455
FA2H	-0.690665	0.00276005	0.00497692	-1.0292	0.000921129	0.00200894	-1.13707	1.16956e-05	7.36669e-05	-0.757121	0.00326144	0.00586815
SYS1-DBNDD2	-0.777639	0.00153638	0.00288674	-0.938167	0.00457881	0.00879652	-0.901748	0.00109807	0.0037259	-1.7242	3.35672e-10	1.45044e-09
C9orf24	-0.836917	0.00485487	0.00842952	-4.90466	4.1482e-32	5.82468e-30	-1.02097	0.00225367	0.0068866	-1.21153	0.000257701	0.000553646
DHCR24	-0.54178	0.00475449	0.00826353	-0.74772	0.00379625	0.00740849	-1.20999	2.04235e-08	2.66485e-07	-0.750751	0.00045219	0.000934631

## Sheet: Up_CIN_excl
Supplementary Table 2. Differentially expressed genes in STAD subtypes.
List of upregulated and downregulated genes in STAD TCGA subtypes, compared to normal adjacent tissue, as computed by DESeq2. The “common” designation refers to DEG found in all four subtypes, whereas “excl” indicates genes differentially expressed in only one of them. DEG are sorted according to False Discovery Rate, and the inclusion parameters are the following: FDR < 0.01, |log2FC| > 0.5.
Gene	Log2FC	pval	FDR
APOA2	7.64654	1.25411e-25	3.2768e-24
PNMA5	5.24277	1.84654e-22	3.55139e-21
PAH	5.22532	1.294e-21	2.25973e-20
TDRKH	1.19007	1.82635e-20	2.82389e-19
KBTBD2	0.664634	4.76555e-20	7.03468e-19
SS18L1	1.04371	7.00655e-20	1.01179e-18
EIF2AK1	0.709631	1.1914e-19	1.66433e-18
NOTUM	4.23935	3.00649e-19	4.00966e-18
CYP17A1	5.05953	3.64615e-19	4.81074e-18
LRP2	4.8503	9.02596e-19	1.1412e-17
COL9A3	3.21653	3.38514e-18	3.98261e-17
SLC6A10P	5.74999	5.75536e-18	6.6223e-17
POFUT1	1.03954	1.7054e-17	1.83514e-16
ASB4	5.4786	1.87794e-17	2.01203e-16
F2	5.04805	2.74013e-17	2.88215e-16
POGK	0.612969	2.92145e-17	3.06354e-16
INHA	3.80028	3.1868e-17	3.32765e-16
SETDB1	0.614096	3.27121e-17	3.4096e-16
PIGM	0.749105	1.00525e-16	9.90959e-16
SMG7	0.5601	2.08534e-16	1.98435e-15
UBAP2L	0.529309	9.22207e-16	8.2697e-15
SYCP2	2.65776	9.52515e-16	8.53262e-15
MSTO1	0.746172	1.27511e-15	1.12762e-14
CAMKV	3.79011	1.80263e-15	1.56843e-14
MAGEC2	8.26453	1.93534e-15	1.67882e-14
DLL3	3.48896	2.49252e-15	2.13745e-14
NAT9	0.737371	2.92279e-15	2.48913e-14
CTCFL	3.383	3.64473e-15	3.05426e-14
SERPINA10	4.41256	4.43198e-15	3.66769e-14
CYP24A1	4.05265	4.96649e-15	4.07875e-14
PRPF3	0.639352	8.09029e-15	6.46886e-14
GJB7	3.73197	1.45312e-14	1.12693e-13
NONO	0.511788	1.56223e-14	1.20722e-13
ABCF1	0.571894	2.14116e-14	1.62573e-13
PROC	2.34113	3.04959e-14	2.2722e-13
STAU1	0.540884	3.47191e-14	2.57329e-13
ZFP64	0.615362	3.55267e-14	2.62889e-13
RSPO4	3.43327	3.68906e-14	2.72048e-13
RRP15	0.702613	5.84983e-14	4.21319e-13
SLC25A13	0.928373	6.4678e-14	4.6274e-13
CLK2	0.617757	8.53266e-14	6.0052e-13
SMG5	0.571701	1.07098e-13	7.46145e-13
PLEKHA9	0.623971	1.11726e-13	7.75885e-13
C1orf124	0.572857	1.37423e-13	9.45218e-13
NVL	0.537482	1.77549e-13	1.20727e-12
SRCRB4D	1.61105	1.87799e-13	1.27345e-12
SF3B4	0.571798	1.98291e-13	1.34039e-12
RNF114	0.599617	2.59479e-13	1.73902e-12
MDC1	0.726309	3.0134e-13	2.00711e-12
NCOA6	0.591204	3.12095e-13	2.07635e-12
WDR46	0.583973	4.20945e-13	2.76537e-12
HDGF	0.729677	4.78787e-13	3.12397e-12
DSCR6	2.67881	5.04725e-13	3.28328e-12
BAGE2	4.08951	5.40253e-13	3.50515e-12
RNASEN	0.621874	5.68743e-13	3.67756e-12
ZNF774	1.18324	7.87378e-13	5.00877e-12
YWHAB	0.581141	8.5616e-13	5.41639e-12
LRRC69	2.20329	1.00788e-12	6.32758e-12
C17orf37	1.9805	1.66838e-12	1.02107e-11
CSMD1	3.45932	1.71861e-12	1.05033e-11
SLC13A5	3.38646	1.83287e-12	1.11765e-11
ZNF7	0.58002	1.8593e-12	1.1319e-11
MOCS3	0.71509	1.94723e-12	1.1821e-11
FLAD1	0.594513	2.77371e-12	1.66105e-11
ANKIB1	1.06813	3.10263e-12	1.84777e-11
C18orf45	0.864191	3.39317e-12	2.01179e-11
GPR89A	0.640917	3.53335e-12	2.09275e-11
TUG1	0.546355	3.75672e-12	2.21668e-11
HUS1	0.530208	4.4497e-12	2.60246e-11
KLHL31	1.43052	4.50867e-12	2.63606e-11
ARFGEF2	0.732526	6.00135e-12	3.46537e-11
METTL13	0.533054	6.20855e-12	3.57546e-11
C22orf27	0.797283	6.30382e-12	3.62548e-11
MORN3	2.36696	6.54268e-12	3.75411e-11
RAD1	0.622842	7.51306e-12	4.28527e-11
IGF2	2.6068	9.03226e-12	5.08628e-11
KCNT1	2.69284	1.07336e-11	6.00321e-11
HCG18	0.66287	1.22621e-11	6.81616e-11
ABCC10	0.740658	1.52307e-11	8.37204e-11
RBM39	0.556278	1.61845e-11	8.87938e-11
MAGEA8	3.78499	1.69292e-11	9.25269e-11
B3GALT6	0.747366	1.72449e-11	9.41033e-11
CLPB	0.73902	1.79002e-11	9.74509e-11
RBM19	0.51132	2.03807e-11	1.10517e-10
SERPINF2	2.01113	2.03956e-11	1.10563e-10
ZFP42	5.406	2.37888e-11	1.28152e-10
SFRS6	0.517727	2.47015e-11	1.32738e-10
HHIPL2	2.69582	2.62469e-11	1.40692e-10
ALOX15	2.80707	2.75453e-11	1.47424e-10
CT45A2	6.96004	3.03315e-11	1.61485e-10
C2orf60	0.526195	3.18827e-11	1.69066e-10
BLOC1S3	0.609081	3.54054e-11	1.86828e-10
CT45A1	7.32638	3.59635e-11	1.89657e-10
SLC39A1	0.660014	3.62687e-11	1.91208e-10
AHSG	4.02084	3.80047e-11	1.99872e-10
C20orf12	1.07281	3.85429e-11	2.02456e-10
UTP23	0.542292	4.03521e-11	2.11444e-10
CABYR	1.53389	4.17438e-11	2.18227e-10
ARID3A	1.53618	4.28183e-11	2.23554e-10
LHFPL3	2.67672	4.40192e-11	2.29476e-10
AFP	6.17784	4.75888e-11	2.46758e-10
STARD3	1.4808	4.76924e-11	2.47207e-10
FAM9C	4.83181	5.84212e-11	2.9976e-10
LOC92659	1.1729	6.08937e-11	3.1189e-10
SNHG11	0.726367	6.45495e-11	3.30224e-10
C19orf2	1.15441	6.88256e-11	3.5105e-10
PHF20L1	0.593068	7.05243e-11	3.59193e-10
CCDC142	0.659866	7.05622e-11	3.59281e-10
MYBPHL	3.55152	7.09335e-11	3.60852e-10
KRTAP3-1	5.44605	7.95321e-11	4.01285e-10
LPPR1	2.78689	8.87178e-11	4.45161e-10
C17orf104	1.49143	8.90444e-11	4.4667e-10
FOXP4	0.834582	9.47248e-11	4.73377e-10
ASGR1	1.97307	9.6165e-11	4.79603e-10
ANKLE2	0.512838	9.806e-11	4.88631e-10
FAM133A	3.27437	1.01384e-10	5.04902e-10
APOH	3.52949	1.02369e-10	5.09512e-10
RNF182	2.58496	1.09918e-10	5.45831e-10
VGF	2.43404	1.29376e-10	6.37325e-10
SH3BP4	0.830331	1.31035e-10	6.45129e-10
AIFM3	1.72728	1.34991e-10	6.63471e-10
TM9SF4	0.537068	1.40945e-10	6.90769e-10
CXorf48	3.15354	1.7027e-10	8.28378e-10
PEX1	1.05755	1.72277e-10	8.3767e-10
FAM86C	0.626122	1.88164e-10	9.1209e-10
ADAM17	0.578121	2.46848e-10	1.17804e-09
PFDN2	0.682326	2.49061e-10	1.18794e-09
TMEM138	0.553711	2.71408e-10	1.28919e-09
KRIT1	1.01894	2.7382e-10	1.30029e-09
ADRM1	0.674766	2.8086e-10	1.33262e-09
TPR	0.531735	2.82148e-10	1.33799e-09
ZNF318	0.705116	2.84021e-10	1.34614e-09
PGAP3	1.69897	3.06138e-10	1.44699e-09
RAB22A	0.628432	3.12971e-10	1.47646e-09
ANKZF1	0.511274	3.28662e-10	1.54416e-09
KBTBD6	0.690476	3.47139e-10	1.62699e-09
THPO	2.3881	3.89145e-10	1.81794e-09
BRD9	0.588519	4.03781e-10	1.8818e-09
CHD1L	0.519714	5.21803e-10	2.3911e-09
TBCE	0.581932	6.07266e-10	2.76075e-09
C21orf125	1.84053	6.21755e-10	2.82365e-09
ACLY	0.631018	6.80602e-10	3.07714e-09
F7	2.59358	8.05826e-10	3.61304e-09
TAF6	0.725721	1.01304e-09	4.49659e-09
TUBB1	1.19609	1.01963e-09	4.52352e-09
METTL4	0.522922	1.06762e-09	4.72065e-09
ZNF623	0.591853	1.2653e-09	5.54787e-09
SLC6A3	2.75032	1.26923e-09	5.56366e-09
C8orf45	1.17654	1.37272e-09	6.00057e-09
FAM134B	1.40392	1.42623e-09	6.22188e-09
FGB	3.79174	1.45903e-09	6.35371e-09
MTRF1	0.744499	1.51544e-09	6.58279e-09
GLDC	2.58883	1.54609e-09	6.70564e-09
LOC100272217	0.983219	1.54644e-09	6.70564e-09
ZNF669	0.682976	1.56001e-09	6.76109e-09
RBM26	0.52959	1.59286e-09	6.89482e-09
RALGAPB	0.53099	1.68712e-09	7.28275e-09
KRTAP5-5	2.89985	1.749e-09	7.53292e-09
LASS2	0.571332	1.78398e-09	7.67398e-09
OSGIN2	0.57502	1.95626e-09	8.3875e-09
DUSP15	1.83295	1.99563e-09	8.53767e-09
RBP4	2.49671	2.05303e-09	8.77017e-09
KIF3B	0.578346	2.16185e-09	9.22138e-09
C10orf88	0.541986	2.46143e-09	1.04194e-08
PASD1	6.73626	2.57242e-09	1.08441e-08
ISM2	3.0003	2.84601e-09	1.19304e-08
C17orf56	0.511004	2.92468e-09	1.22454e-08
PNMA3	2.39746	2.98027e-09	1.24649e-08
TCHH	1.53501	3.5916e-09	1.48612e-08
SPATA2	0.623423	3.60246e-09	1.49025e-08
NRM	0.717995	3.89241e-09	1.60444e-08
DMP1	2.58724	3.968e-09	1.63481e-08
PCDHA11	2.9137	4.32989e-09	1.77797e-08
TDRD12	3.93882	4.58004e-09	1.87578e-08
HSD3B2	3.02885	4.65039e-09	1.90189e-08
C5orf22	0.559235	4.77616e-09	1.95056e-08
FAM119A	0.669488	4.82997e-09	1.97067e-08
VCX	4.766	5.0877e-09	2.06898e-08
C1QL4	2.7463	5.15061e-09	2.09309e-08
KIAA0196	0.567975	5.79977e-09	2.3442e-08
SNRNP200	0.505276	5.88094e-09	2.37479e-08
SCN2A	2.31863	5.90859e-09	2.38484e-08
CABP4	1.83092	6.13291e-09	2.47249e-08
HIST2H2BF	1.01254	6.26888e-09	2.52201e-08
CDC5L	0.51763	6.88458e-09	2.75559e-08
FLJ37201	1.06783	7.15611e-09	2.85369e-08
CYMP	3.44491	7.32356e-09	2.91642e-08
CCNL2	0.723654	7.55319e-09	3.00164e-08
LOC647979	0.511745	8.09201e-09	3.2025e-08
MEN1	0.574269	1.00181e-08	3.91809e-08
AMDHD1	1.87384	1.00868e-08	3.93961e-08
FBN3	3.42839	1.01819e-08	3.97494e-08
GRINA	0.667189	1.05896e-08	4.1248e-08
DNTTIP1	0.659229	1.06068e-08	4.13055e-08
SEC61G	1.0012	1.06281e-08	4.13792e-08
GABRR1	3.14225	1.07935e-08	4.19665e-08
CLCN7	0.555962	1.1084e-08	4.30571e-08
SRM	0.656839	1.12717e-08	4.37272e-08
PNMT	2.26351	1.14134e-08	4.42669e-08
CT45A4	6.79714	1.16364e-08	4.5051e-08
TBX19	0.739858	1.2804e-08	4.93062e-08
MED20	0.508705	1.30294e-08	5.00959e-08
PON2	0.961738	1.30819e-08	5.02689e-08
MST1P2	1.54902	1.37503e-08	5.26683e-08
PDXDC2	0.928881	1.37895e-08	5.27952e-08
PAN3	0.572407	1.54488e-08	5.87962e-08
SPATA12	1.13722	1.66429e-08	6.30348e-08
GATAD1	0.837656	1.71872e-08	6.49398e-08
KIN	0.51274	1.7473e-08	6.59332e-08
PIGT	0.643043	1.77632e-08	6.69844e-08
COL11A2	2.17979	1.81461e-08	6.83237e-08
PPP4R1L	0.814974	1.90738e-08	7.15982e-08
CBWD3	0.794284	2.00624e-08	7.50807e-08
NAA11	6.52471	2.03784e-08	7.61477e-08
SLC9A8	0.591342	2.08158e-08	7.77317e-08
CHKA	0.798505	2.09606e-08	7.82246e-08
TAF7L	2.46222	2.11951e-08	7.908e-08
TUBGCP3	0.50578	2.27361e-08	8.44739e-08
ATP8B3	1.37333	2.61909e-08	9.66546e-08
LOC401387	2.49069	2.74087e-08	1.00847e-07
AIRE	2.91648	3.02183e-08	1.10713e-07
LRP11	0.601867	3.09065e-08	1.13066e-07
HIST2H4A	1.04253	3.28439e-08	1.19748e-07
STK35	0.531944	3.3209e-08	1.21003e-07
RSPH10B2	1.75264	3.40406e-08	1.23824e-07
SYT7	1.87861	3.40755e-08	1.23899e-07
POLR3F	0.534381	3.5164e-08	1.27668e-07
VWCE	1.74251	3.59048e-08	1.30166e-07
MEGF11	1.65574	3.60022e-08	1.30437e-07
WDR5B	0.503402	3.64806e-08	1.32087e-07
ONECUT2	1.6599	3.77003e-08	1.36332e-07
TMEM5	0.583689	3.81681e-08	1.37879e-07
LOC150776	0.623394	3.82328e-08	1.38026e-07
C20orf112	0.700096	3.92279e-08	1.41412e-07
RPL13P5	0.741965	4.46306e-08	1.60153e-07
PPBP	2.73684	4.48458e-08	1.60892e-07
SERPINA6	3.18017	4.65411e-08	1.66731e-07
SLC30A2	2.55403	4.77043e-08	1.70686e-07
IFT52	0.504207	4.8292e-08	1.72717e-07
MAPK8IP2	1.64215	4.84897e-08	1.73352e-07
STX1A	1.05106	4.94107e-08	1.76535e-07
GBA	0.66731	4.98043e-08	1.77905e-07
SEPT14	4.40332	5.02103e-08	1.7917e-07
S100A7A	4.37699	5.11099e-08	1.8223e-07
PIBF1	0.537655	5.41677e-08	1.92615e-07
GDAP1	0.988466	5.44232e-08	1.93484e-07
AMMECR1	0.670849	5.70997e-08	2.02374e-07
ZMYND10	1.71974	6.00549e-08	2.12152e-07
PRKAA1	0.562418	6.11352e-08	2.15659e-07
SLC30A3	2.33762	6.19896e-08	2.1845e-07
RBM34	0.518344	6.24295e-08	2.19955e-07
PSMA7	0.531247	6.30527e-08	2.22015e-07
KRAS	1.14814	7.06081e-08	2.47092e-07
TTLL13	1.16301	7.06774e-08	2.47249e-07
SP9	4.83929	7.13717e-08	2.49476e-07
MYH7B	1.63392	7.32502e-08	2.55525e-07
GCC2	0.606887	7.6071e-08	2.6499e-07
MFSD10	0.624587	7.76235e-08	2.70235e-07
C8orf44	0.725449	8.51415e-08	2.95514e-07
C1orf9	0.516388	8.56162e-08	2.97102e-07
SLC35B2	0.648434	8.60863e-08	2.98613e-07
TUBG1	0.501668	8.81816e-08	3.05452e-07
TTLL10	1.50417	8.82669e-08	3.05686e-07
GABRA3	3.28199	9.12954e-08	3.15479e-07
ZNF3	0.604834	9.19634e-08	3.17597e-07
C12orf66	0.705431	9.42454e-08	3.25022e-07
ITIH1	2.99035	1.00891e-07	3.46625e-07
TDRD9	2.40719	1.02904e-07	3.53261e-07
ZNF713	0.772105	1.05137e-07	3.60497e-07
TMEM104	0.518373	1.06082e-07	3.63666e-07
CATSPER2	0.992641	1.07085e-07	3.66884e-07
VTN	2.11653	1.08749e-07	3.72217e-07
UGT2B4	3.85082	1.09935e-07	3.75828e-07
CALCR	1.885	1.14219e-07	3.89703e-07
GRB10	0.720726	1.21181e-07	4.12316e-07
MGC72080	0.866072	1.28226e-07	4.35256e-07
NR6A1	1.14547	1.28384e-07	4.35709e-07
NKD1	2.04922	1.29997e-07	4.40578e-07
GTF2F2	0.562383	1.34168e-07	4.54089e-07
BCAP31	0.548659	1.4218e-07	4.79515e-07
SPNS1	0.533884	1.45351e-07	4.89636e-07
ANKRD49	0.621424	1.54177e-07	5.17448e-07
INTS4	0.503957	1.56937e-07	5.26099e-07
SSX2	5.798	1.59866e-07	5.34777e-07
NHLRC1	1.04537	1.6097e-07	5.3826e-07
ZNF707	0.559689	1.75332e-07	5.84248e-07
GTF3A	0.596453	2.21229e-07	7.28475e-07
EFCAB5	1.55046	2.22068e-07	7.31098e-07
GALNS	0.612624	2.33703e-07	7.67499e-07
RP9P	0.747397	2.41759e-07	7.91547e-07
SLC25A14	0.517686	2.50676e-07	8.18727e-07
C11orf61	0.558424	2.52031e-07	8.22995e-07
ODC1	0.731704	2.65265e-07	8.64251e-07
MGC16142	1.07802	2.71045e-07	8.8142e-07
ZNF117	1.17262	2.72464e-07	8.85533e-07
NEK8	0.667295	3.03758e-07	9.80781e-07
C9orf84	1.37368	3.04812e-07	9.83449e-07
GTSF1	2.58728	3.04927e-07	9.83595e-07
CAPN12	1.11335	3.1043e-07	1.00064e-06
MAD1L1	0.618265	3.14011e-07	1.01143e-06
QPCT	1.33685	3.16935e-07	1.02009e-06
ZNF514	0.630704	3.21465e-07	1.0339e-06
CCDC132	0.740114	3.21996e-07	1.03541e-06
SPSB2	0.738157	3.38476e-07	1.08517e-06
FKBP9L	1.32221	3.41853e-07	1.09478e-06
ATP6V1B1	1.85343	3.51423e-07	1.12334e-06
ORAOV1	0.59729	3.59639e-07	1.14748e-06
RTDR1	1.67854	3.73995e-07	1.19087e-06
PDE11A	1.48227	3.74694e-07	1.19287e-06
NPFFR2	2.38236	3.85923e-07	1.22749e-06
ZFP41	0.637862	4.12092e-07	1.30472e-06
HSD17B7	0.530124	4.16803e-07	1.31818e-06
RFX4	2.54252	4.22979e-07	1.33475e-06
PFDN6	0.63993	4.24559e-07	1.33904e-06
HIST3H2BB	1.48386	4.31041e-07	1.35799e-06
CCDC114	1.40004	4.82192e-07	1.51115e-06
SPACA4	1.24399	4.83743e-07	1.51573e-06
SPDYA	0.923634	4.90071e-07	1.53445e-06
LGALS2	1.96492	5.13248e-07	1.60382e-06
LOC144486	0.925658	5.15932e-07	1.61162e-06
FRAS1	1.51398	5.3661e-07	1.67166e-06
LOC222699	1.11709	5.53043e-07	1.71946e-06
TRIM67	1.26614	5.67417e-07	1.7632e-06
ZDHHC11	1.28241	5.74536e-07	1.78404e-06
C20orf202	1.16836	5.78886e-07	1.79657e-06
ZNF322A	0.508448	5.79254e-07	1.79739e-06
PHACTR3	2.04691	5.8636e-07	1.81814e-06
UBR5	0.508805	6.79254e-07	2.08929e-06
TBC1D4	0.888217	6.89176e-07	2.11793e-06
LOC100133469	5.44051	6.96823e-07	2.13915e-06
USP49	0.756203	6.99541e-07	2.14711e-06
LOC100133545	2.28128	7.04205e-07	2.15989e-06
RAB3B	1.56798	7.0486e-07	2.16151e-06
LOC100272228	0.889327	7.3657e-07	2.25196e-06
C6orf70	0.545686	7.4277e-07	2.27011e-06
CYP51A1	0.940402	7.4989e-07	2.28984e-06
ZNF480	0.69907	7.7057e-07	2.35008e-06
POU4F1	2.49156	7.77048e-07	2.36778e-06
KIAA0415	0.512167	7.90866e-07	2.40773e-06
KIF12	1.25227	8.37521e-07	2.54394e-06
XKR7	3.12309	8.55946e-07	2.59534e-06
CCDC87	0.989466	8.61772e-07	2.61255e-06
CCDC24	0.75637	8.62089e-07	2.61305e-06
ZNF560	3.70917	8.86744e-07	2.68401e-06
ATXN7L2	0.552869	9.11448e-07	2.75444e-06
RAD9A	0.540447	9.26933e-07	2.79927e-06
DRD2	2.05143	9.29378e-07	2.80617e-06
GLS	0.729268	9.30402e-07	2.80877e-06
ITIH5L	2.2333	9.30915e-07	2.80983e-06
TSGA10	0.727127	9.98702e-07	3.00184e-06
VWDE	2.41147	1.02166e-06	3.06446e-06
BAIAP2L1	0.882545	1.02303e-06	3.06749e-06
C6orf227	1.56622	1.02799e-06	3.08184e-06
USH2A	1.19031	1.04013e-06	3.11552e-06
FOXL2	2.44726	1.05871e-06	3.16733e-06
NEU1	0.992241	1.07096e-06	3.20287e-06
SUGT1L1	0.716606	1.10471e-06	3.29751e-06
HSPA6	1.27297	1.10887e-06	3.30937e-06
SLC22A1	1.37697	1.11208e-06	3.31778e-06
TTYH1	1.91564	1.1732e-06	3.48571e-06
AGTRAP	0.617054	1.2092e-06	3.58746e-06
C10orf137	0.509134	1.22098e-06	3.61769e-06
KLHL32	1.6393	1.22087e-06	3.61769e-06
OBP2B	5.06091	1.23384e-06	3.65455e-06
ASGR2	1.71216	1.24134e-06	3.67549e-06
CLDN19	2.15658	1.25107e-06	3.70305e-06
MED12L	1.71638	1.25862e-06	3.72476e-06
MYO18B	2.2891	1.2876e-06	3.80268e-06
JRK	0.563145	1.3148e-06	3.87394e-06
PIGO	0.585256	1.31487e-06	3.87394e-06
C20orf165	0.998066	1.33256e-06	3.91939e-06
MIB1	0.573066	1.38044e-06	4.05262e-06
ADRA2C	1.55721	1.39668e-06	4.09753e-06
MLXIPL	1.68724	1.44621e-06	4.2349e-06
ADAM32	1.59746	1.45306e-06	4.25351e-06
PNKD	0.673682	1.49036e-06	4.3568e-06
DPH3B	0.693194	1.56306e-06	4.557e-06
HPX	1.4435	1.58319e-06	4.61257e-06
NPFFR1	1.62019	1.60836e-06	4.68116e-06
FGFRL1	0.952352	1.61857e-06	4.70755e-06
AGAP4	0.683218	1.68696e-06	4.8885e-06
BRSK2	1.59536	1.71361e-06	4.96323e-06
DCST2	1.24854	1.71796e-06	4.97415e-06
PLAG1	1.12269	1.71925e-06	4.97707e-06
F11R	0.555477	1.73519e-06	5.01983e-06
ACVR2B	0.74902	1.78597e-06	5.15552e-06
CUZD1	1.07082	1.96729e-06	5.64685e-06
EMG1	0.520691	2.11923e-06	6.0578e-06
WEE2	1.99837	2.15661e-06	6.16056e-06
SNTB1	1.06394	2.20698e-06	6.29094e-06
CATSPER1	1.7156	2.21437e-06	6.30888e-06
LOC151534	0.736151	2.26661e-06	6.45025e-06
KRT40	2.87261	2.27826e-06	6.48234e-06
LFNG	0.872738	2.32244e-06	6.59611e-06
TARS	0.507356	2.3936e-06	6.78705e-06
TNNI1	0.919789	2.41003e-06	6.83137e-06
CUL7	0.549759	2.44724e-06	6.92548e-06
NKX2-1	4.04437	2.49006e-06	7.03975e-06
C18orf2	2.76438	2.52601e-06	7.13671e-06
EFHC1	0.601172	2.56302e-06	7.23535e-06
IFT88	0.543862	2.56561e-06	7.24029e-06
SERPINA5	1.67467	2.5729e-06	7.25969e-06
LOC253724	0.742542	2.58007e-06	7.27873e-06
ADCY1	1.24963	2.63118e-06	7.41202e-06
TCP11	2.57932	2.63241e-06	7.41429e-06
DCAF4L2	4.65122	2.68497e-06	7.55124e-06
FNBP4	0.50028	2.72684e-06	7.664e-06
ITPA	0.557566	2.73119e-06	7.67371e-06
LGSN	2.51785	2.92487e-06	8.18197e-06
ZIC1	3.16798	2.98119e-06	8.33141e-06
ALOX12P2	2.10024	3.01179e-06	8.41284e-06
ZNF98	1.92603	3.11734e-06	8.68379e-06
PROCA1	0.812798	3.14356e-06	8.75543e-06
RICTOR	0.583708	3.1583e-06	8.79365e-06
SCRIB	0.615517	3.31643e-06	9.20424e-06
C1orf61	1.79207	3.34836e-06	9.28839e-06
PLA2G16	0.961981	3.3708e-06	9.34313e-06
LRP5	0.577516	3.48622e-06	9.64424e-06
NR2E1	2.5226	3.7295e-06	1.02862e-05
HOXD1	1.22725	3.75416e-06	1.0348e-05
AARS2	0.548804	3.8894e-06	1.06982e-05
GLB1L3	2.76621	3.90847e-06	1.07472e-05
GET4	0.512385	4.07033e-06	1.11709e-05
AKR1C4	1.99325	4.11557e-06	1.12843e-05
FIGNL2	1.10088	4.14006e-06	1.13443e-05
DNM1	0.992178	4.25933e-06	1.16474e-05
SPIN3	0.843648	4.2629e-06	1.1655e-05
GABRR2	1.4115	4.28463e-06	1.17088e-05
GPR98	1.80487	4.30191e-06	1.17542e-05
AMIGO2	1.0404	4.60906e-06	1.25457e-05
PCDHB6	1.4293	4.76801e-06	1.29479e-05
C7orf53	0.893379	4.91226e-06	1.33207e-05
PPM1E	1.34004	5.25321e-06	1.4163e-05
C20orf134	0.724248	5.27107e-06	1.42067e-05
TNRC18	0.558629	5.36371e-06	1.44429e-05
IGFBPL1	2.00077	5.39821e-06	1.45313e-05
ORM1	2.68942	5.42119e-06	1.45886e-05
KATNAL2	1.06745	5.64175e-06	1.51443e-05
FAM89A	0.706212	5.70624e-06	1.53079e-05
FAM41C	0.883526	5.75001e-06	1.54182e-05
MYT1	2.08322	5.97859e-06	1.60186e-05
RHBDD2	0.53619	6.19094e-06	1.65517e-05
ANKRD23	0.665223	6.23351e-06	1.66577e-05
RTL1	2.38405	6.31146e-06	1.68504e-05
ZMYM2	0.512188	6.48627e-06	1.72984e-05
DSCR9	1.10214	6.50478e-06	1.7337e-05
IGDCC3	2.0644	7.19945e-06	1.90884e-05
FBXL18	0.561624	7.22589e-06	1.91555e-05
TET3	0.530908	7.25534e-06	1.92277e-05
TDGF3	1.79422	7.38071e-06	1.9536e-05
LOC91316	0.624025	7.45399e-06	1.97088e-05
RASL10B	1.27514	7.78355e-06	2.05142e-05
HAL	1.55729	7.80296e-06	2.0559e-05
LOC440173	1.63314	7.96462e-06	2.09467e-05
CTSA	0.59204	8.01635e-06	2.10731e-05
SCRT1	2.02592	8.05091e-06	2.11543e-05
NCRNA00171	0.57145	8.18158e-06	2.14715e-05
RPA4	1.08177	8.19335e-06	2.14992e-05
LOC100132287	0.785553	8.32834e-06	2.18368e-05
LY6G5B	0.650689	8.33438e-06	2.18493e-05
RENBP	0.931624	8.46945e-06	2.21865e-05
ATAD3C	1.18388	8.50052e-06	2.22578e-05
LOC441666	1.36509	8.55236e-06	2.23834e-05
LRRC16B	1.25532	8.60003e-06	2.25013e-05
C20orf96	0.597905	8.81718e-06	2.3045e-05
HORMAD1	2.19968	8.83749e-06	2.30876e-05
STX3	0.612434	9.12732e-06	2.37944e-05
C10orf78	0.535847	9.66618e-06	2.50931e-05
SERPINA3	1.70038	1.01236e-05	2.62373e-05
TDGF1	1.74779	1.02441e-05	2.65295e-05
ATP9A	0.576204	1.05741e-05	2.7339e-05
BCAR4	3.3903	1.08776e-05	2.80566e-05
TTC18	1.07089	1.09071e-05	2.812e-05
GPC3	1.63067	1.10432e-05	2.84541e-05
SCARB1	0.698131	1.12969e-05	2.90903e-05
MGAT5B	1.63271	1.13612e-05	2.92515e-05
KHDC1L	3.55084	1.14353e-05	2.9438e-05
GPR89C	0.710727	1.18112e-05	3.03558e-05
LHX4	0.839508	1.18729e-05	3.05054e-05
HYOU1	0.530998	1.20092e-05	3.08326e-05
C7orf47	0.581559	1.24012e-05	3.17917e-05
ZNF419	0.666868	1.26891e-05	3.24575e-05
KCNV1	2.7967	1.29634e-05	3.30954e-05
LOC151162	0.570788	1.35623e-05	3.45428e-05
KLK14	1.7659	1.39988e-05	3.56021e-05
MAGEB2	3.30245	1.40189e-05	3.56426e-05
TRMT12	0.502422	1.46417e-05	3.71386e-05
MTERF	0.812152	1.47497e-05	3.74016e-05
COL2A1	2.95174	1.48528e-05	3.76244e-05
SVOPL	2.25243	1.48738e-05	3.76679e-05
PAGE2B	5.61514	1.56507e-05	3.95295e-05
PLA2G2F	1.96479	1.59228e-05	4.01406e-05
POP4	0.772562	1.59887e-05	4.02773e-05
HSD17B7P2	0.844509	1.62249e-05	4.08306e-05
LOC644165	1.0063	1.63569e-05	4.11507e-05
SPEF2	0.880128	1.63755e-05	4.11856e-05
CNNM1	1.38616	1.65006e-05	4.14821e-05
GAGE4	6.95451	1.66318e-05	4.17998e-05
PROCR	0.818785	1.6641e-05	4.18168e-05
MFAP3L	1.0544	1.6655e-05	4.18337e-05
LMTK2	0.698466	1.66926e-05	4.1922e-05
TULP4	0.501153	1.71042e-05	4.29183e-05
AKR1E2	1.15578	1.72737e-05	4.3331e-05
DPPA3	3.89796	1.76907e-05	4.43256e-05
UPB1	1.48058	1.81478e-05	4.54313e-05
TIAF1	0.658353	1.85404e-05	4.63402e-05
AMBP	1.5817	1.87298e-05	4.67933e-05
PRO0628	0.866871	1.973e-05	4.915e-05
TYW1B	0.720541	1.99527e-05	4.9669e-05
HIST1H3G	1.49257	2.00193e-05	4.98276e-05
OPN3	0.637351	2.04082e-05	5.0737e-05
SNCAIP	1.34405	2.07087e-05	5.14471e-05
ANKRD20B	1.49287	2.1568e-05	5.34743e-05
SLIT1	1.45472	2.18486e-05	5.41309e-05
C6orf222	1.2841	2.19975e-05	5.44921e-05
DDR1	0.619766	2.26864e-05	5.61585e-05
ZIC4	3.23703	2.32316e-05	5.7459e-05
FAM71E1	0.915914	2.32773e-05	5.75634e-05
LRRC37A3	0.724222	2.34026e-05	5.78566e-05
DIO1	1.44708	2.37134e-05	5.85999e-05
C7orf64	0.554466	2.38899e-05	5.90274e-05
EYS	0.701559	2.41163e-05	5.95613e-05
SLC38A4	1.62758	2.41139e-05	5.95613e-05
OR7E156P	3.9436	2.42749e-05	5.99358e-05
SPTBN5	1.16515	2.43575e-05	6.01227e-05
XAGE1D	5.15598	2.45307e-05	6.05157e-05
SQLE	0.771829	2.50086e-05	6.16242e-05
CEACAM6	1.65366	2.51774e-05	6.20046e-05
XAGE2	5.17836	2.5666e-05	6.31e-05
PVRL2	0.603867	2.6304e-05	6.45766e-05
MST1P9	1.41696	2.66021e-05	6.5262e-05
GPR143	1.716	2.71145e-05	6.64625e-05
PSMB3	0.502932	2.72725e-05	6.68119e-05
FLJ35776	0.594473	2.7983e-05	6.84748e-05
NTS	2.13933	2.86371e-05	7.00257e-05
C16orf93	0.617143	2.87186e-05	7.02149e-05
ZKSCAN1	0.595619	2.90372e-05	7.09237e-05
TTPA	1.8038	2.9449e-05	7.18787e-05
ALX1	3.65633	2.95635e-05	7.21276e-05
CLCN2	0.725711	3.02164e-05	7.36268e-05
SYT3	1.58595	3.07833e-05	7.4892e-05
IQCD	0.730949	3.12859e-05	7.6072e-05
HIST1H2BD	0.835678	3.15361e-05	7.66586e-05
ANKRD34B	2.46839	3.1861e-05	7.7405e-05
PLUNC	5.65561	3.21252e-05	7.80029e-05
LOC100132111	1.20823	3.21961e-05	7.81526e-05
HSPA1A	1.03753	3.27199e-05	7.92908e-05
SERPIND1	1.32599	3.28916e-05	7.96622e-05
NCRNA00107	0.899984	3.37092e-05	8.15166e-05
ARTN	1.09751	3.50323e-05	8.45741e-05
SILV	0.727673	3.54934e-05	8.56155e-05
C22orf45	1.40449	3.56865e-05	8.60452e-05
RPGRIP1	1.07958	3.57754e-05	8.62396e-05
TMEM176A	0.893055	3.68764e-05	8.87408e-05
SLC38A11	1.53594	3.78862e-05	9.10946e-05
GAGE2A	7.86274	3.98887e-05	9.56831e-05
C9orf163	0.677862	3.99541e-05	9.58133e-05
FER1L5	1.42583	4.04281e-05	9.68424e-05
VCX3B	3.48605	4.08501e-05	9.77854e-05
CDH15	1.43243	4.16811e-05	9.96642e-05
NR5A2	1.06112	4.42004e-05	0.000105193
C2orf52	1.14983	4.57007e-05	0.000108524
FAM155B	1.61056	4.60308e-05	0.000109293
SMTNL2	1.4781	4.62032e-05	0.000109657
ARMC2	0.600683	4.64084e-05	0.000110129
DLEU2L	0.774759	5.10561e-05	0.000120529
DYDC2	2.06153	5.11265e-05	0.000120653
ZNF813	1.04782	5.28149e-05	0.000124308
PAGE2	8.08891	5.31443e-05	0.000125031
CYP2B6	1.79341	5.34981e-05	0.000125778
C6orf115	0.636065	5.43648e-05	0.000127746
DLX2	1.68181	5.4536e-05	0.000128096
RAB13	0.513506	5.49534e-05	0.000128971
SPCS2	0.500029	5.78362e-05	0.000135351
ACRC	0.78975	5.90507e-05	0.000138062
ZFP57	2.18646	5.94768e-05	0.000139021
GPR125	0.50979	6.28808e-05	0.000146501
PAGE5	4.30937	6.83805e-05	0.000158292
GRM4	1.56219	6.86938e-05	0.000158994
AURKC	1.01083	7.22781e-05	0.000166909
CCDC122	0.70847	7.50093e-05	0.000172893
AMACR	0.793528	7.52134e-05	0.000173294
PCDHGA10	1.09495	7.54772e-05	0.000173832
RAG1	0.840717	7.77793e-05	0.000178641
C2orf72	0.97546	7.86899e-05	0.000180629
RHOXF2B	2.0322	8.4501e-05	0.000193019
KRT81	1.2702	8.456e-05	0.000193128
PLAC4	1.15256	8.88176e-05	0.00020221
KIAA1383	0.713134	8.92229e-05	0.00020308
GPR160	0.84229	9.01789e-05	0.000205019
BMS1P4	0.601449	9.11964e-05	0.000207189
LRRC43	1.1633	9.56056e-05	0.00021658
CCDC144NL	2.10621	9.81731e-05	0.000222046
CCDC74A	0.75418	9.88516e-05	0.000223435
ZBTB8B	2.64026	0.000102305	0.000230848
FLJ16779	1.53368	0.000105083	0.000236684
CEACAM5	1.44543	0.000106433	0.000239567
AKAP9	0.605885	0.000108593	0.000244174
LRRIQ3	0.946529	0.000110446	0.000248115
TMEM99	0.806455	0.000113536	0.000254758
GRID2IP	0.805497	0.000114822	0.000257447
GEMIN8P4	0.589155	0.00011496	0.00025772
MTMR11	0.705184	0.000116065	0.000259994
ABHD1	1.04295	0.000118914	0.000265757
SMURF1	0.501849	0.000120172	0.000268256
KIAA0664P3	0.50826	0.000121856	0.000271698
GYG2	0.906229	0.000122793	0.000273575
POLN	0.88849	0.000124025	0.000276072
LOC349114	0.644013	0.000125783	0.000279733
ZNF322B	0.951359	0.000131259	0.000291272
CCDC7	0.527306	0.000135896	0.000300865
FAM105A	0.838466	0.0001372	0.000303559
DDIT3	0.647093	0.000143843	0.00031716
RPL39L	0.923859	0.000145079	0.000319762
FTCD	2.03471	0.00014526	0.000320122
FGF23	2.32167	0.000146981	0.000323707
LOC654433	0.956728	0.000153014	0.000336179
MSI1	1.33129	0.000159142	0.000348887
PCDHB17	1.34975	0.000162087	0.000354669
TNKS	0.537426	0.000162147	0.00035471
CADPS	1.53877	0.00016265	0.000355755
CCDC113	0.636619	0.000164396	0.000359222
ZNF541	1.26298	0.000164845	0.000360158
SYT14	1.56776	0.000165568	0.000361645
LOC100133669	1.06046	0.000166266	0.000363077
NKAIN4	1.59451	0.000166583	0.000363723
HLTF	0.681836	0.000173533	0.000377752
KSR2	1.10735	0.000177621	0.000386196
PTCHD2	1.4043	0.000178473	0.000387871
LOC100133331	0.617115	0.000180572	0.000391742
FADS1	0.755059	0.000181297	0.000393265
GUSBL1	0.873385	0.000183692	0.000397912
IGSF8	0.512764	0.000190749	0.00041237
CNTNAP4	2.28151	0.000198294	0.000427326
LANCL2	0.545056	0.000200224	0.000431235
ZNF492	1.56083	0.000200298	0.000431339
QPRT	1.09831	0.00020365	0.000438068
LOC339535	2.1126	0.000210026	0.000450604
GPAT2	1.36998	0.000212006	0.000454457
MACROD2	1.12829	0.000218284	0.000467334
GABBR2	1.44519	0.000219839	0.000470372
C10orf110	0.671253	0.000223703	0.000478105
EPHA8	2.03019	0.000224647	0.000479886
NAT8L	1.3086	0.000239094	0.000508735
MYCN	1.1057	0.000244723	0.000520134
APOBEC4	1.29477	0.0002459	0.000522443
LOC723809	1.5136	0.000246467	0.000523583
KCNQ3	1.07015	0.000246993	0.000524507
CGN	0.698825	0.000252239	0.000535055
FAM71F2	0.946478	0.000261485	0.000553581
CEL	1.76646	0.000268139	0.000566626
FZD6	0.566857	0.000274987	0.000580315
BRDT	2.52531	0.000278492	0.000587496
TBC1D3H	0.892531	0.000283011	0.000596664
MGC23270	0.699166	0.000291559	0.000612667
HIST1H1D	0.907325	0.00029514	0.00061959
HIC2	0.610584	0.000298604	0.000626406
MUC20	1.08552	0.000299837	0.000628834
TDRD1	1.46101	0.000302336	0.00063354
NCRNA00115	0.509266	0.000303246	0.000635218
CDRT15P	0.74413	0.000320963	0.000669567
MUC5B	1.70288	0.00032457	0.000676847
C11orf53	1.24971	0.000326745	0.000680807
LRFN1	0.93154	0.000327583	0.000682307
CGREF1	0.892859	0.000331773	0.000690701
C19orf12	0.661902	0.000334873	0.000696735
HOXA1	0.767966	0.000343992	0.000714501
FAM178B	1.5875	0.000349833	0.000725674
ALS2CR11	1.15409	0.000356004	0.000738032
EFR3B	0.881078	0.000358719	0.000743392
SLCO3A1	0.624951	0.000364943	0.000755204
RGS7	1.66966	0.000366571	0.000758209
LOC146880	0.513104	0.000372138	0.000769264
VEPH1	1.22751	0.000380489	0.000786055
RPS10P7	0.504988	0.000397385	0.00081783
ISX	2.18985	0.000401969	0.000826674
FAM53A	0.643649	0.000402647	0.000827871
TTN	0.678132	0.000402888	0.000828267
TMEM169	0.825072	0.000405588	0.00083352
GSC	1.24491	0.000408685	0.000839486
MAGEB1	4.54759	0.000420888	0.000862875
ITIH4	1.08991	0.000421123	0.000863188
KCNN1	1.17323	0.000429136	0.000879299
MGC87042	0.838926	0.000430135	0.000881136
AQP6	1.19295	0.000454292	0.000927433
POTEE	0.842935	0.000456817	0.000932036
C21orf129	1.33495	0.00045832	0.000934661
PRSS50	1.9551	0.000468639	0.000954465
TBC1D3G	2.80873	0.000480331	0.000976896
HIST1H4H	0.75453	0.000483953	0.00098403
FAM167A	0.962858	0.000491562	0.000998679
KIAA1958	0.507555	0.000500665	0.0010161
STMN3	0.89118	0.000502734	0.00102003
AMIGO3	0.534624	0.000524389	0.001061
C6orf208	1.03477	0.000538399	0.00108744
LOC100133985	0.838474	0.000548688	0.00110693
LPO	1.5859	0.000564049	0.00113553
C10orf68	1.03737	0.000564371	0.00113604
NEAT1	0.625946	0.000568925	0.00114414
TBC1D3B	0.560647	0.000569395	0.00114496
MAP3K13	0.607021	0.00057425	0.00115431
TG	1.21282	0.000605872	0.0012142
CCDC141	1.03072	0.000612501	0.00122649
LOC100302401	0.575139	0.00061608	0.00123323
C1orf173	1.51592	0.000619594	0.00123969
OSBP2	0.711006	0.00062159	0.0012434
TMEM176B	0.628224	0.000633136	0.00126459
SCN5A	1.13162	0.00064245	0.00128156
FGG	2.6418	0.000655194	0.00130532
CHRNB1	0.658276	0.000661566	0.00131735
ENO3	0.683018	0.000667465	0.00132809
HIST3H2A	0.768394	0.000675646	0.00134359
C11orf70	0.866088	0.000681839	0.00135419
CABLES1	0.570533	0.000689298	0.00136846
TRY6	2.08972	0.00068934	0.00136846
BEST2	1.92672	0.000698405	0.00138582
HPCA	0.831709	0.000713219	0.00141294
OPRK1	1.7623	0.000723698	0.00143255
SPEF1	1.17984	0.000737375	0.00145795
GNG4	1.31656	0.000739335	0.00146149
JUP	0.824063	0.000760082	0.00150027
PCDHB3	0.919355	0.00079123	0.00155695
CGB7	1.5161	0.000851751	0.00166806
FBXO2	1.02217	0.000863768	0.00169025
ALG10B	0.530024	0.000882899	0.00172437
MYBPH	1.77612	0.000899364	0.00175295
ZNF550	0.526557	0.000909237	0.0017712
ST18	1.28145	0.000926145	0.00180253
NPB	0.893191	0.000988621	0.00191568
PDGFA	0.570257	0.000990813	0.00191947
LOC389458	1.10545	0.000992327	0.00192157
ABHD2	0.589872	0.00100497	0.00194496
C3orf72	1.68313	0.00101581	0.0019644
AGAP5	0.525069	0.00101719	0.00196685
OGDHL	1.65512	0.00101804	0.00196827
FAM131C	1.2042	0.001025	0.00198106
RIMS2	1.41599	0.00103242	0.00199385
GPR150	0.846928	0.00103798	0.00200358
SLC13A3	1.07583	0.00103804	0.00200358
PCDHA5	1.52909	0.00105241	0.00202996
PI4KAP1	0.601065	0.00108533	0.00209065
NLRP4	1.82656	0.0011002	0.00211834
KISS1	1.17937	0.00110105	0.00211975
FGF18	0.895847	0.00111546	0.00214604
C16orf79	0.612429	0.00112945	0.00216982
ANO1	0.754564	0.00114102	0.00218938
TUBA3C	2.59372	0.00118954	0.00227464
FREM2	1.30385	0.00125955	0.00239876
GNE	0.71589	0.00126812	0.00241368
SOHLH2	1.76695	0.00126934	0.00241574
KIAA1239	1.18975	0.00130359	0.00247573
TPI1P2	0.562583	0.00130911	0.0024854
C17orf55	0.974264	0.00132266	0.00251001
ZNF334	1.01657	0.00134271	0.0025461
LOC399744	0.544243	0.00136587	0.00258775
SFTPB	1.42703	0.00137042	0.00259581
LOC100134868	1.13033	0.00141012	0.0026668
C1orf53	0.562437	0.00142401	0.00269099
GPRIN1	0.676655	0.00142727	0.00269608
BSN	0.890688	0.00142942	0.00269986
MRS2P2	0.641259	0.00144416	0.00272591
HEATR4	0.783026	0.00144885	0.00273447
AGAP8	0.551542	0.00145486	0.00274521
HS3ST5	1.32618	0.00146204	0.00275724
CTSH	0.569956	0.0014768	0.00278235
L3MBTL	0.639894	0.00147872	0.00278567
ESPNL	0.998105	0.00151055	0.00284159
CALCA	2.27833	0.00151223	0.00284445
TAS2R14	0.627276	0.00153174	0.00287895
ZNF280B	0.805055	0.00154555	0.00290302
GALNT3	0.574832	0.00159586	0.00299086
ASPSCR1	0.510482	0.00162538	0.00304105
SCML2	0.862973	0.00167921	0.00313599
ENTPD2	0.818952	0.0016801	0.00313732
MKRN3	1.47453	0.0017258	0.00321881
FLJ13224	0.62489	0.00179376	0.0033355
DIO3OS	1.27353	0.00181076	0.0033642
RPL13AP20	0.5647	0.00184114	0.00341734
C10orf35	0.581	0.00185802	0.00344608
TEX11	1.23093	0.00197773	0.00365131
TOX3	0.717206	0.00197777	0.00365131
QRICH2	0.608893	0.00201563	0.00371803
SYT12	1.19764	0.00204888	0.00377453
PLEKHB1	0.775538	0.00205818	0.00379125
SHANK2	0.597963	0.00212704	0.00390894
RBM44	0.739797	0.00213963	0.0039304
LOC84856	0.804406	0.00214733	0.00394329
TMEM213	1.45579	0.00216837	0.00397854
C11orf65	0.562315	0.0021716	0.00398277
ZNF772	0.636137	0.00222779	0.00407802
GABRA2	1.26545	0.00224465	0.00410758
AGAP7	0.653121	0.0022583	0.0041308
OLFM4	1.75949	0.00226436	0.00414146
FAM169B	1.50194	0.00232465	0.00424499
CHRNA10	0.511146	0.00232654	0.00424799
PKD1L3	1.13888	0.00233298	0.00425883
LOC285629	1.29927	0.00233923	0.0042692
C3orf52	0.548943	0.00237455	0.00432877
CLEC18A	0.792655	0.00242513	0.00441399
C19orf46	1.10473	0.00246162	0.00447429
CPLX2	1.52324	0.00250382	0.00454095
ART5	1.09703	0.00250491	0.00454215
GABRB1	1.50898	0.00250847	0.00454747
HLA-L	0.578242	0.00252316	0.00457122
HOXD3	0.75786	0.00255252	0.00462055
CER1	2.68721	0.00262081	0.00474168
IYD	1.00201	0.00263988	0.00477267
LOC442421	0.860351	0.00266261	0.00481237
WDR88	0.62194	0.00269492	0.00486505
C10orf47	0.595796	0.00274546	0.00495111
PI4KAP2	0.526335	0.00282923	0.00509315
CNGA4	0.815107	0.0028748	0.00516979
NCRNA00200	2.75531	0.00287561	0.0051707
TMEM105	1.08157	0.00288837	0.00519203
ZNF530	0.587032	0.00289619	0.00520393
AMY2B	0.825139	0.00293495	0.00526972
FSD1	0.862492	0.00300268	0.00538015
TIGD3	0.542543	0.00308163	0.00551019
ZNF257	0.928446	0.0030956	0.00553343
RUNDC3A	1.12179	0.00314067	0.00560473
REM2	0.555863	0.00320039	0.00570835
CDC20B	1.26533	0.00323726	0.00576934
DDX11L2	0.867388	0.00326768	0.00582055
LOC440925	0.86265	0.00334848	0.00595342
HIST1H2BG	0.743598	0.00337293	0.00599443
C4orf40	1.8602	0.00350397	0.00621093
NKAIN2	1.35449	0.0035422	0.00627524
EPOR	0.512142	0.00358889	0.00635243
TBC1D3C	0.735518	0.00358908	0.00635243
PRR18	1.36351	0.0037048	0.00654785
GPR120	0.944441	0.00383239	0.00675161
CDR2L	0.505893	0.00387554	0.00682308
ZBTB10	0.577052	0.00392443	0.00690283
ACOXL	0.871142	0.00402415	0.00706644
C7orf61	0.705686	0.0040244	0.00706644
NPW	1.0747	0.00415475	0.00728008
PCDHGB1	0.939641	0.00418964	0.00733643
AGMAT	0.631023	0.00420213	0.00735757
GSDMA	1.01384	0.00450692	0.00786491
CSMD3	1.68259	0.00451598	0.00787993
MICALCL	0.541596	0.00471896	0.00820674
LOC100133957	0.602112	0.00481285	0.00836077
CELSR1	0.640895	0.00483482	0.00839808
C6orf164	0.654527	0.00483586	0.00839904
ADAMTS19	1.66071	0.00486968	0.00845353
LDHAL6A	0.845799	0.00491814	0.00853508
UNC13D	0.587441	0.00496845	0.00861893
PPP1R1C	0.825445	0.0050298	0.00871397
MAEL	1.25278	0.0050429	0.0087358
TCP10L2	1.54118	0.00515491	0.00891464
MYLK4	0.568072	0.0051766	0.00894945
HCG2P7	0.800134	0.00523812	0.00904495
LY6G6D	2.60039	0.00524742	0.00905919
ARPM1	0.534789	0.00525996	0.00907903
CTAGE6	0.555848	0.00532121	0.00917558
INTS4L1	0.655642	0.00544584	0.00937737
ZNF883	0.861191	0.00553358	0.00952276
KCTD16	1.03772	0.00556044	0.00956708
BEAN	0.912254	0.00556592	0.00957556
INS-IGF2	2.31603	0.00559966	0.0096288
ZNF703	0.573365	0.00563686	0.00968989

## Sheet: Up_EBV_excl
Supplementary Table 2. Differentially expressed genes in STAD subtypes.
List of upregulated and downregulated genes in STAD TCGA subtypes, compared to normal adjacent tissue, as computed by DESeq2. The “common” designation refers to DEG found in all four subtypes, whereas “excl” indicates genes differentially expressed in only one of them. DEG are sorted according to False Discovery Rate, and the inclusion parameters are the following: FDR < 0.01, |log2FC| > 0.5.
Gene	Log2FC	pval	FDR
KHDRBS1	0.519329	5.11811e-16	6.66628e-15
SART3	0.579786	1.3127e-14	1.39175e-13
NUDT4	1.23465	1.31695e-13	1.23279e-12
GNPDA1	0.953778	7.15006e-13	6.05336e-12
C19orf54	0.955867	9.50768e-13	7.9136e-12
UBE2Z	0.707307	1.00022e-12	8.30521e-12
HNRNPM	0.55998	1.25786e-12	1.02571e-11
ITGAE	1.05484	2.28922e-12	1.79633e-11
BAX	1.14566	2.77156e-12	2.1475e-11
PSPC1	0.690164	3.379e-12	2.58912e-11
CABIN1	0.987144	3.63041e-12	2.76458e-11
SYNE2	1.39682	4.7723e-12	3.57729e-11
ZNF286A	0.958493	5.16419e-12	3.84609e-11
SFRS2	0.561403	6.73039e-12	4.92127e-11
CX3CL1	2.10743	7.52784e-12	5.47655e-11
SMARCD1	0.673783	8.24265e-11	5.27646e-10
RBM12	0.560171	1.03692e-10	6.55993e-10
KDM2B	0.720686	1.56691e-10	9.6685e-10
SKA2	0.822328	1.67118e-10	1.02678e-09
BCL2L11	0.94239	1.88679e-10	1.15066e-09
STX6	0.588464	1.98942e-10	1.20898e-09
HNRNPD	0.666001	2.06217e-10	1.24923e-09
KPNB1	0.523381	2.99137e-10	1.77723e-09
HAT1	0.598868	4.70321e-10	2.72398e-09
TGM2	1.68435	7.09108e-10	4.0036e-09
DCAF7	0.559771	1.27942e-09	6.9559e-09
SLC9A7	1.59252	1.31206e-09	7.11481e-09
SOCS1	1.60175	1.40562e-09	7.59561e-09
HIATL1	0.610072	1.44347e-09	7.78824e-09
NUDT21	0.638908	1.79122e-09	9.53937e-09
ATF5	1.19018	1.93023e-09	1.02261e-08
PATZ1	0.853297	1.93495e-09	1.02479e-08
KHSRP	0.699172	2.37094e-09	1.24199e-08
FAM26F	1.89279	2.59541e-09	1.35097e-08
FUS	0.685311	3.11097e-09	1.59767e-08
CD226	1.78952	3.62853e-09	1.84644e-08
RFX7	0.821548	3.83894e-09	1.94835e-08
M6PR	0.753675	4.23214e-09	2.13411e-08
PLA2G2A	3.65001	4.63972e-09	2.32067e-08
VEZT	0.644382	5.46895e-09	2.70488e-08
ELAVL1	0.505571	6.11945e-09	3.00978e-08
ACER3	0.781527	6.45522e-09	3.16638e-08
KIAA1033	0.647291	6.70201e-09	3.27534e-08
DAG1	0.856236	8.12738e-09	3.92309e-08
NEK4	0.659074	8.32479e-09	4.01165e-08
SENP1	0.629481	8.99493e-09	4.31652e-08
GRWD1	0.72243	9.16539e-09	4.39466e-08
IFNAR2	0.725898	1.25616e-08	5.93737e-08
SLC38A9	0.74305	1.27432e-08	6.01989e-08
DDB2	0.866142	1.41186e-08	6.63698e-08
SNRPA	0.618948	2.44285e-08	1.11262e-07
SPATS2	0.618725	2.53115e-08	1.15162e-07
TOP3A	0.661147	2.54736e-08	1.15838e-07
HDAC8	0.602813	2.98919e-08	1.34546e-07
LAS1L	0.66021	3.25422e-08	1.45605e-07
RQCD1	0.664976	3.34353e-08	1.49292e-07
ZBTB39	0.791403	3.42502e-08	1.52733e-07
HPS4	0.657693	3.8236e-08	1.69023e-07
NUP93	0.609593	3.96109e-08	1.7452e-07
FCRL6	2.00729	4.14307e-08	1.82074e-07
GLYATL2	2.8798	4.37371e-08	1.91576e-07
DDX20	0.501129	4.97947e-08	2.1668e-07
HMGXB4	0.533095	4.99443e-08	2.17277e-07
MINPP1	0.783568	5.393e-08	2.3344e-07
FAF2	0.50419	5.71648e-08	2.46392e-07
TCF20	0.726092	6.01587e-08	2.58522e-07
RAB43	0.935611	6.20005e-08	2.66106e-07
SLC24A1	0.742745	6.27891e-08	2.69357e-07
CCDC134	0.84005	6.61578e-08	2.8276e-07
CDC27	0.528823	6.83389e-08	2.91643e-07
MPHOSPH6	0.757753	7.26959e-08	3.09168e-07
RBM14	0.527014	7.8297e-08	3.31519e-07
PRMT1	0.72677	9.84466e-08	4.09605e-07
C1QB	1.56665	1.1469e-07	4.72521e-07
LINS1	0.682875	1.22773e-07	5.0366e-07
PMS2	0.541103	1.43536e-07	5.82202e-07
CCL5	1.63627	1.45479e-07	5.89665e-07
PRPS2	0.781033	1.4998e-07	6.0677e-07
GTF3C4	0.815065	1.60706e-07	6.47738e-07
ACP5	1.29729	1.60802e-07	6.47974e-07
PCNXL3	0.704656	1.66184e-07	6.68411e-07
DUT	0.665238	1.68236e-07	6.75724e-07
MIAT	1.44326	1.73599e-07	6.96293e-07
SNRNP70	0.523937	1.86752e-07	7.45628e-07
GPR107	0.634638	2.03372e-07	8.07641e-07
LSM12	0.629437	2.03572e-07	8.08063e-07
RPH3A	2.2653	2.2049e-07	8.7022e-07
GANAB	0.513671	3.05241e-07	1.18362e-06
AQR	0.550013	3.06774e-07	1.18902e-06
TAF1B	0.579292	3.2521e-07	1.25622e-06
POM121C	0.644837	3.45411e-07	1.32894e-06
SAMHD1	0.991011	3.58226e-07	1.37487e-06
TARS2	0.641928	3.63194e-07	1.39239e-06
C1QC	1.43126	3.68557e-07	1.4117e-06
PTAFR	1.33097	3.71243e-07	1.42041e-06
RAB7L1	0.788569	3.93741e-07	1.50183e-06
CYSLTR2	1.56551	4.2101e-07	1.59984e-06
SIGLEC8	1.93493	4.83692e-07	1.8212e-06
TBK1	0.619337	5.17898e-07	1.94195e-06
PTPN22	1.34792	5.30608e-07	1.98573e-06
RBM15	0.579538	5.30588e-07	1.98573e-06
BTN2A2	0.909636	5.37254e-07	2.00669e-06
HEATR3	0.564501	5.98003e-07	2.21583e-06
MOV10	0.67799	5.98125e-07	2.21583e-06
TAF15	0.58618	6.61132e-07	2.43307e-06
NCOA3	0.67917	6.93262e-07	2.54427e-06
CSTF2	0.719285	6.95301e-07	2.55067e-06
TRIM37	0.556148	7.69899e-07	2.80585e-06
STT3A	0.561121	7.74292e-07	2.82043e-06
UBE2D1	0.572492	8.93949e-07	3.22932e-06
C2orf44	0.571405	9.70162e-07	3.48278e-06
ETV6	0.554602	1.03965e-06	3.72355e-06
DAZAP1	0.51609	1.13397e-06	4.03728e-06
HMGN2	0.627394	1.28574e-06	4.54761e-06
ARHGEF3	0.662824	1.41353e-06	4.97312e-06
VPS13C	0.749871	1.44701e-06	5.08264e-06
AASDHPPT	0.546153	1.51475e-06	5.30224e-06
ITGB3BP	0.672657	1.59963e-06	5.579e-06
SMURF2	0.557633	1.67769e-06	5.8324e-06
C9orf30	0.585356	1.71467e-06	5.95736e-06
PPP4R2	0.567014	1.7711e-06	6.13621e-06
TBX21	1.46779	1.8968e-06	6.54406e-06
PANX1	0.583777	1.92152e-06	6.62009e-06
PPP1R9B	0.579466	1.96546e-06	6.75665e-06
REC8	2.00691	2.0366e-06	6.97623e-06
RAP2C	0.565793	2.05646e-06	7.03032e-06
KIAA1967	0.574788	2.2152e-06	7.55205e-06
TUBGCP4	0.547108	2.3523e-06	7.99105e-06
PSMC4	0.643084	2.3779e-06	8.07486e-06
HNRNPA1	0.555742	2.47365e-06	8.38187e-06
JAKMIP1	1.63868	2.52838e-06	8.55223e-06
SENP2	0.527645	2.60016e-06	8.77956e-06
APOBEC3G	1.18401	2.7183e-06	9.15697e-06
MAGOH	0.616172	2.94263e-06	9.87223e-06
POT1	0.645456	3.07523e-06	1.02811e-05
CDK5	0.707564	3.10017e-06	1.03625e-05
IL18R1	1.14311	3.17692e-06	1.06026e-05
IRF3	0.633391	3.3687e-06	1.11929e-05
RFX5	0.606178	3.45645e-06	1.14624e-05
KDELC2	0.682246	3.4836e-06	1.15458e-05
PAPD7	0.559708	4.1573e-06	1.36141e-05
DHX36	0.504203	4.20714e-06	1.37669e-05
C6orf211	0.531766	4.26473e-06	1.39395e-05
SCLT1	0.519835	4.33323e-06	1.41446e-05
TBC1D12	0.546236	4.3368e-06	1.41536e-05
PDF	0.677646	4.36467e-06	1.42419e-05
FAM178A	0.588463	4.59857e-06	1.49599e-05
ZNF490	0.575512	4.76899e-06	1.54735e-05
CACHD1	1.19078	4.87975e-06	1.57854e-05
MAZ	0.636015	4.89787e-06	1.58351e-05
SAMD10	0.915257	4.91635e-06	1.58889e-05
HCFC1	0.617683	5.11949e-06	1.65207e-05
SLA2	1.28655	5.1332e-06	1.65556e-05
PML	0.701832	5.19498e-06	1.67455e-05
DHDPSL	2.22664	5.51081e-06	1.76909e-05
TNFRSF1B	0.870089	5.72542e-06	1.83424e-05
SFRS14	0.572396	7.55453e-06	2.37615e-05
SENP5	0.500521	7.81775e-06	2.45402e-05
C17orf75	0.565012	7.89e-06	2.47535e-05
DCAF16	0.52622	8.01906e-06	2.51402e-05
POU2F3	1.82711	8.15823e-06	2.55235e-05
DMXL2	0.756512	8.19642e-06	2.56218e-05
TSEN15	0.5487	8.35065e-06	2.6052e-05
KLRK1	1.43696	8.96568e-06	2.7815e-05
PLCG1	0.652817	9.13582e-06	2.8292e-05
TRIM22	1.05735	9.43538e-06	2.9157e-05
ADD3	0.823715	9.6219e-06	2.96909e-05
CTNNB1	0.707871	1.02708e-05	3.15411e-05
IL2RB	1.18197	1.05217e-05	3.226e-05
FBXW10	1.58989	1.09398e-05	3.34586e-05
MBTPS2	0.601826	1.11392e-05	3.40082e-05
EP400	0.507295	1.12268e-05	3.42515e-05
DBH	1.64886	1.13479e-05	3.45965e-05
PRF1	1.24825	1.16106e-05	3.53414e-05
DNASE2	0.577316	1.16626e-05	3.54738e-05
POLH	0.655191	1.16644e-05	3.54738e-05
C9orf98	1.57409	1.19092e-05	3.6161e-05
RPA3	0.678854	1.28463e-05	3.88835e-05
ELK1	0.530554	1.29052e-05	3.90344e-05
C1QA	1.23338	1.29831e-05	3.92493e-05
CNPY2	0.621429	1.30212e-05	3.93506e-05
LOC400759	1.43152	1.36667e-05	4.1179e-05
ARHGAP19	0.605826	1.371e-05	4.12949e-05
PHTF2	0.611088	1.37357e-05	4.13652e-05
ZNF184	0.520856	1.37661e-05	4.14496e-05
POM121	0.524538	1.42634e-05	4.28424e-05
CD8A	1.42508	1.68957e-05	5.02162e-05
IKBKE	0.811318	1.79337e-05	5.31091e-05
SIGLEC1	1.39782	1.85686e-05	5.48484e-05
GPR171	1.28664	1.88807e-05	5.57036e-05
PGBD2	0.518576	1.91712e-05	5.6493e-05
UBN2	0.566429	1.99528e-05	5.8696e-05
C1GALT1C1	0.558275	2.03852e-05	5.98357e-05
TBXAS1	1.09159	2.06164e-05	6.0473e-05
EIF4A1	0.515113	2.12707e-05	6.21813e-05
CD244	1.2751	2.23443e-05	6.51433e-05
CDAN1	0.546239	2.2688e-05	6.60784e-05
FBXL19	0.688215	2.31755e-05	6.74187e-05
PRPF19	0.506231	2.31899e-05	6.74492e-05
PRKCQ	1.35417	2.3235e-05	6.75461e-05
RARRES3	1.50868	2.33852e-05	6.796e-05
BTN3A3	0.87902	2.36482e-05	6.86665e-05
KIAA1217	0.761932	2.3758e-05	6.89736e-05
RAPH1	0.655312	2.57741e-05	7.43768e-05
MAP3K1	0.714486	2.61598e-05	7.53637e-05
CCDC28B	0.846633	2.82746e-05	8.09029e-05
TBC1D16	0.779765	2.9176e-05	8.32478e-05
CNN2	0.691323	3.14399e-05	8.91624e-05
APOL3	0.931972	3.41145e-05	9.6226e-05
LGMN	0.689088	3.45586e-05	9.73992e-05
MRPS23	0.521063	3.50758e-05	9.87117e-05
TM7SF3	0.829461	3.54651e-05	9.97261e-05
CADPS2	0.781353	3.58055e-05	0.000100552
ERCC2	0.512655	3.65653e-05	0.000102553
CD96	1.20039	3.70838e-05	0.000103838
RABL2B	0.507897	3.84605e-05	0.000107484
RANBP6	0.701299	3.94488e-05	0.000109979
ZNF497	0.785055	4.27678e-05	0.000118524
JAG1	0.768856	4.27803e-05	0.00011854
SAMD1	0.606524	4.97033e-05	0.000136085
NKG7	1.32205	4.97899e-05	0.000136301
IL12RB2	1.34928	5.0567e-05	0.000138275
ALDH16A1	0.693096	5.08498e-05	0.000139004
DOHH	0.639696	5.09511e-05	0.000139259
CCDC58	0.697712	5.35541e-05	0.000145957
IGF2R	0.660789	5.48926e-05	0.000149417
IFNE	2.30611	5.51122e-05	0.000149944
TMEM60	0.555805	5.70794e-05	0.00015493
CD2	1.1479	5.73001e-05	0.000155382
CD74	1.09765	5.74625e-05	0.000155798
FAM110A	0.79265	5.81807e-05	0.000157671
FUT8	0.691088	5.95023e-05	0.00016095
THEMIS	1.31671	6.14813e-05	0.000165809
HIST1H2AL	1.62855	6.23723e-05	0.000168081
EGR2	1.27735	6.25636e-05	0.000168518
DOCK7	0.528992	6.28685e-05	0.00016926
MESDC1	0.593916	6.33294e-05	0.000170209
OGFR	0.619945	6.54859e-05	0.000175377
FBL	0.641313	6.7137e-05	0.000179382
MITD1	0.529653	6.84207e-05	0.000182501
PPT1	0.507475	6.85557e-05	0.000182776
HLA-DQA1	1.40647	6.88722e-05	0.000183564
ZKSCAN2	0.690794	7.13327e-05	0.000189536
TBC1D7	0.574095	7.24606e-05	0.000192297
SLC25A30	0.557147	7.57016e-05	0.00020016
LAG3	1.27497	7.62429e-05	0.000201467
FPGS	0.523361	7.63489e-05	0.000201717
ZNF74	0.583518	7.89233e-05	0.000208136
TNFRSF4	1.00838	8.10322e-05	0.000213307
WRAP53	0.519057	8.33151e-05	0.000218783
LOC652276	0.666711	8.39252e-05	0.000220151
C6orf130	0.571151	8.56361e-05	0.000224181
LOC100134713	0.663105	8.92413e-05	0.000232682
C12orf32	0.560239	9.91195e-05	0.000256502
SOX13	0.800352	0.000102977	0.000265729
KLHL8	0.515336	0.000103361	0.00026668
C9orf82	0.615953	0.000105154	0.000270999
ZNF260	0.687456	0.000105223	0.000271119
TMEM41A	0.603302	0.000107275	0.000276034
PIGL	0.617733	0.000108477	0.000278878
CD300A	1.00088	0.000111322	0.000285768
TOR3A	0.528161	0.000114334	0.000293021
CD40	1.02106	0.000115819	0.000296518
SMG1	0.554316	0.000117162	0.000299645
BTBD12	0.523253	0.000121216	0.000309236
PIK3R3	0.652334	0.000121369	0.000309579
C14orf145	0.601297	0.000126581	0.000321687
MAP2K6	1.00131	0.000127245	0.000323231
CD101	0.858574	0.000134254	0.000339636
SLC5A2	2.20389	0.000143417	0.000361125
IL12RB1	1.09537	0.000143934	0.000362268
HLA-DPA1	1.16218	0.000146416	0.000367819
SSBP1	0.5212	0.000150139	0.000376787
RAI1	0.553816	0.000150776	0.000378332
HLA-DRB1	1.16032	0.000157999	0.00039502
NACC1	0.539996	0.000168676	0.00041977
WIPF2	0.695178	0.000169989	0.000422307
NRGN	0.822618	0.000172988	0.000429275
GLT25D2	1.824	0.000184681	0.000456117
BRCC3	0.500202	0.000185863	0.000458904
KYNU	1.30385	0.000186271	0.000459847
HCK	0.937273	0.000186653	0.000460657
TARP	1.40654	0.000197687	0.000485877
UBASH3A	1.197	0.000198481	0.000487677
RRP7B	0.602933	0.000201496	0.000494464
HIP1R	0.74912	0.00020709	0.000507326
XCR1	1.61208	0.000213658	0.000522524
TNFSF14	1.09206	0.000214262	0.000523707
TMEM106A	0.704885	0.000219449	0.000535173
RHBDD3	0.581278	0.000237251	0.000574774
UCP2	0.863685	0.000237313	0.000574844
HLA-DQB1	1.29653	0.000237541	0.000575289
ODF3B	0.868331	0.000249882	0.000601911
KIAA1467	0.884533	0.000279691	0.000667294
APOBEC3D	0.894731	0.000282373	0.000673414
GZMA	1.17527	0.0002916	0.000693409
HLA-DPB1	1.05185	0.000297189	0.00070592
C6orf182	0.525994	0.000302248	0.000717147
NAP1L1	0.585976	0.000325779	0.000769178
NAA16	0.501119	0.000328138	0.000774218
ICOS	1.17548	0.000331499	0.000781721
CXCR3	1.09874	0.000338195	0.000796423
ITGAL	1.08894	0.000340463	0.000801326
ZNF815	0.652067	0.000346857	0.000815265
HLA-DRA	1.01168	0.000357425	0.000837938
AOAH	1.15921	0.000365356	0.000855369
AIF1	0.870755	0.000389672	0.000907378
DUS3L	0.501306	0.000406752	0.000945239
GPRC5B	1.22641	0.000413434	0.00095896
FLRT3	1.28301	0.000420099	0.000973003
CD3G	1.09611	0.000425445	0.000983912
C3orf21	0.501843	0.00047648	0.00109243
QTRT1	0.553001	0.000513047	0.00117067
NAALADL2	1.00915	0.000519257	0.00118437
DUSP16	0.628005	0.000522702	0.00119147
CASP4	0.577491	0.000523011	0.00119199
CXCR6	0.990993	0.000530293	0.00120721
KIF27	0.622709	0.000549511	0.00124811
CLIP2	0.627515	0.00055113	0.00125129
POMP	0.519326	0.00060235	0.00135705
MAGEF1	0.54185	0.00062148	0.00139706
SARS2	0.538589	0.000694671	0.00154869
DHX58	0.64784	0.000708987	0.00157836
CD38	1.25197	0.000738151	0.00163653
HEXA	0.507587	0.000790202	0.0017441
KPTN	0.595039	0.000790647	0.00174486
ATP13A2	0.50166	0.000791239	0.00174594
EIF3M	0.50477	0.000807698	0.0017809
ORMDL3	0.708746	0.000868454	0.00190392
ALOXE3	1.70193	0.000918126	0.002003
LRIG3	0.599982	0.000932641	0.00203148
PLD3	0.562147	0.000938048	0.00204223
FIGN	1.17885	0.000945128	0.00205687
HIST1H1B	1.28184	0.000986772	0.00214183
ZNF45	0.50207	0.0010011	0.00217026
MAN1A1	0.720227	0.00110352	0.00237404
CSF1	0.644663	0.00111228	0.0023908
FAM38A	0.531377	0.00113266	0.00243189
PLD6	0.63931	0.00116225	0.00249079
TMPPE	0.598713	0.00119044	0.0025452
C21orf70	0.536542	0.00119229	0.00254882
SRC	0.51174	0.00121371	0.00259207
USP13	0.660944	0.00124051	0.00264406
PDCD5	0.553689	0.00127735	0.00271622
IL2RG	1.00728	0.00158823	0.0033257
PMS2L11	0.645546	0.00159345	0.0033346
C11orf45	0.86467	0.00160282	0.00335259
ZNF225	0.563937	0.00162265	0.00338872
ABI3	0.673194	0.00165767	0.00345768
SIPA1L3	0.57952	0.00171671	0.00357306
GMIP	0.531764	0.00183318	0.003799
MNDA	0.898176	0.00185137	0.00383256
SPN	0.848658	0.00190138	0.00392761
ADORA3	0.923938	0.00195915	0.00403729
LPAR2	0.611339	0.00202519	0.00415948
ABCA12	1.86079	0.0020587	0.00422279
TRAK1	0.528942	0.0021537	0.00440091
CA13	0.826483	0.00215991	0.00441256
PCSK6	0.661808	0.00217301	0.00443722
C6orf141	1.15307	0.0022129	0.00451494
HLA-DMB	0.887149	0.00221876	0.00452424
FAM57A	0.548704	0.00223717	0.00455908
C19orf38	0.908473	0.00229225	0.00466033
UNC5CL	1.0937	0.00230975	0.0046926
SPINT2	0.634032	0.00245426	0.00495818
RPS19	0.531647	0.00248669	0.00501842
AP1S1	0.607559	0.00256075	0.00515944
HLA-DMA	0.867336	0.00263098	0.00528736
ZAP70	0.978349	0.0026898	0.00539867
IL18RAP	0.945253	0.0026944	0.00540637
HABP2	1.6336	0.00269802	0.00541264
HIST1H3B	1.19412	0.00271371	0.00544286
SIRPG	1.013	0.00272473	0.00546433
LOC100129716	0.582006	0.00272971	0.00547368
FTL	0.566179	0.00273288	0.00547941
COTL1	0.641682	0.00275988	0.00552839
MS4A4A	0.872605	0.00279751	0.00559858
KITLG	0.703372	0.00282564	0.00564964
RGS19	0.644106	0.0029898	0.00595169
CD6	0.844029	0.00315694	0.00625844
SFMBT2	0.796606	0.00336975	0.0066422
BCAT2	0.505498	0.00344228	0.00677125
RGS18	0.826676	0.00346343	0.00680667
SIGLEC12	1.18906	0.00353923	0.00694298
GPR82	0.812101	0.0036199	0.00708916
ZNF223	0.656787	0.00372912	0.00728735
SEPHS2	0.565293	0.00375235	0.00732695
LOC729020	0.512799	0.00381628	0.00744337
LCA5L	0.525669	0.00383839	0.00748142
HIST1H2AG	0.790998	0.003946	0.00767384
FHDC1	0.641311	0.00394807	0.00767662
DKK4	2.33211	0.00409534	0.0079428
HLA-A	0.614004	0.00414584	0.00803263
LCK	0.929076	0.00428772	0.00828428
NLRP11	1.58623	0.00428735	0.00828428
LOC344967	0.774803	0.00431522	0.00833369
CD8B	1.12597	0.00435824	0.00841018
GRAP2	0.821391	0.00436961	0.00843024
PRSS53	0.668671	0.00438279	0.00845189
GIMAP2	0.595082	0.00446713	0.00860494
B4GALT6	0.740407	0.00466112	0.0089437
ACOT7	0.500542	0.00492091	0.00940145
HIST1H1E	0.918806	0.00503348	0.00959845

## Sheet: Up_GS_excl
Supplementary Table 2. Differentially expressed genes in STAD subtypes.
List of upregulated and downregulated genes in STAD TCGA subtypes, compared to normal adjacent tissue, as computed by DESeq2. The “common” designation refers to DEG found in all four subtypes, whereas “excl” indicates genes differentially expressed in only one of them. DEG are sorted according to False Discovery Rate, and the inclusion parameters are the following: FDR < 0.01, |log2FC| > 0.5.
Gene	Log2FC	pval	FDR
GGT5	1.67683	7.52351e-16	4.95948e-14
CSGALNACT2	0.977689	1.53592e-14	8.03843e-13
GLI1	2.0371	6.66904e-14	3.12144e-12
ENG	1.09777	8.81215e-14	4.04773e-12
RFTN1	1.31453	8.99239e-14	4.11956e-12
TGFB3	1.75322	1.10535e-13	4.97147e-12
SEMA6B	1.3126	7.21368e-13	2.81236e-11
BICC1	1.97221	8.73604e-13	3.33069e-11
PTCH2	2.40063	2.01625e-12	7.04911e-11
PARP15	2.15624	3.30697e-12	1.0879e-10
HGF	1.85308	3.78489e-12	1.22874e-10
TMEM119	1.62289	1.41773e-11	4.08094e-10
DGKI	1.96896	1.64638e-11	4.63104e-10
CLEC11A	1.45422	2.39646e-11	6.407e-10
SGK269	0.823792	2.53617e-11	6.72845e-10
CDH5	1.1013	3.01327e-11	7.86135e-10
GJA5	1.21976	4.6901e-11	1.16887e-09
CD93	1.13967	6.63362e-11	1.60237e-09
KIRREL	1.30101	1.33568e-10	2.99591e-09
ABCA1	1.10349	1.6478e-10	3.60242e-09
IGFBP7	1.20997	2.18822e-10	4.66003e-09
FAM167B	1.16001	2.41658e-10	5.10229e-09
SCARF2	1.48351	2.79481e-10	5.80159e-09
PRG4	2.28288	3.12097e-10	6.4093e-09
SLCO1C1	1.84855	3.86091e-10	7.73589e-09
HLX	1.05346	4.08831e-10	8.1535e-09
PLBD2	0.715158	4.23362e-10	8.36601e-09
COL15A1	1.29501	4.82158e-10	9.36711e-09
TIE1	1.09344	7.85834e-10	1.45468e-08
ELN	1.64038	7.93569e-10	1.46742e-08
GJA4	1.10106	1.14131e-09	2.02586e-08
IGF1	2.09326	1.47463e-09	2.5545e-08
TCTEX1D1	1.36079	1.69926e-09	2.9144e-08
THSD7A	1.51138	2.12422e-09	3.57926e-08
GXYLT2	1.71111	2.37519e-09	3.95583e-08
IL1R1	1.05945	2.5516e-09	4.20102e-08
BCL6B	1.03056	3.12705e-09	5.05687e-08
DAB2	1.01662	3.67488e-09	5.80476e-08
CMTM3	1.08254	5.00721e-09	7.68707e-08
RUNDC2C	1.53485	5.26694e-09	8.04402e-08
CRB2	1.92236	5.86794e-09	8.85111e-08
TGFBI	1.29453	7.56915e-09	1.11446e-07
ITGA5	1.1989	8.17915e-09	1.19008e-07
PCDH18	0.997004	9.55192e-09	1.36453e-07
LOXL1	1.1111	1.06535e-08	1.50202e-07
DTX1	1.36871	1.08586e-08	1.52844e-07
MMP19	0.875948	1.09618e-08	1.53919e-07
NNMT	1.41506	1.10911e-08	1.55609e-07
LOC283663	1.64911	1.1313e-08	1.58594e-07
SH3RF3	1.04766	1.27039e-08	1.75247e-07
CD200	1.03723	1.38734e-08	1.89713e-07
FLRT2	1.63528	1.50581e-08	2.04644e-07
TNN	2.18246	1.54907e-08	2.09671e-07
HMCN1	1.66521	1.56925e-08	2.11904e-07
SH3PXD2B	0.945837	1.66992e-08	2.23056e-07
STK10	0.702475	1.73334e-08	2.30636e-07
CNTNAP1	1.28275	1.79702e-08	2.37826e-07
ANTXR1	1.28538	1.96468e-08	2.57842e-07
C21orf7	0.800418	2.18556e-08	2.82747e-07
PCOLCE	1.2203	2.47013e-08	3.14381e-07
ALDH1B1	1.1464	3.97809e-08	4.84867e-07
FAM124B	1.19034	4.32106e-08	5.20426e-07
AFF2	1.94445	4.68192e-08	5.60371e-07
C5orf13	0.982649	6.55426e-08	7.61255e-07
PALM2-AKAP2	0.82321	7.28073e-08	8.34963e-07
FAM38B	1.36793	7.52636e-08	8.59308e-07
NTNG2	1.25674	7.80519e-08	8.85117e-07
THBS4	2.66553	8.35021e-08	9.41222e-07
NAV1	0.846287	8.5907e-08	9.6595e-07
DDHD1	0.611937	9.67358e-08	1.07304e-06
PRICKLE1	1.27499	1.02463e-07	1.12931e-06
ARHGAP22	1.10893	1.04492e-07	1.14997e-06
S1PR2	0.855783	1.09997e-07	1.20619e-06
C3orf36	1.25764	1.11014e-07	1.21504e-06
COL4A2	0.991163	1.2873e-07	1.39479e-06
CTSK	1.1371	1.38215e-07	1.48084e-06
ENTPD1	0.676846	1.43872e-07	1.53573e-06
GREM1	1.70609	1.53306e-07	1.62538e-06
KIAA0754	0.963897	1.61929e-07	1.70529e-06
LILRA4	2.11761	1.64329e-07	1.72846e-06
SELL	1.45209	1.75957e-07	1.83844e-06
AFAP1L1	0.870627	2.03617e-07	2.07964e-06
ERG	0.877568	2.11504e-07	2.15255e-06
MYH9	0.527087	2.33024e-07	2.35492e-06
MEIS3	1.11611	2.368e-07	2.39168e-06
POU2F2	1.25359	2.66393e-07	2.6518e-06
GPR21	1.18547	2.67315e-07	2.65945e-06
A2M	0.965788	2.71685e-07	2.69516e-06
GLI2	1.2338	2.72075e-07	2.69748e-06
TRIO	0.745163	3.24231e-07	3.14772e-06
HEG1	0.873158	3.64635e-07	3.50646e-06
ADAMTS16	1.97975	3.95094e-07	3.76998e-06
ATP8B4	1.04254	4.00931e-07	3.81935e-06
GLIS2	0.989412	4.18568e-07	3.96984e-06
MYOZ3	1.48723	4.55224e-07	4.28456e-06
MMP2	1.20931	4.66659e-07	4.38026e-06
CCIN	1.46309	4.73902e-07	4.43138e-06
ADAMTS10	1.11855	4.78891e-07	4.47319e-06
COL16A1	1.12335	5.00511e-07	4.66253e-06
SSH2	0.627668	5.05363e-07	4.70519e-06
PAPPA	1.24939	5.18182e-07	4.80901e-06
CHRDL2	2.08013	5.60075e-07	5.14251e-06
FBN1	1.19139	5.84209e-07	5.35272e-06
PHLDB1	0.773001	6.19403e-07	5.64821e-06
SHANK1	1.66249	6.32725e-07	5.76057e-06
RBMS2	0.664641	6.41846e-07	5.83745e-06
TMC8	1.07458	7.26999e-07	6.48554e-06
NOVA2	0.854395	7.45656e-07	6.63826e-06
TSPAN9	0.821243	7.64327e-07	6.78699e-06
L3MBTL3	0.768612	8.35501e-07	7.34348e-06
ADCY4	0.852816	8.7423e-07	7.63338e-06
ANKRD50	0.711448	9.0129e-07	7.84585e-06
MXRA8	1.21533	9.89193e-07	8.51663e-06
SHROOM4	0.865228	1.15073e-06	9.70427e-06
SHANK3	0.786441	1.24525e-06	1.03847e-05
LRRC8C	0.699814	1.24894e-06	1.04105e-05
AEBP1	1.178	1.2585e-06	1.0475e-05
ARHGEF15	0.837666	1.27586e-06	1.06092e-05
C5AR1	1.13449	1.30018e-06	1.077e-05
WDFY4	1.47259	1.38444e-06	1.13482e-05
TLR6	1.22324	1.40961e-06	1.15381e-05
NOD1	0.578562	1.41332e-06	1.1563e-05
SNED1	0.902072	1.43403e-06	1.17213e-05
RASSF2	0.985979	1.54898e-06	1.25422e-05
CALCRL	0.893616	1.57379e-06	1.27133e-05
SWAP70	0.569562	1.69575e-06	1.35715e-05
HIVEP3	0.832324	1.90974e-06	1.50745e-05
DISC1	0.775697	1.94125e-06	1.52884e-05
ALPK2	1.43578	1.9546e-06	1.53724e-05
BACH2	1.2524	2.1247e-06	1.65371e-05
CR1	1.65947	2.18673e-06	1.69816e-05
NOTCH3	0.904101	2.2275e-06	1.72671e-05
ATM	0.670713	2.25262e-06	1.74305e-05
TCF4	0.747891	2.39085e-06	1.83359e-05
PEAR1	0.837696	2.39467e-06	1.83407e-05
ZNF521	0.939974	2.4075e-06	1.84227e-05
GRAP	1.04211	2.65714e-06	2.01226e-05
ABCB4	1.24708	2.85946e-06	2.15188e-05
CARD8	0.535095	2.98353e-06	2.22971e-05
FADS3	0.80928	3.02814e-06	2.25524e-05
C13orf30	1.83964	3.03912e-06	2.26244e-05
TBC1D2B	0.521394	3.39017e-06	2.49793e-05
LY86	1.13177	3.65502e-06	2.67256e-05
FLJ36031	0.712392	4.00787e-06	2.9023e-05
ADC	0.900092	4.43816e-06	3.17966e-05
GRAPL	1.60476	4.52532e-06	3.22828e-05
VWF	0.879066	4.55784e-06	3.24612e-05
LRRK1	0.688971	4.70098e-06	3.33295e-05
FSTL1	0.908901	4.97803e-06	3.50777e-05
DOK3	0.948837	5.5286e-06	3.84553e-05
FKBP14	0.59197	5.83207e-06	4.03549e-05
CSDC2	1.28463	5.89846e-06	4.07326e-05
BEND6	1.13996	6.47284e-06	4.39444e-05
TRAF1	0.789593	6.86562e-06	4.62826e-05
ADAM19	0.774623	7.08841e-06	4.75433e-05
THBS3	0.657332	7.61886e-06	5.07073e-05
C1R	0.917428	7.8159e-06	5.1819e-05
CLEC17A	2.13741	7.81228e-06	5.1819e-05
C1S	0.934737	7.97581e-06	5.27375e-05
FAM70B	0.938124	8.15335e-06	5.36648e-05
HTR2A	1.42592	8.37093e-06	5.49503e-05
CTGF	0.934348	9.15976e-06	5.95402e-05
ACSL4	0.608177	1.1753e-05	7.3808e-05
MRC2	0.881302	1.24166e-05	7.7614e-05
EBF2	1.57886	1.25275e-05	7.82507e-05
TGFBR1	0.666563	1.2553e-05	7.82599e-05
GUSBP3	0.767483	1.32483e-05	8.20114e-05
KLF17	1.66695	1.33618e-05	8.25661e-05
FN1	1.21208	1.34798e-05	8.32059e-05
FAM18A	0.739711	1.4621e-05	8.94822e-05
CXorf36	0.725234	1.49139e-05	9.12105e-05
ITGA10	1.0535	1.49656e-05	9.14294e-05
MEOX2	1.51851	1.54729e-05	9.42617e-05
CXCR4	1.0015	1.58466e-05	9.61994e-05
IL3RA	0.70249	1.69482e-05	0.000102061
CD33	0.992126	1.70979e-05	0.000102748
KIAA1755	0.970403	1.71174e-05	0.000102758
LINGO3	1.78539	2.11892e-05	0.000123844
PECAM1	0.676723	2.24043e-05	0.000129847
CCDC88A	0.781335	2.2661e-05	0.000131203
PCDHGA12	1.07582	2.3746e-05	0.000136797
KCND1	0.763244	2.44878e-05	0.000140508
SFRP2	1.73528	2.50865e-05	0.000143657
IGSF21	1.22776	2.77437e-05	0.000156589
MYBL1	0.966425	2.83289e-05	0.000159527
C14orf149	0.509008	2.84833e-05	0.000160135
KCND2	1.32258	2.90409e-05	0.000162896
TMEM173	0.690901	2.91511e-05	0.000163411
LPXN	0.837049	2.92742e-05	0.000163941
KCNG2	1.09315	2.97154e-05	0.000166196
FILIP1L	0.829339	3.04064e-05	0.000169676
MYO1G	0.94881	3.06266e-05	0.000170685
FLT4	0.717801	3.07098e-05	0.000170983
PRR16	0.785757	3.07698e-05	0.000171206
HTRA3	1.03946	3.20202e-05	0.000176741
DPYSL4	1.42274	3.2431e-05	0.000178837
TRAM2	0.525766	3.3695e-05	0.000185097
NAV3	1.27366	3.43109e-05	0.000188062
FAM78B	0.812863	3.62048e-05	0.000197402
GFAP	1.57323	3.64317e-05	0.000198427
GPR124	0.747393	3.6494e-05	0.000198702
ITGAV	0.594544	3.74049e-05	0.000202769
C1RL	0.506181	3.8021e-05	0.000205536
FAM65B	1.14131	3.81461e-05	0.000206139
DPYSL2	0.669062	4.58973e-05	0.000241969
PLXDC2	0.883383	4.59631e-05	0.000242243
FMNL1	0.760165	4.70659e-05	0.000247225
ITGB3	0.897184	4.71668e-05	0.00024768
ARSB	0.597842	4.78762e-05	0.000250871
APBA2	0.925504	5.0176e-05	0.000261573
WIPF1	0.702398	5.21273e-05	0.000269629
ZNF366	0.825423	5.2973e-05	0.000273594
TNC	1.21316	5.45222e-05	0.000280839
MCART6	0.863934	5.46308e-05	0.000281314
THSD7B	1.72959	5.46539e-05	0.00028135
IL31RA	1.75738	5.6298e-05	0.000288866
ITGB1	0.531896	6.05337e-05	0.000307753
SPATA9	0.84686	6.17763e-05	0.000312885
ANKRD55	1.2769	6.19946e-05	0.000313807
NBPF9	0.611988	6.22676e-05	0.00031482
CCR4	1.19095	6.30899e-05	0.000318604
FAM159A	1.3151	6.44302e-05	0.000323952
ARSI	1.16418	7.15709e-05	0.000355099
CFH	0.885071	7.26145e-05	0.000359967
VGLL3	1.05489	7.39623e-05	0.000365494
SERPINF1	0.925106	7.5145e-05	0.000370703
SPOCK2	1.09277	7.84056e-05	0.00038441
FAM129C	1.89611	7.90034e-05	0.000386972
BPI	1.75864	8.20339e-05	0.000398651
LOC283922	0.644281	8.30964e-05	0.000403247
SCUBE3	1.13909	8.35184e-05	0.000404954
C19orf35	0.793876	8.37301e-05	0.000405753
ROBO4	0.672213	8.42453e-05	0.000407906
CHST11	0.875737	8.84308e-05	0.000425784
ARID5B	0.574686	8.92115e-05	0.000428945
HSPG2	0.729043	8.94297e-05	0.000429875
PLXNA4	1.26984	9.22726e-05	0.000441207
KLRG1	0.858695	9.25593e-05	0.000442456
GVIN1	0.997746	9.27415e-05	0.000443204
GAPT	1.15858	9.90146e-05	0.000468259
MMRN2	0.647981	0.000102625	0.000483305
EFEMP1	1.07483	0.000104829	0.000492119
CCDC8	1.1614	0.000109869	0.00051267
TLR4	0.807261	0.000114979	0.000533817
MAGEL2	1.34699	0.000118364	0.000547178
NCKAP5L	0.552479	0.000119023	0.000549787
DPRXP4	0.890631	0.000119821	0.000553323
ELMO1	0.755082	0.000120427	0.000555676
LOC100129034	0.534057	0.000123009	0.000565176
SH2D3C	0.615951	0.000126275	0.000578641
KIAA1462	0.80978	0.000128415	0.000586714
RASL10A	0.871537	0.000134673	0.000611705
WNT2B	1.04502	0.000135983	0.000616746
CUBN	0.939717	0.00013714	0.000621337
NCRNA00182	0.596838	0.000137932	0.000624602
ANXA5	0.553555	0.000143812	0.000648843
IGDCC4	0.849669	0.00014675	0.000660547
RAB31	0.739986	0.000150087	0.000673515
BHLHE22	0.987854	0.000152785	0.000683614
SNAI2	0.794618	0.000152844	0.000683703
ADRBK2	0.678871	0.000157585	0.000701637
COL4A3	1.47268	0.000162815	0.000721759
C13orf31	0.528915	0.000163917	0.000726088
C10orf10	0.904763	0.000164242	0.000726968
LHFPL2	0.553293	0.000167758	0.000740633
INPP5D	0.77729	0.000172468	0.000759095
HSPA12B	0.692384	0.000172706	0.000759953
NGFR	1.51278	0.000173353	0.000762022
ADPRH	0.551302	0.000176001	0.000770659
GPR137B	0.542929	0.000176032	0.000770659
CSF3R	1.02682	0.000180394	0.000787758
SIPA1	0.510056	0.000184657	0.000802519
PPFIA2	1.27385	0.000193771	0.000836655
LMCD1	0.615937	0.000200854	0.000864427
HMHA1	0.653489	0.000215522	0.00092022
VEGFC	0.646978	0.000219152	0.00093318
PTPRB	0.586686	0.000222062	0.000943477
ADCY7	0.55554	0.000223453	0.000948686
THSD1	0.602043	0.000224022	0.000950615
CD37	0.978011	0.000231865	0.000977431
CD300LB	0.930308	0.000232821	0.000981222
HHIPL1	0.843324	0.000234267	0.000987076
DAZL	1.37296	0.000234489	0.000987452
PIK3CD	0.699485	0.000234416	0.000987452
PTGIR	0.727179	0.000261402	0.00108505
LTB	1.08334	0.000264382	0.00109579
P2RY8	0.966074	0.00026511	0.00109854
ALDH1A3	0.849288	0.000298505	0.0012185
FCRL1	1.88458	0.00031967	0.0012954
ORAI2	0.580743	0.000338957	0.00136166
DHH	0.927832	0.00034029	0.00136614
COL14A1	1.03074	0.000341259	0.00136908
NTN3	1.45711	0.000344051	0.00137854
NLRP3	0.883964	0.000355527	0.00141645
NTM	1.00058	0.000361638	0.00143847
DCX	1.71761	0.000366592	0.00145516
CD248	0.737942	0.000380902	0.00150539
CR2	1.84755	0.000386602	0.00152468
EDNRA	0.773894	0.000391743	0.00154153
C13orf18	1.09538	0.000392599	0.00154455
CD22	1.4041	0.000401149	0.00157496
FCAR	1.37334	0.000403668	0.00158242
MSN	0.531837	0.000406359	0.0015898
LOC283731	1.06626	0.000416953	0.00162592
ISLR2	1.01642	0.00043176	0.00167722
ECM2	0.735683	0.000434099	0.00168593
TTC16	1.15326	0.000437088	0.00169715
CX3CR1	0.977298	0.000451259	0.001742
TMEM14E	0.98866	0.000454233	0.0017523
ALPL	0.940424	0.000459486	0.00176744
FAM151B	0.507897	0.000460435	0.00176982
LHFP	0.689866	0.00047395	0.00181378
F2RL3	0.800966	0.00049008	0.0018657
VAV1	0.790451	0.000505389	0.001915
CDC42EP3	0.719969	0.000509909	0.00193043
LOC145820	1.06368	0.000511141	0.00193467
ELK3	0.500798	0.000542456	0.00203448
ARHGDIB	0.633703	0.000544818	0.00204068
RASA3	0.612425	0.000548512	0.00205317
DOCK11	0.737607	0.000620201	0.00228488
ATP10A	0.751363	0.000620967	0.00228698
TFPI2	1.31826	0.000622988	0.00229319
LHX6	0.725481	0.00063589	0.00233173
C1QTNF1	0.751407	0.000640486	0.0023456
THBS1	0.861141	0.000645258	0.00236057
GALNTL4	0.626619	0.000646575	0.00236438
CHI3L2	1.37734	0.00065573	0.00239141
FLJ14107	0.78243	0.000681235	0.0024671
ISLR	0.948799	0.000691829	0.00250022
TUBA3D	0.733597	0.000704309	0.00253895
LILRA1	1.07409	0.000705716	0.00254296
NRIP2	0.56384	0.000726634	0.00261017
ODZ4	0.977159	0.000735293	0.00263634
GPR68	0.656488	0.000747369	0.00267527
RASAL3	0.750437	0.000751679	0.00268673
C6orf163	0.791756	0.000752498	0.00268909
NOG	1.185	0.000776177	0.00276285
OR2A9P	0.527184	0.000778143	0.00276871
SRPX2	0.781989	0.000784428	0.0027882
FAM198A	1.01976	0.000788989	0.00280325
CD28	0.847576	0.000802854	0.00284549
GNA14	0.825661	0.000813633	0.0028772
CBLN4	1.56988	0.000815025	0.00288154
IQCA1	1.05069	0.000835357	0.00294318
TXK	0.851923	0.000835596	0.00294342
RNASE6	0.74008	0.000838088	0.00295099
LOC339524	0.871732	0.00084942	0.00298602
PDE4B	0.699874	0.000852108	0.00299425
ADD2	1.26725	0.000887014	0.00309988
SORCS2	0.938595	0.000898254	0.00313662
FZD1	0.529095	0.000898655	0.00313704
GALNTL6	2.00245	0.00095701	0.00331233
NPHS1	1.61936	0.00096152	0.0033245
MYH10	0.745937	0.000988122	0.00340636
TMEM233	0.687949	0.000999032	0.00343779
CERCAM	0.729346	0.00100634	0.00346017
RUNX3	0.736267	0.00105792	0.00361379
ARHGAP25	0.669268	0.0010686	0.00364451
PLD4	1.1165	0.00107042	0.00364856
WDR86	0.832735	0.00107476	0.00365973
SCN4A	1.13402	0.00107555	0.00366171
PAX5	1.52388	0.00111433	0.00377289
ZNF831	1.01736	0.00113364	0.00383079
TNFRSF13C	1.16924	0.00114834	0.00387288
PAG1	0.575322	0.001164	0.0039165
RASGRF2	0.629848	0.00118343	0.00396951
WIT1	2.03203	0.00121155	0.00405282
PTCH1	0.670006	0.00122664	0.00409139
GPR63	0.687639	0.0012611	0.00418936
TNFSF8	0.869174	0.00126477	0.00420075
FGR	0.639775	0.00127375	0.00422649
ALDH1L2	0.755111	0.00127604	0.00423329
ROBO1	0.624166	0.00128479	0.0042615
KMO	0.8499	0.00129003	0.00427397
LOC374443	0.564348	0.00133508	0.00439788
RNF175	0.830474	0.00133711	0.00440373
TMEM158	0.737491	0.00134233	0.0044184
SEPT4	0.550967	0.00134811	0.00443404
CEP290	0.501075	0.00135711	0.00445857
GPR77	0.773402	0.0013809	0.00452124
DOCK8	0.66563	0.00138876	0.00454268
PTPN7	0.797331	0.00140968	0.00460412
PREX2	0.868729	0.00142108	0.00463522
DOCK2	0.788311	0.00142606	0.00464883
PRSS35	1.06611	0.00145224	0.0047208
GPR34	0.714918	0.0014547	0.00472662
TCL6	1.67945	0.00148812	0.00481839
SIGLEC14	1.16663	0.00149044	0.00482502
FAM20C	0.599376	0.00149412	0.00483595
FLI1	0.544408	0.00149772	0.00484402
PAPLN	0.69227	0.00152488	0.00491806
IFI16	0.576931	0.00153329	0.00493872
TRPV2	0.606551	0.00159699	0.00511717
CCL22	0.885049	0.00159906	0.00512191
C5orf39	0.617891	0.00164348	0.00524765
LRRC55	0.905121	0.00164329	0.00524765
HAS2	0.781399	0.00166467	0.00530746
SOX8	1.17735	0.00168951	0.00537772
SERPINA9	2.00411	0.0016956	0.00539411
HIC1	0.629385	0.00171755	0.00545492
DSE	0.536557	0.00173576	0.00550264
COL6A6	1.12595	0.00178492	0.00563365
LOC100188949	0.814326	0.00178603	0.0056351
CSGALNACT1	0.567106	0.00180841	0.00568909
DUSP10	0.574012	0.00181465	0.0057056
MYO5A	0.556783	0.00183586	0.00575551
P2RX5	0.829142	0.00188578	0.00589278
FLJ10357	0.508175	0.00190123	0.00593591
EBF1	0.645338	0.00197525	0.00613944
MAMLD1	0.675829	0.00202204	0.00626639
PLVAP	0.500471	0.00202316	0.00626874
NRK	1.3237	0.0020744	0.00641486
ZFHX4	0.933989	0.0022037	0.00676262
CCDC136	1.0767	0.00226065	0.00690062
CNR2	1.33673	0.0022889	0.00697205
WAS	0.685429	0.00230635	0.00702273
LAT2	0.609351	0.00234484	0.00712235
ZEB2	0.551342	0.00238033	0.00721747
EPHA3	0.90281	0.00238398	0.00722601
LSAMP	0.749631	0.00241162	0.00729059
ARHGAP30	0.576577	0.00246324	0.00742455
SGIP1	0.642105	0.00248362	0.00747725
SELP	0.909502	0.00248787	0.00748831
RHD	0.918297	0.00257225	0.00771542
LRRC37A	0.500404	0.00259203	0.00776604
MPEG1	0.713529	0.00267594	0.00797256
TLR10	1.17066	0.00267575	0.00797256
TSHZ2	0.721342	0.0028131	0.00833363
STAB1	0.537001	0.00284921	0.00842183
IGFBP4	0.641771	0.00290017	0.00854759
LOH3CR2A	0.574504	0.00291184	0.008578
KCTD12	0.657421	0.0029269	0.00861607
WNT5A	0.706783	0.00295027	0.00866928
LOC100192378	1.24966	0.00297075	0.00871476
TEK	0.552854	0.00299505	0.0087763
BHLHE41	0.78308	0.00315423	0.00917424
SEMA5A	0.655267	0.00316378	0.00920049
BTBD18	0.670863	0.00317596	0.00922969
DIO2	0.719901	0.00331557	0.00958221
NES	0.579473	0.00344235	0.00990219
FAM55B	1.58771	0.00344334	0.0099034

## Sheet: Up_MSI_excl
Supplementary Table 2. Differentially expressed genes in STAD subtypes.
List of upregulated and downregulated genes in STAD TCGA subtypes, compared to normal adjacent tissue, as computed by DESeq2. The “common” designation refers to DEG found in all four subtypes, whereas “excl” indicates genes differentially expressed in only one of them. DEG are sorted according to False Discovery Rate, and the inclusion parameters are the following: FDR < 0.01, |log2FC| > 0.5.
Gene	Log2FC	pval	FDR
SFXN1	1.0034	5.80756e-18	5.78111e-17
SUPV3L1	0.680042	1.21304e-16	1.04128e-15
FUT10	0.963158	2.52877e-16	2.10682e-15
SREBF1	1.20539	1.44233e-15	1.1226e-14
AP1AR	0.754609	4.30675e-15	3.19373e-14
KCNRG	1.38336	1.19191e-14	8.43325e-14
PDIK1L	0.819078	3.60917e-14	2.41886e-13
INTS10	0.857568	4.34465e-14	2.89269e-13
DFFB	0.903757	8.62021e-14	5.55107e-13
SHQ1	0.582297	1.80718e-13	1.12678e-12
PREP	0.907117	4.51684e-13	2.69559e-12
TRUB1	0.637247	8.8042e-13	5.08383e-12
EIF5AL1	0.835887	9.78982e-13	5.62662e-12
C10orf119	0.544999	1.30753e-12	7.3992e-12
GRSF1	0.568727	2.30413e-12	1.26775e-11
PPIP5K2	0.777265	2.97427e-12	1.61587e-11
MRRF	0.792478	3.20994e-12	1.73681e-11
SYNCRIP	0.634874	4.25973e-12	2.277e-11
CNOT10	0.554702	6.4209e-12	3.36149e-11
CHUK	0.633307	7.70327e-12	3.99409e-11
CTBP2	0.707857	9.18709e-12	4.72233e-11
TSR1	0.65132	1.21851e-11	6.1661e-11
ACBD5	0.873086	1.75046e-11	8.73509e-11
LOC731779	4.87122	1.82945e-11	9.10297e-11
TIMM17A	0.679011	2.18854e-11	1.08119e-10
C6orf192	0.909779	2.9053e-11	1.41704e-10
RABGGTB	0.755366	3.19583e-11	1.55217e-10
XPO7	0.592366	3.4381e-11	1.66143e-10
OTUD4	0.724516	3.91912e-11	1.8802e-10
AHSA1	0.625154	5.08207e-11	2.40078e-10
NARS	0.704285	5.22279e-11	2.46456e-10
CNOT6	0.559062	6.06723e-11	2.8441e-10
GTPBP3	0.732721	6.46949e-11	3.02558e-10
THUMPD3	0.532994	9.7783e-11	4.48436e-10
EBNA1BP2	0.636382	1.06219e-10	4.85449e-10
XPO6	0.546664	1.15819e-10	5.27924e-10
PRMT5	0.660408	1.84156e-10	8.23764e-10
PPP3CA	0.751447	2.08454e-10	9.23842e-10
PRRC1	0.592388	2.45254e-10	1.08e-09
KARS	0.564753	2.47704e-10	1.09024e-09
PLK2	1.31634	2.72919e-10	1.19573e-09
SMNDC1	0.520727	2.89903e-10	1.26469e-09
TMEM167A	0.604264	3.99555e-10	1.71064e-09
UNG	0.722352	4.86293e-10	2.06612e-09
PNPO	0.642867	5.44131e-10	2.30054e-09
CCDC51	0.68755	6.76566e-10	2.83341e-09
CDK5RAP3	0.635022	6.90939e-10	2.8915e-09
PES1	0.601204	9.63436e-10	3.99316e-09
C9orf41	0.861906	9.97342e-10	4.12676e-09
EIF4A3	0.563157	1.2913e-09	5.28862e-09
NCLN	0.729425	1.35181e-09	5.52333e-09
GTF2A2	0.753949	1.3786e-09	5.62878e-09
MRPL15	0.726094	2.03629e-09	8.18068e-09
HSPA5	0.603491	2.345e-09	9.36212e-09
EAF1	0.543864	2.6135e-09	1.03813e-08
POLR3D	0.618351	2.7955e-09	1.10813e-08
TRMT11	0.703019	2.89545e-09	1.14486e-08
LEO1	0.579709	3.20371e-09	1.26011e-08
PGGT1B	0.537391	3.34001e-09	1.31193e-08
NAB1	0.760578	4.18024e-09	1.62532e-08
ERI2	0.591839	4.98216e-09	1.92284e-08
GLE1	0.553833	5.16409e-09	1.99082e-08
ZFP62	0.631072	5.24978e-09	2.02161e-08
FBXO39	1.9361	6.17585e-09	2.3587e-08
CNNM4	0.9616	7.54484e-09	2.84886e-08
SPR	0.747768	7.73776e-09	2.91926e-08
[truncated: 227 more rows]

## Sheet: Down_CIN_excl
Supplementary Table 2. Differentially expressed genes in STAD subtypes.
[truncated: 205 more rows]

[truncated: 3 more sheets: Down_EBV_excl, Down_GS_excl, Down_MSI_excl]
