# Supplementary material for: NF-Y subunits overexpression in gastric adenocarcinomas (STAD)
Source: Sci Rep. 2021 Dec 9;11:23764. doi: 10.1038/s41598-021-03027-y (PMC8660849; doi:10.1038/s41598-021-03027-y)
Supplement: Supplementary file 14 — Supplementary Table S3. [file 41598_2021_3027_MOESM14_ESM.xlsx]

## Sheet: ClaudinLow - NormalTissue UP
Supplementary Table 3. ChIP-seq experiments of enriched TFBS motifs in Claudinlow.
List of ChIP-seq experiments targeting TFs for which the corresponding binding site motif was enriched in the promoters of upregulated and downregulated genes in the Claudinlow subtype, compared to normal tissue, as predicted by Pscan. The analysis was conducted using the ChIP-Atlas database, setting Claudinlow DEG as input and all human genes as control. Red cells highlight experiments without a…
Experiment ID	Antigen	Cell class	Cell	Num of peaks	Overlaps / UP	Overlaps / Control	Log P-val	Log Q-val	Fold Enrichment
SRX150415	MAZ	Liver	Hep G2	13620	466/1752	5905/16216	-16	-14.2	0.73
SRX150363	MAZ	Blood	GM12878	24362	702/1752	8157/16216	-15.4	-13.6	0.8
SRX150352	MAZ	Uterus	HeLa	22347	675/1752	7646/16216	-11.3	-9.9	0.82
SRX150417	MAZ	Blood	K-562	47179	899/1752	9344/16216	-6.3	-5.4	0.89
SRX186618	MAZ	Lung	IMR-90	31737	869/1752	9025/16216	-5.8	-4.9	0.89
SRX695951	MAZ	Adipocyte	T778	26818	953/1752	9275/16216	-1.6	-1.1	0.95
SRX150676	E2F6	Blood	K-562	21824	784/1752	7785/16216	-2	-1.5	0.93
SRX100514	E2F6	Blood	K-562	37076	958/1752	9264/16216	-1.3	-0.8	0.96
SRX059373	E2F6	Blood	K-562	13924	590/1752	5757/16216	-0.9	-0.5	0.95
SRX190222	E2F6	Lung	A549	15800	695/1752	6574/16216	-0.3	-0.1	0.98
SRX150555	E2F6	Uterus	HeLa	6442	379/1752	3623/16216	-0.3	-0.1	0.97
SRX190355	E2F6	Pluripotent SC	hESC H1	40010	982/1752	9006/16216	-0.2	0	1.01
SRX1726514	TFDP1	Blood	MM.1S	11597	623/1752	6572/16216	-4.3	-3.5	0.88
SRX1726517	TFDP1	Blood	U-266	6022	382/1752	3197/16216	-1.4	-0.9	1.11
SRX825398	KLF5	Pancreas	CFPAC-1	18628	389/1752	4713/16216	-9.2	-8	0.76
SRX367644	KLF5	Digestive tract	KATO III	17956	550/1752	6122/16216	-6.8	-5.9	0.83
SRX6060974	KLF5	Digestive tract	ESO-26	19526	656/1752	7038/16216	-5.8	-4.9	0.86
SRX2254535	KLF5	Others	BICR 31	10841	194/1752	2277/16216	-3.3	-2.6	0.79
SRX360575	KLF5	Digestive tract	GP5d	3904	90/1752	1021/16216	-1.2	-0.8	0.82
SRX702031	KLF5	Pluripotent stem cell	hESC HUES64	801	39/1752	483/16216	-1.1	-0.7	0.75
SRX7572095	KLF5	Digestive tract	TE-5	485	8/1752	108/16216	-0.5	-0.2	0.69
SRX361884	KLF5	Digestive tract	LoVo	884	2/1752	13/16216	-0.2	0	1.42
SRX367640	KLF5	Digestive tract	AGS	1188	4/1752	36/16216	-0.1	0	1.03
SRX367636	KLF5	Digestive tract	YCC-3	1468	2/1752	26/16216	0	0	0.71
SRX360589	KLF5	Digestive tract	GP5d	203	0/1752	3/16216	0	0	0
SRX361890	KLF5	Digestive tract	LoVo	774	0/1752	1/16216	0	0	0
SRX7902981	EGR1	Blood	Macrophages	3650	140/1752	2104/16216	-9.5	-8.3	0.62
SRX100479	EGR1	Blood	GM12878	22077	682/1752	7518/16216	-8.5	-7.4	0.84
SRX190300	EGR1	Breast	MCF-7	11404	366/1752	4316/16216	-6.9	-5.9	0.78
SRX190186	EGR1	Blood	GM12878	4012	176/1752	2335/16216	-6.6	-5.7	0.7
SRX190302	EGR1	Digestive tract	HCT 116	29119	830/1752	8729/16216	-6.5	-5.6	0.88
SRX190344	EGR1	Uterus	ECC-1	11539	416/1752	4725/16216	-5.8	-4.9	0.81
SRX3345944	EGR1	Blood	HL-60	10206	211/1752	2599/16216	-5.1	-4.3	0.75
SRX100459	EGR1	Blood	K-562	48979	902/1752	9169/16216	-4.3	-3.5	0.91
SRX7902979	EGR1	Blood	Macrophages	1697	42/1752	694/16216	-4.1	-3.4	0.56
SRX7902984	EGR1	Blood	Monocytes	1298	53/1752	800/16216	-3.7	-3	0.61
SRX100475	EGR1	Pluripotent stem cell	hESC H1	12643	404/1752	4394/16216	-3.6	-2.9	0.85
SRX5673034	EGR1	Gonad	A2780	2663	127/1752	1602/16216	-3.5	-2.9	0.73
SRX3345943	EGR1	Blood	HL-60	8878	169/1752	2030/16216	-3.4	-2.7	0.77
SRX7902980	EGR1	Blood	Macrophages	1625	56/1752	794/16216	-3	-2.3	0.65
SRX6596844	EGR1	Others	Fibroblasts	1496	42/1752	625/16216	-2.8	-2.2	0.62
SRX6596847	EGR1	Others	Fibroblasts	7859	398/1752	4241/16216	-2.8	-2.1	0.87
SRX6596850	EGR1	Others	Fibroblasts	7360	323/1752	3473/16216	-2.5	-1.9	0.86
SRX7031583	EGR1	Blood	Monocytes	1628	56/1752	756/16216	-2.4	-1.8	0.69
SRX6596845	EGR1	Others	Fibroblasts	5485	239/1752	2592/16216	-2	-1.4	0.85
SRX6596843	EGR1	Others	Fibroblasts	1054	21/1752	329/16216	-1.9	-1.3	0.59
SRX6596849	EGR1	Others	Fibroblasts	7049	303/1752	3182/16216	-1.7	-1.2	0.88
SRX7223095	EGR1	Uterus	Endometrial stromal cells	5036	240/1752	2565/16216	-1.7	-1.2	0.87
SRX7031581	EGR1	Blood	Monocytes	607	17/1752	275/16216	-1.7	-1.2	0.57
SRX6596846	EGR1	Others	Fibroblasts	5378	253/1752	2688/16216	-1.6	-1.1	0.87
SRX5673033	EGR1	Gonad	A2780	1215	55/1752	674/16216	-1.4	-0.9	0.76
SRX7031582	EGR1	Blood	Monocytes	616	17/1752	248/16216	-1.1	-0.7	0.63
SRX6596848	EGR1	Others	Fibroblasts	1718	64/1752	744/16216	-1.1	-0.7	0.8
SRX6763478	EGR1	Blood	Monocytes	304	0/1752	29/16216	-1	-0.6	0
SRX6763473	EGR1	Blood	Macrophages	341	2/1752	56/16216	-0.9	-0.5	0.33
SRX6596842	EGR1	Others	Fibroblasts	709	9/1752	142/16216	-0.9	-0.5	0.59
SRX6763476	EGR1	Blood	Macrophages	1737	32/1752	393/16216	-0.9	-0.5	0.75
SRX7902978	EGR1	Blood	Macrophages	516	18/1752	234/16216	-0.7	-0.4	0.71
SRX4287636	EGR1	Epidermis	A-375	1326	11/1752	141/16216	-0.5	-0.2	0.72
SRX6763475	EGR1	Blood	Macrophages	1274	21/1752	239/16216	-0.4	-0.2	0.81
SRX7031580	EGR1	Blood	CD34+	402	8/1752	101/16216	-0.3	-0.1	0.73
SRX7902977	EGR1	Blood	Monocytes	103	1/1752	18/16216	0	0	0.51
ERX2277497	EGR1	Blood	Monocytes	1997	0/1752	2/16216	0	0	0
SRX6763474	EGR1	Blood	Macrophages	341	0/1752	7/16216	0	0	0
SRX7902983	EGR1	Blood	CD34+	229	0/1752	1/16216	0	0	0

## Sheet: ClaudinLow - NormalTissue DOWN
Supplementary Table 3. ChIP-seq experiments of enriched TFBS motifs in Claudinlow.
List of ChIP-seq experiments targeting TFs for which the corresponding binding site motif was enriched in the promoters of upregulated and downregulated genes in the Claudinlow subtype, compared to normal tissue, as predicted by Pscan. The analysis was conducted using the ChIP-Atlas database, setting Claudinlow DEG as input and all human genes as control. Red cells highlight experiments without a…
Experiment ID	Antigen	Cell class	Cell	Num of peaks	Overlaps / UP	Overlaps / Control	Log P-val	Log Q-val	Fold Enrichment
SRX6060974	KLF5	Digestive tract	ESO-26	19526	1316/2662	7036/16216	-8.2	-6.2	1.14
SRX367644	KLF5	Digestive tract	KATO III	17956	1110/2662	6117/16216	-4	-2.9	1.11
SRX825398	KLF5	Pancreas	CFPAC-1	18628	860/2662	4713/16216	-3.1	-2.2	1.11
SRX2254535	KLF5	Others	BICR 31	10841	433/2662	2277/16216	-2.5	-1.7	1.16
SRX367640	KLF5	Digestive tract	AGS	1188	15/2662	36/16216	-2.4	-1.6	2.54
SRX367636	KLF5	Digestive tract	YCC-3	1468	7/2662	26/16216	-0.7	-0.3	1.64
SRX360575	KLF5	Digestive tract	GP5d	3904	184/2662	1021/16216	-0.6	-0.3	1.1
SRX702031	KLF5	Pluripotent stem cell	hESC HUES64	801	68/2662	482/16216	-0.6	-0.3	0.86
SRX7572095	KLF5	Digestive tract	TE-5	485	22/2662	108/16216	-0.4	-0.2	1.24
SRX360589	KLF5	Digestive tract	GP5d	203	1/2662	3/16216	-0.3	-0.2	2.03
SRX361884	KLF5	Digestive tract	LoVo	884	1/2662	13/16216	-0.2	0	0.47
SRX361890	KLF5	Digestive tract	LoVo	774	0/2662	1/16216	0	0	0
SRX100552	SP1	Liver	Hep G2	30153	1032/2662	5626/16216	-4.3	-3.1	1.12
SRX190358	SP1	Digestive tract	HCT 116	51727	1608/2662	9273/16216	-2.7	-1.9	1.06
SRX113706	SP1	Digestive tract	HCT 116	39290	1649/2662	9647/16216	-1.8	-1.1	1.04
SRX100408	SP1	Blood	GM12878	41839	1199/2662	7526/16216	-0.7	-0.4	0.97
SRX3230401	SP1	Liver	Hep G2	21422	1374/2662	8150/16216	-0.7	-0.4	1.03
SRX190269	SP1	Lung	A549	43643	1433/2662	8662/16216	-0.2	0	1.01
SRX100422	SP1	Pluripotent stem cell	hESC H1	33729	1152/2662	6957/16216	-0.1	0	1.01
SRX100550	SP1	Blood	K-562	8190	571/2662	3440/16216	-0.1	0	1.01
SRX359956	SP1	Digestive tract	LoVo	629	0/2662	1/16216	0	0	0
SRX1389377	KLF6	Pancreas	PDAC	6536	527/2662	3322/16216	-0.4	-0.2	0.97
SRX5342001	HSP90B1	Blood	K-562	476	35/2662	277/16216	-0.8	-0.4	0.77
SRX3230391	KLF10	Liver	Hep G2	17580	1025/2662	6372/16216	-0.3	-0.2	0.98
